# Supplementary material for: Enrichment of minor allele of SNPs and genetic prediction of type 2 diabetes risk in British population
Source: PLoS One. 2017 Nov 3;12(11):e0187644. doi: 10.1371/journal.pone.0187644 (PMC5669465; doi:10.1371/journal.pone.0187644)
Supplement: S1 Table — (XLSX) [file pone.0187644.s003.xlsx]

## Sheet: sheet1
S1 Table. Principal component values of subjects of WTCCC.
Class	ID	PC1	PC2	PC3
FAM_58C	WTCCC66061	0.000627019	-0.000256217	-0.000544794
FAM_58C	WTCCC66062	0.000479492	-0.000223938	-8.12081e-05
FAM_58C	WTCCC66063	0.000691696	-0.000126176	-0.000124642
FAM_58C	WTCCC66064	0.000821422	-0.000120754	-0.000639124
FAM_58C	WTCCC66065	0.000650097	-0.000263767	-0.000362124
FAM_58C	WTCCC66066	6.45496e-05	-0.00076785	6.03252e-05
FAM_58C	WTCCC66067	0.000803576	-9.94969e-05	-0.000379538
FAM_58C	WTCCC66068	1.8878e-05	0.000277751	7.21394e-05
FAM_58C	WTCCC66069	0.000847795	-0.0002197	-0.000271053
FAM_58C	WTCCC66070	0.000311292	-0.000316445	-0.00015168
FAM_58C	WTCCC66071	0.000831049	-6.81195e-05	-0.00065986
FAM_58C	WTCCC66073	0.00069525	-6.65965e-05	-0.000437083
FAM_58C	WTCCC66074	0.000535374	-0.000266564	-6.86324e-05
FAM_58C	WTCCC66075	0.000779026	-0.000175405	-0.000367252
FAM_58C	WTCCC66076	0.000840891	-0.000127473	-0.000639603
FAM_58C	WTCCC66077	0.000586278	-0.000181155	-0.000643794
FAM_58C	WTCCC66078	0.000538288	-0.000122647	-0.000443173
FAM_58C	WTCCC66079	0.00087706	-0.000135014	-0.000416307
FAM_58C	WTCCC66080	0.000653859	-0.000155596	-2.94195e-05
FAM_58C	WTCCC66081	0.000527738	3.24481e-05	-9.85624e-05
FAM_58C	WTCCC66082	0.000813944	-4.59732e-06	-0.000427751
FAM_58C	WTCCC66083	0.000776672	-0.00016504	-0.000348692
FAM_58C	WTCCC66085	0.000596825	-0.000229536	-0.000266719
FAM_58C	WTCCC66086	0.000757545	-4.45394e-05	-0.000783252
FAM_58C	WTCCC66087	0.000174921	-0.00037425	-8.67666e-05
FAM_58C	WTCCC66088	0.00056395	-0.000400378	-0.00016061
FAM_58C	WTCCC66089	0.000530011	-0.000144636	1.36523e-05
FAM_58C	WTCCC66090	0.000488263	-0.000216757	-0.00026643
FAM_58C	WTCCC66091	0.000804507	1.95794e-05	-0.000371402
FAM_58C	WTCCC66092	0.000420487	-0.000223749	-0.000402559
FAM_58C	WTCCC66093	0.000737971	-0.000267178	-0.000322925
FAM_58C	WTCCC66095	0.000689519	-0.000252914	-0.000215271
FAM_58C	WTCCC66097	0.000717925	-0.0002725	-0.00032619
FAM_58C	WTCCC66098	0.000693596	-0.000224336	-0.000399848
FAM_58C	WTCCC66099	0.000534101	-0.000243695	-8.31507e-05
FAM_58C	WTCCC66100	0.000685481	-0.000185596	-0.000112367
FAM_58C	WTCCC66101	0.000790183	-9.42021e-05	-0.000413388
FAM_58C	WTCCC66102	0.000594894	-9.00595e-05	-0.000406739
FAM_58C	WTCCC66103	0.000233886	-0.000587791	-8.21023e-05
FAM_58C	WTCCC66104	0.000684416	-0.000104788	-0.000246953
FAM_58C	WTCCC66105	-0.000409602	0.000139281	0.000240841
FAM_58C	WTCCC66106	0.000792766	-0.00019376	-0.000401677
FAM_58C	WTCCC66107	0.000834206	-0.000155948	-0.000424847
FAM_58C	WTCCC66109	0.000848516	-2.96637e-05	-0.000462607
FAM_58C	WTCCC66110	-0.00299368	-0.00147718	0.00132759
FAM_58C	WTCCC66111	0.000730967	-0.000196403	-0.000605879
FAM_58C	WTCCC66112	0.000631548	-1.27117e-05	-0.000186713
FAM_58C	WTCCC66113	0.000510463	-0.000257569	-0.000496253
FAM_58C	WTCCC66114	0.000697837	5.88749e-06	-0.000278271
FAM_58C	WTCCC66115	0.000803465	-0.000155444	-0.000441478
FAM_58C	WTCCC66116	0.00024003	0.000211889	-0.000238932
FAM_58C	WTCCC66117	0.000674711	-0.000155379	-0.000483709
FAM_58C	WTCCC66118	0.00056455	0.00013541	-0.000163492
FAM_58C	WTCCC66119	0.000846418	8.71356e-05	-0.000357923
FAM_58C	WTCCC66121	0.000828252	-0.000175848	-0.000412469
FAM_58C	WTCCC66122	0.000821224	-6.23573e-05	-0.000528182
FAM_58C	WTCCC66123	0.000717198	-0.00014048	-0.000421392
FAM_58C	WTCCC66124	0.000645829	-0.000219753	-0.00018668
FAM_58C	WTCCC66125	0.000853204	-0.000164525	-0.000373223
FAM_58C	WTCCC66126	0.000837692	-0.000280136	-0.00049453
FAM_58C	WTCCC66127	0.000620379	-8.11276e-06	-0.000324367
FAM_58C	WTCCC66128	0.000673502	-6.09449e-05	-0.000408392
FAM_58C	WTCCC66129	0.000656104	-8.64011e-05	-0.00041163
FAM_58C	WTCCC66130	-0.00288925	-0.000403058	0.00185132
FAM_58C	WTCCC66131	0.000622951	8.26791e-05	-0.000203826
FAM_58C	WTCCC66133	0.000706879	-0.000266592	-0.000412481
FAM_58C	WTCCC66134	0.000406532	0.000104729	-0.000227105
FAM_58C	WTCCC66135	0.000708594	-5.52838e-05	-0.000468383
FAM_58C	WTCCC66136	0.0007104	3.97491e-05	-0.000226357
FAM_58C	WTCCC66137	0.000793508	1.78592e-05	-0.000246201
FAM_58C	WTCCC66138	0.000735448	-0.00017232	-0.000388877
FAM_58C	WTCCC66139	0.000378754	-5.02034e-05	-0.000273743
FAM_58C	WTCCC66140	0.000867527	-2.48467e-06	-0.000395346
FAM_58C	WTCCC66141	0.00061637	-8.39054e-05	-0.000280948
FAM_58C	WTCCC66142	0.000747291	0.000112334	-0.000370269
FAM_58C	WTCCC66143	0.000715779	-0.000126266	-0.000679456
FAM_58C	WTCCC66145	0.000503441	0.000337277	-0.000129779
FAM_58C	WTCCC66146	-0.000325229	6.65732e-05	8.74473e-05
FAM_58C	WTCCC66147	-0.00183	0.000106188	0.00116241
FAM_58C	WTCCC66148	0.000624609	-5.47352e-06	-0.000265155
FAM_58C	WTCCC66149	0.000554653	-0.000507051	-0.000617888
FAM_58C	WTCCC66150	0.000755217	1.01615e-05	-0.000286076
FAM_58C	WTCCC66151	0.000795514	-6.26808e-05	-0.000602969
FAM_58C	WTCCC66152	0.000766268	-0.000304743	-4.43565e-05
FAM_58C	WTCCC66153	0.000731948	2.09522e-05	-0.000393678
FAM_58C	WTCCC66154	0.000678307	-0.000197663	-0.000238824
FAM_58C	WTCCC66155	0.000654878	-0.000312369	-0.000238712
FAM_58C	WTCCC66157	0.000720568	-0.000272042	-0.000297487
FAM_58C	WTCCC66158	0.000623214	0.000134667	-0.000398452
FAM_58C	WTCCC66159	0.000740282	3.47946e-08	-0.00032263
FAM_58C	WTCCC66160	0.000872508	-0.000310002	-0.000356903
FAM_58C	WTCCC66161	0.000843962	8.6574e-05	-0.000452615
FAM_58C	WTCCC66162	0.00088786	-3.08393e-05	-0.000420889
FAM_58C	WTCCC66163	0.000787888	-0.000113768	-0.000408623
FAM_58C	WTCCC66164	-0.00217491	-0.00502644	0.00133035
FAM_58C	WTCCC66165	0.00038508	0.000261324	-0.000238924
FAM_58C	WTCCC66166	0.000722434	-0.000269318	2.06779e-05
FAM_58C	WTCCC66167	0.000651434	-0.000191525	-0.000705329
FAM_58C	WTCCC66169	0.000833509	-4.50276e-05	-0.000218469
FAM_58C	WTCCC66170	0.000745401	-0.000197781	-0.000365524
FAM_58C	WTCCC66171	0.000667386	-0.000205505	-0.000227613
FAM_58C	WTCCC66172	0.000644685	-1.87678e-06	-0.00018421
FAM_58C	WTCCC66173	-0.00124555	0.00243844	0.000668342
FAM_58C	WTCCC66174	0.000670071	-0.00018129	-0.000414113
FAM_58C	WTCCC66175	0.000566317	0.000104054	-0.000263867
FAM_58C	WTCCC66176	0.000794876	-0.000251361	-0.00018069
FAM_58C	WTCCC66177	0.000585675	0.00012468	-0.000240611
FAM_58C	WTCCC66178	0.000872529	-7.63912e-05	-0.000554306
FAM_58C	WTCCC66179	0.000691765	0.000156858	-0.000201477
FAM_58C	WTCCC66181	0.000865468	5.43197e-05	-0.000608646
FAM_58C	WTCCC66182	0.000381602	0.000178548	-2.3658e-05
FAM_58C	WTCCC66184	0.000644143	-0.000110976	-1.93312e-05
FAM_58C	WTCCC66185	-0.000347515	-0.00173822	-0.000487172
FAM_58C	WTCCC66186	0.000620685	6.85913e-05	-0.000427709
FAM_58C	WTCCC66187	0.000710234	7.39029e-06	-0.000271012
FAM_58C	WTCCC66188	0.000383633	-0.000136823	-0.000115798
FAM_58C	WTCCC66189	0.000631573	-0.000271279	-0.000260501
FAM_58C	WTCCC66190	0.00043383	-0.000124876	-0.000228552
FAM_58C	WTCCC66191	0.000357172	-9.12569e-05	-0.000140623
FAM_58C	WTCCC66193	0.000540263	1.20123e-05	-0.000490229
FAM_58C	WTCCC66194	0.000650495	-9.7248e-05	-0.000588655
FAM_58C	WTCCC66196	-0.000610661	0.00180415	0.000134273
FAM_58C	WTCCC66197	0.000635428	-0.000211474	-0.00040031
FAM_58C	WTCCC66198	0.000641706	-7.8427e-05	-0.000342415
FAM_58C	WTCCC66199	0.000658723	-0.000405726	-0.000394818
FAM_58C	WTCCC66200	0.000898441	-3.67226e-05	-0.000522056
FAM_58C	WTCCC66201	0.000425556	-0.000161131	9.14677e-05
FAM_58C	WTCCC66202	0.000667312	-9.67556e-05	-0.000335262
FAM_58C	WTCCC66203	0.000623348	-8.20715e-05	-0.000191325
FAM_58C	WTCCC66205	0.00078786	-0.000213793	-0.000449999
FAM_58C	WTCCC66206	0.000731156	-2.05959e-05	-0.000315006
FAM_58C	WTCCC66208	0.000616025	-0.000310452	-9.35241e-05
FAM_58C	WTCCC66209	0.000546975	-0.000139748	-0.000474505
FAM_58C	WTCCC66210	0.000784195	-0.000196359	-0.000236567
FAM_58C	WTCCC66211	0.000675992	-0.000164371	-0.00025081
FAM_58C	WTCCC66212	0.000720183	1.85603e-05	-0.000281165
FAM_58C	WTCCC66213	0.000590395	-0.000251228	-0.000682436
FAM_58C	WTCCC66214	0.000613474	-3.14147e-05	-0.00050029
FAM_58C	WTCCC66215	0.00068535	-5.69538e-05	-0.000185057
FAM_58C	WTCCC66217	0.000744177	2.23633e-05	-0.000151972
FAM_58C	WTCCC66218	0.000700051	-6.33875e-05	-0.00029376
FAM_58C	WTCCC66220	-0.000572176	0.000151905	0.000318031
FAM_58C	WTCCC66221	0.000808248	-2.59391e-05	-0.000365115
FAM_58C	WTCCC66222	0.000508036	-0.000106896	-0.000273044
FAM_58C	WTCCC66223	0.000779737	0.000104266	-0.000281873
FAM_58C	WTCCC66224	0.000778202	-9.73514e-05	-0.000472993
FAM_58C	WTCCC66225	0.00070871	-0.000231477	-0.000348859
FAM_58C	WTCCC66226	0.000476417	-0.00065885	0.000184993
FAM_58C	WTCCC66227	0.000730865	-2.55402e-05	-0.000507311
FAM_58C	WTCCC66229	0.000701585	-0.00018804	-0.000161967
FAM_58C	WTCCC66230	-0.000161651	-0.000308076	0.000767947
FAM_58C	WTCCC66231	0.000596989	4.34532e-05	-0.000527092
FAM_58C	WTCCC66232	-0.000536188	-0.00203551	0.000443502
FAM_58C	WTCCC66233	0.000216603	0.000320407	-9.34348e-06
FAM_58C	WTCCC66234	0.000644575	0.000162555	-0.000182676
FAM_58C	WTCCC66235	0.000262191	0.000456899	0.000115883
FAM_58C	WTCCC66236	0.000187804	-0.000305305	0.000360478
FAM_58C	WTCCC66237	-0.00173652	0.00346909	0.00108026
FAM_58C	WTCCC66238	-1.23798e-05	-0.000565948	-1.30775e-05
FAM_58C	WTCCC66239	0.000481505	-2.32488e-05	-0.000154952
FAM_58C	WTCCC66241	0.00058623	-0.000184312	-0.000140305
FAM_58C	WTCCC66242	-0.000163451	-9.5089e-05	-1.37074e-05
FAM_58C	WTCCC66243	0.000527439	-0.000207994	-0.000493545
FAM_58C	WTCCC66244	0.000594345	-0.000285214	-0.000237767
FAM_58C	WTCCC66245	9.96316e-05	0.000344899	0.000306753
FAM_58C	WTCCC66246	0.000732932	-9.69255e-07	-0.00050841
FAM_58C	WTCCC66247	0.000813337	-0.000167403	-0.000154656
FAM_58C	WTCCC66248	0.000531196	-5.69402e-06	-0.000239078
FAM_58C	WTCCC66249	0.000782681	-0.00014004	-0.000543157
FAM_58C	WTCCC66250	0.000451893	-0.000248722	-4.00429e-05
FAM_58C	WTCCC66251	-0.000220408	-0.000271963	-0.00028117
FAM_58C	WTCCC66253	0.000778626	5.53826e-05	-0.000392698
FAM_58C	WTCCC66254	0.000304821	0.000336567	-0.000114588
FAM_58C	WTCCC66255	0.000410891	-3.47327e-05	-8.24367e-05
FAM_58C	WTCCC66256	0.00064379	0.000120956	-0.000156378
FAM_58C	WTCCC66257	0.000506379	-0.00013722	-0.000397111
FAM_58C	WTCCC66258	0.000797243	-0.000212211	-0.000324289
FAM_58C	WTCCC66259	0.00080371	9.36641e-05	-0.000527741
FAM_58C	WTCCC66260	0.000271121	-0.000898925	-3.93187e-05
FAM_58C	WTCCC66261	0.000635055	-0.000122267	-0.000202882
FAM_58C	WTCCC66262	0.000685826	-0.000191309	-0.000239006
FAM_58C	WTCCC66263	0.000763155	-0.000253301	-0.000150323
FAM_58C	WTCCC66265	0.000549466	2.86737e-05	-0.000375426
FAM_58C	WTCCC66266	0.000621524	-0.000168254	-0.000293052
FAM_58C	WTCCC66267	0.000715785	-0.00023502	-0.00029381
FAM_58C	WTCCC66268	0.000688988	0.000232443	-0.000377761
FAM_58C	WTCCC66269	0.000530068	0.000132264	-0.000510277
FAM_58C	WTCCC66270	0.000690223	-2.40342e-05	-7.40935e-05
FAM_58C	WTCCC66271	0.000852192	-0.000271307	-0.000631873
FAM_58C	WTCCC66272	0.000418863	0.000309001	-0.000479921
FAM_58C	WTCCC66273	0.000713263	-0.00013227	-0.000337001
FAM_58C	WTCCC66274	0.000705604	-0.000139123	-0.000423373
FAM_58C	WTCCC66275	0.000612672	0.000256495	-0.000282108
FAM_58C	WTCCC66277	0.000872981	-5.23032e-05	-0.000449393
FAM_58C	WTCCC66278	0.000491293	-0.000314996	-4.89998e-05
FAM_58C	WTCCC66279	0.00088506	-0.000100105	-0.000581032
FAM_58C	WTCCC66280	0.00045453	0.000294105	-0.000423169
FAM_58C	WTCCC66281	0.000731557	-0.000217256	-0.000389742
FAM_58C	WTCCC66282	0.000728513	0.000136657	-0.000193837
FAM_58C	WTCCC66284	0.000693648	7.00614e-05	-0.000587767
FAM_58C	WTCCC66285	0.000260725	0.000278972	-0.000497546
FAM_58C	WTCCC66286	0.000526673	-0.000279313	6.5787e-05
FAM_58C	WTCCC66287	0.000374402	-0.000606435	-0.000598171
FAM_58C	WTCCC66289	0.00090478	-8.18908e-06	-0.000452586
FAM_58C	WTCCC66290	0.000622115	0.000153071	-0.00044401
FAM_58C	WTCCC66291	0.000341597	-0.00055964	-0.000128448
FAM_58C	WTCCC66292	0.000871011	-8.22947e-05	-0.000414822
FAM_58C	WTCCC66293	0.000858473	-2.80883e-06	-0.000372213
FAM_58C	WTCCC66294	0.000718212	-4.22481e-05	-0.000513419
FAM_58C	WTCCC66295	0.000927342	-0.000225525	-0.000547925
FAM_58C	WTCCC66296	0.00080688	6.08555e-05	-0.000453951
FAM_58C	WTCCC66297	0.000398162	0.000169678	-0.000217998
FAM_58C	WTCCC66298	0.000695275	7.42044e-05	-0.000439713
FAM_58C	WTCCC66299	0.000381464	-0.000100191	-0.000284812
FAM_58C	WTCCC66301	0.00083051	-0.000172382	-0.000336959
FAM_58C	WTCCC66302	0.000461115	-0.000155932	9.00387e-05
FAM_58C	WTCCC66303	0.000736011	-0.000107768	-0.00020126
FAM_58C	WTCCC66304	0.000672546	-7.4853e-05	-0.000443414
FAM_58C	WTCCC66305	0.00080037	-0.000166319	-0.000491751
FAM_58C	WTCCC66306	0.000899832	-0.000111429	-0.000684587
FAM_58C	WTCCC66307	0.000624643	-0.000286986	-0.000288236
FAM_58C	WTCCC66308	0.00034126	-0.000211473	7.36223e-05
FAM_58C	WTCCC66309	-6.37193e-05	-0.00145539	-0.000479507
FAM_58C	WTCCC66310	0.00034554	0.000385972	-0.000240146
FAM_58C	WTCCC66311	0.000316589	5.0714e-06	-0.000269899
FAM_58C	WTCCC66313	0.000526077	-0.000104368	-0.000375527
FAM_58C	WTCCC66314	0.000754367	-4.99351e-05	-0.000659752
FAM_58C	WTCCC66315	0.00076015	-0.000270035	-0.000462765
FAM_58C	WTCCC66316	0.000714525	0.000327554	-0.000226826
FAM_58C	WTCCC66317	0.000385472	-0.000430028	-0.000763773
FAM_58C	WTCCC66318	0.000890766	-0.000216738	-0.000448731
FAM_58C	WTCCC66319	0.000791651	-0.000101631	-0.000573837
FAM_58C	WTCCC66320	0.000689334	-0.000525477	-0.000614392
FAM_58C	WTCCC66321	0.000439952	7.46578e-05	-6.86089e-05
FAM_58C	WTCCC66322	0.000373733	-0.00026177	3.90535e-05
FAM_58C	WTCCC66323	-0.000107048	0.00075205	-0.000162778
FAM_58C	WTCCC66325	0.000697032	3.50862e-05	-0.000333198
FAM_58C	WTCCC66326	0.000801904	-5.09344e-05	-0.000386794
FAM_58C	WTCCC66327	0.000586193	0.000184643	-0.000336875
FAM_58C	WTCCC66328	0.000251041	-3.89688e-05	-0.000490568
FAM_58C	WTCCC66329	0.000436214	-0.000323209	-0.000123428
FAM_58C	WTCCC66330	0.000425806	0.000391559	-0.000254801
FAM_58C	WTCCC66331	0.000649144	-7.56488e-05	-0.000130907
FAM_58C	WTCCC66332	0.000154908	-0.00059306	0.000243466
FAM_58C	WTCCC66333	-0.000794707	-0.00052776	0.000251668
FAM_58C	WTCCC66334	0.000701619	-0.000226288	-0.000256546
FAM_58C	WTCCC66335	0.000490022	-0.000116518	0.00018065
FAM_58C	WTCCC66337	0.000620837	-0.00035045	-0.000316371
FAM_58C	WTCCC66338	0.000346749	-0.000107399	-0.000183992
FAM_58C	WTCCC66339	-0.000668732	-0.000503605	0.00037091
FAM_58C	WTCCC66340	0.000294667	0.000147679	-0.000296315
FAM_58C	WTCCC66341	0.000728656	7.29321e-05	-0.000571712
FAM_58C	WTCCC66342	0.000725436	-3.60338e-05	-0.000487084
FAM_58C	WTCCC66343	0.000732328	2.49001e-05	-0.000230128
FAM_58C	WTCCC66344	3.03654e-05	0.000163406	-6.75159e-05
FAM_58C	WTCCC66345	0.000613538	-8.71673e-05	-0.000162378
FAM_58C	WTCCC66346	0.000490655	0.000308894	-0.000174914
FAM_58C	WTCCC66347	0.0001774	-1.73735e-05	-0.000241783
FAM_58C	WTCCC66349	0.000354207	0.000254099	-0.000325692
FAM_58C	WTCCC66351	0.000713564	-0.000178734	-0.000385569
FAM_58C	WTCCC66352	0.000351721	0.0006196	-1.555e-05
FAM_58C	WTCCC66353	0.00039703	0.000595274	-9.51227e-05
FAM_58C	WTCCC66354	0.000641804	2.81845e-05	-0.000173939
FAM_58C	WTCCC66356	0.00074579	-0.000197427	-0.000730959
FAM_58C	WTCCC66359	0.000413282	1.30124e-05	-0.000253284
FAM_58C	WTCCC66361	0.000120445	-0.000203085	-0.000402867
FAM_58C	WTCCC66362	0.000267634	0.000552466	-0.000331453
FAM_58C	WTCCC66363	0.0006913	-0.000319216	-0.00023173
FAM_58C	WTCCC66364	0.000307073	-0.000617884	-0.000428335
FAM_58C	WTCCC66365	0.000580676	-0.000157062	-0.000254714
FAM_58C	WTCCC66366	0.000628017	-0.000127275	-0.000301989
FAM_58C	WTCCC66369	0.000855574	-0.000143014	-0.000387386
FAM_58C	WTCCC66370	0.000862047	-8.55382e-05	-0.000470392
FAM_58C	WTCCC66371	0.000520509	-0.00019016	-0.000107669
FAM_58C	WTCCC66374	-0.00200249	-0.000261408	0.000844929
FAM_58C	WTCCC66375	0.000409238	0.000178908	-0.000432343
FAM_58C	WTCCC66376	0.000859099	-0.000145926	-0.000550112
FAM_58C	WTCCC66377	-0.000112596	0.000918464	0.000158822
FAM_58C	WTCCC66378	0.000639265	-0.00016411	-0.000480236
FAM_58C	WTCCC66382	0.000693841	9.21941e-06	-0.000397609
FAM_58C	WTCCC66383	0.00055359	-9.18501e-05	-0.000208591
FAM_58C	WTCCC66385	0.000629619	-3.33636e-05	-0.0002544
FAM_58C	WTCCC66386	0.000512508	-5.58387e-05	-0.000369589
FAM_58C	WTCCC66388	0.000891111	-0.000129935	-0.000635891
FAM_58C	WTCCC66389	0.000509132	5.46505e-05	-0.000193927
FAM_58C	WTCCC66390	0.000826605	-0.000154307	-0.000542153
FAM_58C	WTCCC66391	0.000283063	-3.11399e-06	-0.000260374
FAM_58C	WTCCC66392	0.000488761	-0.000536251	-2.60168e-06
FAM_58C	WTCCC66393	0.000600574	2.19579e-05	-0.000499964
FAM_58C	WTCCC66394	0.000234228	-3.95832e-05	-0.000335053
FAM_58C	WTCCC66397	0.000675065	-0.00027178	-0.000481306
FAM_58C	WTCCC66398	0.000545042	-0.000338697	3.86587e-06
FAM_58C	WTCCC66399	0.000501027	-0.000403466	-0.000263415
FAM_58C	WTCCC66400	0.000617804	-0.000155571	-0.000395602
FAM_58C	WTCCC66401	0.000545101	0.000168214	-0.000495027
FAM_58C	WTCCC66402	0.00071258	-0.000205095	-0.000454138
FAM_58C	WTCCC66403	0.000680673	-0.000121023	-0.000613372
FAM_58C	WTCCC66404	0.00044999	-0.000223922	-0.000305043
FAM_58C	WTCCC66406	0.000724031	0.000213085	-0.000195579
FAM_58C	WTCCC66407	0.000262803	-2.33095e-05	-0.000147175
FAM_58C	WTCCC66408	0.000729482	-0.000335965	-0.000166134
FAM_58C	WTCCC66409	0.000765356	-6.61055e-05	-0.000477772
FAM_58C	WTCCC66410	0.000438983	0.000164126	-0.000120701
FAM_58C	WTCCC66411	0.000509367	-0.000420494	-0.000252319
FAM_58C	WTCCC66413	0.00078073	-0.000104459	-0.000630555
FAM_58C	WTCCC66414	0.000738281	-0.000122805	-0.000227904
FAM_58C	WTCCC66415	0.000682093	-5.69643e-06	-0.000547728
FAM_58C	WTCCC66416	0.000786603	-0.000443101	-0.000450875
FAM_58C	WTCCC66417	0.000620014	-0.000218813	-0.00064915
FAM_58C	WTCCC66418	0.000766044	-0.000270609	-0.000337725
FAM_58C	WTCCC66419	0.000509949	-1.75233e-05	-0.000263655
FAM_58C	WTCCC66421	-0.00124366	-0.000443598	0.0010809
FAM_58C	WTCCC66422	0.000234007	-0.000693242	-0.000382265
FAM_58C	WTCCC66423	0.000529437	-0.000293238	-8.36587e-05
FAM_58C	WTCCC66424	0.000801576	0.000109215	-0.000456695
FAM_58C	WTCCC66425	0.00064736	-9.11165e-05	-0.000460639
FAM_58C	WTCCC66427	0.000445358	0.000164953	-0.000203881
FAM_58C	WTCCC66430	0.000433794	9.93142e-05	3.97358e-05
FAM_58C	WTCCC66431	0.000837528	-0.000256062	-0.000368318
FAM_58C	WTCCC66432	0.000610693	2.56955e-05	-0.000536871
FAM_58C	WTCCC66433	0.000520499	-0.000131854	-0.000322924
FAM_58C	WTCCC66434	0.000550718	-0.000376576	4.45733e-05
FAM_58C	WTCCC66435	-7.48663e-06	-0.000342275	2.12489e-05
FAM_58C	WTCCC66436	0.000751077	-0.000312542	-0.000419637
FAM_58C	WTCCC66438	-0.00293623	0.00055257	0.00215645
FAM_58C	WTCCC66439	0.000568408	-0.00014369	-0.000505284
FAM_58C	WTCCC66440	0.000353926	0.000491299	-0.00039459
FAM_58C	WTCCC66441	0.00068671	-0.000294919	-0.000475798
FAM_58C	WTCCC66443	0.000350431	-0.000361599	-0.000278229
FAM_58C	WTCCC66444	0.000736435	-0.000153394	-0.000270318
FAM_58C	WTCCC66445	0.000680737	-0.000248689	-0.000339138
FAM_58C	WTCCC66447	0.000540881	0.000101198	-0.000277488
FAM_58C	WTCCC66448	0.000321487	-0.000294376	-5.41585e-06
FAM_58C	WTCCC66450	0.000710815	-0.000379247	-0.000327127
FAM_58C	WTCCC66451	0.000612253	-7.82515e-05	-0.000324924
FAM_58C	WTCCC66453	-0.000918453	-0.000298969	0.000611788
FAM_58C	WTCCC66454	0.000758522	-8.55723e-05	-0.000286115
FAM_58C	WTCCC66455	0.00038974	-0.000714244	-0.000408092
FAM_58C	WTCCC66456	0.000383585	-0.000190371	-3.25057e-06
FAM_58C	WTCCC66460	0.000494743	-0.00045319	0.000260573
FAM_58C	WTCCC66462	0.000446969	9.59284e-05	-0.000379183
FAM_58C	WTCCC66464	0.000504889	6.09872e-05	-0.000249213
FAM_58C	WTCCC66466	0.000534213	-1.76949e-05	-4.67214e-05
FAM_58C	WTCCC66467	0.000719084	-0.000178529	-0.000538652
FAM_58C	WTCCC66468	-0.00144624	-0.000305157	0.00106387
FAM_58C	WTCCC66469	0.000474738	-0.000353422	-0.000275829
FAM_58C	WTCCC66470	0.000145102	0.000450277	-0.000137004
FAM_58C	WTCCC66471	0.00085196	-3.20102e-05	-0.000447766
FAM_58C	WTCCC66472	0.000246717	-0.000709006	0.000250872
FAM_58C	WTCCC66473	-0.000800826	8.80922e-05	0.000277072
FAM_58C	WTCCC66474	0.000867533	-0.000179032	-0.000486069
FAM_58C	WTCCC66475	0.000425256	0.000295315	8.89845e-05
FAM_58C	WTCCC66478	0.000685341	-7.29477e-05	-0.000594836
FAM_58C	WTCCC66479	0.000565877	-0.000489604	-0.000245065
FAM_58C	WTCCC66480	0.000812601	-4.78173e-05	-0.000324676
FAM_58C	WTCCC66481	0.000747934	-0.000223092	-0.000288202
FAM_58C	WTCCC66482	0.000723768	-0.000104926	-0.000183203
FAM_58C	WTCCC66484	0.00067046	-0.000505776	5.09399e-05
FAM_58C	WTCCC66486	0.000833472	-2.02887e-05	-0.000478933
FAM_58C	WTCCC66487	0.000749824	-0.000185147	-0.000399561
FAM_58C	WTCCC66488	0.000430692	-7.6941e-05	-0.000490331
FAM_58C	WTCCC66489	0.000864727	-5.87901e-05	-0.000660152
FAM_58C	WTCCC66490	0.000785843	1.33784e-06	-0.000592325
FAM_58C	WTCCC66491	0.000294873	-0.000317721	-0.000504483
FAM_58C	WTCCC66492	0.000319091	-0.000434088	-0.000105733
FAM_58C	WTCCC66493	0.000551159	0.000148853	-0.000497469
FAM_58C	WTCCC66494	0.00054107	-4.88851e-05	0.000131953
FAM_58C	WTCCC66495	0.00063756	0.000114641	-0.000616715
FAM_58C	WTCCC66496	0.000798983	6.10189e-05	-0.000315301
FAM_58C	WTCCC66498	0.000405476	7.94563e-05	-0.000144304
FAM_58C	WTCCC66499	0.000370334	0.00048253	-0.000437638
FAM_58C	WTCCC66502	0.000673893	-5.13317e-05	-0.000288946
FAM_58C	WTCCC66503	0.000371879	-0.000200603	-1.15383e-05
FAM_58C	WTCCC66504	0.00040961	0.000436444	-0.000266775
FAM_58C	WTCCC66506	0.000886826	-0.000163113	-0.000470655
FAM_58C	WTCCC66507	0.000608014	-0.000176889	-0.000439407
FAM_58C	WTCCC66508	0.000599791	-0.000242645	-0.000232387
FAM_58C	WTCCC66510	0.000721903	-0.000173419	-0.000546853
FAM_58C	WTCCC66512	0.000894519	5.73397e-05	-0.000385349
FAM_58C	WTCCC66513	0.000531478	0.000187426	-0.000298793
FAM_58C	WTCCC66514	0.000800016	6.95155e-05	-0.000434427
FAM_58C	WTCCC66515	0.000727739	-0.000117843	-0.000623655
FAM_58C	WTCCC66516	-0.00168053	0.00248434	0.000243647
FAM_58C	WTCCC66517	0.000350496	1.70586e-05	-0.000296776
FAM_58C	WTCCC66527	0.000312067	-0.00090865	-0.000237382
FAM_58C	WTCCC66529	0.000962433	1.48385e-05	-0.00058399
FAM_58C	WTCCC66530	0.000679987	-0.00014812	-0.000377291
FAM_58C	WTCCC66531	8.2332e-05	0.000721297	-0.000274612
FAM_58C	WTCCC66532	0.000542231	-0.000674495	-0.000325887
FAM_58C	WTCCC66535	0.000777568	-0.00015184	-0.000219158
FAM_58C	WTCCC66537	0.000656016	-0.000208047	-0.000343592
FAM_58C	WTCCC66538	0.00048443	-0.000379569	-0.000159526
FAM_58C	WTCCC66539	0.000698627	2.38693e-05	-0.000555427
FAM_58C	WTCCC66540	0.000456525	-0.000148817	-0.000116105
FAM_58C	WTCCC66541	0.000679683	-2.51963e-05	-0.000344718
FAM_58C	WTCCC66542	-0.000102101	0.000886103	7.06872e-05
FAM_58C	WTCCC66543	0.000704099	-0.000343608	-0.000623365
FAM_58C	WTCCC66544	0.000367088	0.000142859	-0.000107657
FAM_58C	WTCCC66545	0.000379539	-8.16336e-05	4.55928e-05
FAM_58C	WTCCC66547	0.000921991	-0.000169281	-0.000731751
FAM_58C	WTCCC66549	0.000674053	0.000101133	-0.000625791
FAM_58C	WTCCC66550	0.000223915	-0.000200846	-0.000347063
FAM_58C	WTCCC66551	0.000825607	2.41503e-05	-0.00037758
FAM_58C	WTCCC66552	0.000469287	0.000270326	-0.000337124
FAM_58C	WTCCC66553	-8.57592e-05	6.52081e-05	0.000764329
FAM_58C	WTCCC66554	0.000393604	3.56838e-05	-0.00012585
FAM_58C	WTCCC66556	0.000322714	0.000523798	-0.000327933
FAM_58C	WTCCC66558	-0.000465629	-0.000638112	0.000379986
FAM_58C	WTCCC66559	0.000692504	-0.000265377	-0.000498965
FAM_58C	WTCCC66564	0.000563984	-0.000386646	-0.000161586
FAM_58C	WTCCC66565	0.000511068	-0.00017002	-0.000289422
FAM_58C	WTCCC66566	0.000233961	-0.000260004	0.000463643
FAM_58C	WTCCC66568	0.000859852	-0.000392513	-0.000192506
FAM_58C	WTCCC66569	0.000769283	6.08033e-05	-0.00051552
FAM_58C	WTCCC66570	0.000451057	-0.000419518	-0.000301498
FAM_58C	WTCCC66571	0.000842468	-3.42205e-05	-0.000604491
FAM_58C	WTCCC66573	0.000209772	8.11867e-05	-0.000245497
FAM_58C	WTCCC66574	0.000639906	6.70709e-06	-0.000182316
FAM_58C	WTCCC66575	0.000445547	0.000177372	-0.000282143
FAM_58C	WTCCC66576	0.000489027	-9.24488e-05	-0.000266689
FAM_58C	WTCCC66577	0.000817371	-0.000257445	-0.000335846
FAM_58C	WTCCC66580	0.000758252	3.63865e-06	-0.00042676
FAM_58C	WTCCC66581	0.000849887	-0.000130353	-0.000772738
FAM_58C	WTCCC66583	0.000297421	1.00434e-05	-0.000586909
FAM_58C	WTCCC66584	0.000258213	-0.000875376	5.45554e-05
FAM_58C	WTCCC66585	0.000594685	9.77987e-05	-0.000309181
FAM_58C	WTCCC66586	0.000658421	-1.00065e-05	-0.00039294
FAM_58C	WTCCC66588	-0.0130302	-0.000442825	0.00754847
FAM_58C	WTCCC66589	0.000632707	8.8585e-05	-0.000289863
FAM_58C	WTCCC66590	0.000806522	-0.000129672	-0.000251163
FAM_58C	WTCCC66591	0.000674389	-0.000309759	-0.000362958
FAM_58C	WTCCC66592	8.71777e-05	0.000120835	-0.000407048
FAM_58C	WTCCC66593	0.000539121	0.000119511	2.8991e-05
FAM_58C	WTCCC66594	0.00081739	-0.000163674	-0.000340999
FAM_58C	WTCCC66596	0.000168748	-0.000267717	6.77195e-05
FAM_58C	WTCCC66597	0.000745717	-0.000172134	-0.000112087
FAM_58C	WTCCC66598	0.000826316	-0.00010836	-0.000184429
FAM_58C	WTCCC66599	0.000551425	-2.99542e-05	-0.000285012
FAM_58C	WTCCC66600	0.000590739	-0.000236361	-0.000311576
FAM_58C	WTCCC66602	0.00068018	1.66902e-05	-0.000403513
FAM_58C	WTCCC66603	0.000781079	-0.000104078	-0.000387488
FAM_58C	WTCCC66604	-0.000174036	-0.000486643	0.000122493
FAM_58C	WTCCC66605	0.00061251	3.8039e-05	-0.00017382
FAM_58C	WTCCC66607	0.000300701	-5.76129e-05	-6.22638e-05
FAM_58C	WTCCC66608	0.000656623	-0.000527489	-0.000526219
FAM_58C	WTCCC66609	0.000647153	-0.000110971	-0.000317514
FAM_58C	WTCCC66610	0.000694581	3.06798e-05	-0.000230355
FAM_58C	WTCCC66611	0.000565922	-5.64748e-05	-0.00035166
FAM_58C	WTCCC66612	0.000626453	-3.6995e-05	-0.000301774
FAM_58C	WTCCC66613	0.000408026	-0.000168275	-0.000100581
FAM_58C	WTCCC66614	0.000389848	0.000413522	7.7823e-05
FAM_58C	WTCCC66616	0.00026505	6.09599e-05	-0.000349207
FAM_58C	WTCCC66617	0.000612998	9.73382e-05	-0.000469166
FAM_58C	WTCCC66618	-0.000100291	-0.000432541	0.00013197
FAM_58C	WTCCC66620	0.000791683	1.5643e-05	-0.000432836
FAM_58C	WTCCC66621	0.000779697	-3.08773e-06	-0.000586168
FAM_58C	WTCCC66622	0.000731865	0.000115263	-0.000318013
FAM_58C	WTCCC66624	0.000617895	-0.000168042	-0.000323
FAM_58C	WTCCC66625	0.000141741	5.66595e-05	4.43173e-05
FAM_58C	WTCCC66626	0.000381733	-0.000239495	-0.000226085
FAM_58C	WTCCC66628	0.000616572	3.03614e-05	-0.00044636
FAM_58C	WTCCC66629	0.000742876	0.000110065	-0.000267783
FAM_58C	WTCCC66631	0.000416121	-0.000272002	-0.000355046
FAM_58C	WTCCC66632	-0.000146593	9.01013e-05	-0.000518281
FAM_58C	WTCCC66634	0.00047511	-0.000200265	-0.000470482
FAM_58C	WTCCC66635	0.000434412	3.51787e-05	-0.000262054
FAM_58C	WTCCC66636	0.000594082	-9.45633e-05	-0.000504981
FAM_58C	WTCCC66637	0.000687524	-0.000105764	-3.46932e-05
FAM_58C	WTCCC66638	0.000829468	-3.13959e-05	-0.000567789
FAM_58C	WTCCC66639	0.000342638	-0.000137325	-0.000329134
FAM_58C	WTCCC66640	0.000466966	-0.000209104	-0.000223335
FAM_58C	WTCCC66642	0.000859165	6.72633e-05	-0.00047349
FAM_58C	WTCCC66644	0.000373366	-0.000266714	2.76316e-05
FAM_58C	WTCCC66645	-0.000570597	-0.00210091	0.000284795
FAM_58C	WTCCC66646	0.000473775	-8.33077e-05	-0.000160833
FAM_58C	WTCCC66647	0.000546547	4.94599e-05	-0.000394531
FAM_58C	WTCCC66648	0.000668202	0.000121386	-0.00021933
FAM_58C	WTCCC66649	0.000471901	2.03506e-05	-0.00025479
FAM_58C	WTCCC66650	-0.000338708	3.17554e-05	0.000376391
FAM_58C	WTCCC66651	0.000683937	-4.75808e-05	-0.000481446
FAM_58C	WTCCC66653	0.00012259	-0.000899576	0.000241328
FAM_58C	WTCCC66655	0.000649439	-0.00011154	-0.000280534
FAM_58C	WTCCC66656	-0.000214556	-0.00118129	0.000458193
FAM_58C	WTCCC66657	0.000744725	-0.000234384	-0.000588393
FAM_58C	WTCCC66658	0.000666112	-0.000128609	-0.000506791
FAM_58C	WTCCC66659	0.000572488	-8.11068e-06	-0.000383256
FAM_58C	WTCCC66660	-0.000424417	7.39383e-05	0.000192574
FAM_58C	WTCCC66662	0.000661592	0.000128045	-0.000303671
FAM_58C	WTCCC66663	0.000135184	0.000430962	-2.3765e-05
FAM_58C	WTCCC66664	0.00056981	-4.80271e-05	-0.000562893
FAM_58C	WTCCC66665	0.000750536	-0.000245198	-0.000403698
FAM_58C	WTCCC66666	0.000364907	-0.000330519	0.000177658
FAM_58C	WTCCC66668	0.000124067	-0.000800441	-2.84831e-06
FAM_58C	WTCCC66669	0.000242367	-0.000472971	-2.70966e-05
FAM_58C	WTCCC66670	0.000495741	0.000237455	-0.000283696
FAM_58C	WTCCC66671	0.000366209	-0.00101448	-0.000140406
FAM_58C	WTCCC66672	0.00071991	3.52839e-05	-0.000133101
FAM_58C	WTCCC66673	0.000699378	-0.000236585	-7.71423e-05
FAM_58C	WTCCC66674	0.000629102	0.000116255	-0.000367665
FAM_58C	WTCCC66676	0.000625058	0.000108706	-0.000210506
FAM_58C	WTCCC66677	0.000872472	2.48808e-05	-0.000525555
FAM_58C	WTCCC66679	0.000521266	-0.000318844	-0.000390656
FAM_58C	WTCCC66680	0.000533914	0.00019127	-0.000567684
FAM_58C	WTCCC66681	0.000211126	-0.00108842	-2.66346e-05
FAM_58C	WTCCC66682	0.000399565	2.75668e-05	-0.000153839
FAM_58C	WTCCC66683	0.00048837	-0.000159763	-0.000330894
FAM_58C	WTCCC66684	-0.000574285	0.000105181	-8.19902e-05
FAM_58C	WTCCC66687	0.000675812	0.000103764	-0.000504328
FAM_58C	WTCCC66688	0.0005041	4.05006e-05	-0.000315394
FAM_58C	WTCCC66690	0.000704503	-0.000425834	-0.000263539
FAM_58C	WTCCC66691	0.000775549	-6.03088e-06	-0.000275839
FAM_58C	WTCCC66692	-8.87787e-05	0.000468051	6.46271e-06
FAM_58C	WTCCC66693	0.000786133	-0.000152654	-0.000290861
FAM_58C	WTCCC66694	0.000692038	1.56549e-05	-0.000124021
FAM_58C	WTCCC66695	0.000115972	3.21716e-05	2.3887e-05
FAM_58C	WTCCC66697	0.000706226	0.000108595	-0.00046845
FAM_58C	WTCCC66698	0.00065478	-0.000174442	-0.000129784
FAM_58C	WTCCC66699	0.000409259	-0.000125397	-0.000100917
FAM_58C	WTCCC66700	0.000622926	-0.000256327	-0.000361914
FAM_58C	WTCCC66701	0.000371726	0.000203458	2.21903e-06
FAM_58C	WTCCC66702	0.000802766	-9.91348e-05	-0.000415793
FAM_58C	WTCCC66703	0.000563032	-1.24261e-05	-9.79878e-05
FAM_58C	WTCCC66704	0.000550113	-0.000318981	-0.000199397
FAM_58C	WTCCC66705	0.000168241	0.000543837	0.000126515
FAM_58C	WTCCC66706	9.35555e-05	0.000294103	-0.000102495
FAM_58C	WTCCC66707	0.00066077	0.000145475	-0.000273273
FAM_58C	WTCCC66709	0.000579528	-0.000551017	-0.0002629
FAM_58C	WTCCC66710	0.00030725	0.000291753	-0.00017303
FAM_58C	WTCCC66711	0.000648858	-8.58958e-05	-0.000208349
FAM_58C	WTCCC66712_1	0.000620389	0.00015685	-0.000423496
FAM_58C	WTCCC66712_2	0.000744449	4.31094e-05	-0.000576946
FAM_58C	WTCCC66713	0.000478793	-0.000354484	-0.000518932
FAM_58C	WTCCC66714	0.000679734	-0.000260451	-0.000358423
FAM_58C	WTCCC66715	-0.000438574	-0.00170626	0.000210919
FAM_58C	WTCCC66716	0.000647124	-0.00021704	-0.000167941
FAM_58C	WTCCC66717	0.000778015	-0.000295811	-0.000400524
FAM_58C	WTCCC66718	0.000790748	-5.12421e-05	-0.000458757
FAM_58C	WTCCC66719	0.000359076	-0.000136403	-0.000217477
FAM_58C	WTCCC66721	0.000813046	0.000270432	-0.000132117
FAM_58C	WTCCC66722	0.000788255	-0.000186607	-0.000366429
FAM_58C	WTCCC66723	-0.00142243	0.000960424	0.00054028
FAM_58C	WTCCC66724	0.00039568	-0.000188807	-0.000177248
FAM_58C	WTCCC66725	0.00028144	0.000120547	-0.000242491
FAM_58C	WTCCC66726	8.30815e-05	9.75596e-05	-0.00036341
FAM_58C	WTCCC66727	0.000137903	-2.81129e-05	-0.000215748
FAM_58C	WTCCC66728	0.000374165	-0.000399185	-0.000177401
FAM_58C	WTCCC66729	0.000539811	-0.000198556	-0.000300429
FAM_58C	WTCCC66730	0.000678246	9.51928e-06	-0.000315722
FAM_58C	WTCCC66731	0.00047466	-0.000475547	-0.00037062
FAM_58C	WTCCC66733	0.000643889	7.52862e-05	-0.000231824
FAM_58C	WTCCC66735	0.000377048	0.000163188	-0.000396912
FAM_58C	WTCCC66737	0.000743059	1.76839e-05	-0.00029462
FAM_58C	WTCCC66738	0.000396136	-0.000592416	-0.00024775
FAM_58C	WTCCC66739	0.000467296	0.000144983	-0.000228217
FAM_58C	WTCCC66740	0.000665544	-7.52021e-05	-0.000328495
FAM_58C	WTCCC66741	0.000618579	-6.66931e-05	-0.000159237
FAM_58C	WTCCC66742	0.000657586	-0.000264405	-0.000435754
FAM_58C	WTCCC66743	0.000295433	-0.000193305	-0.000200039
FAM_58C	WTCCC66745	0.000618276	-0.000166569	-0.000430362
FAM_58C	WTCCC66746	0.000690128	2.88193e-05	-0.000421303
FAM_58C	WTCCC66747	3.32894e-05	-0.000930498	-0.000209869
FAM_58C	WTCCC66748	-0.00012636	0.000445289	6.62161e-05
FAM_58C	WTCCC66749	0.000554377	-0.000106553	-0.000493747
FAM_58C	WTCCC66750	0.000750969	-8.45033e-05	-0.000329446
FAM_58C	WTCCC66751	0.000691731	-0.000280957	-0.000225733
FAM_58C	WTCCC66752	0.000799788	1.55116e-05	-0.00038807
FAM_58C	WTCCC66753	0.000620196	3.88352e-05	-0.000161678
FAM_58C	WTCCC66754	0.000402766	-0.000384265	-0.000201269
FAM_58C	WTCCC66755	0.000685788	-0.000158629	-0.000481885
FAM_58C	WTCCC66757	0.000670748	-0.000320814	-0.000438872
FAM_58C	WTCCC66758	0.000736036	-6.09765e-05	-0.000330645
FAM_58C	WTCCC66760	0.00059953	-0.000236243	-0.000257801
FAM_58C	WTCCC66761	0.000648126	-8.01142e-05	-0.000528916
FAM_58C	WTCCC66762	-0.000698142	3.79374e-05	0.000312888
FAM_58C	WTCCC66763	0.000710099	0.000164949	-0.000387229
FAM_58C	WTCCC66764	0.000814037	3.89577e-05	-0.000629849
FAM_58C	WTCCC66766	0.000262097	-0.000137884	-0.000733109
FAM_58C	WTCCC66767	0.00021062	2.58839e-05	-0.00025983
FAM_58C	WTCCC66769	0.000470913	0.000299529	-0.00033172
FAM_58C	WTCCC66770	-6.36168e-05	0.000868516	-0.000157522
FAM_58C	WTCCC66771	0.000271468	-0.000152011	-0.00032841
FAM_58C	WTCCC66772	0.000513928	-0.000271202	-3.24305e-05
FAM_58C	WTCCC66773	0.000743122	9.71596e-05	-0.000403076
FAM_58C	WTCCC66774	0.000761234	-7.17627e-05	-0.000638664
FAM_58C	WTCCC66775	0.000547858	-8.35842e-05	-0.000138664
FAM_58C	WTCCC66776	0.000393193	-0.000591608	0.000182926
FAM_58C	WTCCC66777	0.000665614	-2.47349e-05	-0.000420079
FAM_58C	WTCCC66778	0.000116118	-0.000224447	-0.000221725
FAM_58C	WTCCC66779_1	0.000511395	5.06869e-05	-0.000126679
FAM_58C	WTCCC66779_2	0.000792718	6.00035e-06	-0.000435761
FAM_58C	WTCCC66781	0.000848845	-0.000191574	-0.000574428
FAM_58C	WTCCC66782	0.000507969	-1.74262e-05	-0.000156086
FAM_58C	WTCCC66783	0.000433041	-0.000159838	-0.000145252
FAM_58C	WTCCC66784	0.000600322	-2.70639e-05	-0.000302984
FAM_58C	WTCCC66785	0.000597113	-0.000436332	-0.000216097
FAM_58C	WTCCC66787	0.000628847	9.63656e-05	-0.000300712
FAM_58C	WTCCC66788	0.000270305	-0.000574564	-2.94621e-06
FAM_58C	WTCCC66789	0.000772172	-5.08529e-05	-0.00026441
FAM_58C	WTCCC66790	0.00071195	-9.36458e-05	-0.00019943
FAM_58C	WTCCC66791	0.000486535	-7.3429e-05	-0.000210451
FAM_58C	WTCCC66793	0.000703507	-0.000157952	-0.000257288
FAM_58C	WTCCC66795	0.000764113	-1.6736e-05	-0.000171745
FAM_58C	WTCCC66796	0.000823411	2.867e-05	-0.000366733
FAM_58C	WTCCC66797	0.000147539	0.00064601	-0.000185001
FAM_58C	WTCCC66799	0.00037511	-0.000510899	-0.000272621
FAM_58C	WTCCC66800	0.000577409	-0.000431844	-0.000311689
FAM_58C	WTCCC66801	0.00057737	-0.000335764	-0.000268116
FAM_58C	WTCCC66802	-0.000524225	0.00166358	0.000710023
FAM_58C	WTCCC66803	0.000354863	-0.000275838	-0.000181891
FAM_58C	WTCCC66806	0.000380426	0.000175846	6.16323e-05
FAM_58C	WTCCC66807	0.000569991	-8.46182e-05	-0.000435198
FAM_58C	WTCCC66808	0.000757211	9.17304e-05	-0.000529034
FAM_58C	WTCCC66809	0.00074338	-0.00039438	-0.000189215
FAM_58C	WTCCC66811	0.000718767	-0.000149159	-0.00043046
FAM_58C	WTCCC66812	0.000399141	0.000114681	-0.000102944
FAM_58C	WTCCC66815	5.18318e-05	0.000859639	-0.000173929
FAM_58C	WTCCC66820	0.000616027	-0.000161832	-0.000191371
FAM_58C	WTCCC66826	0.000288825	-0.000117547	-0.000234326
FAM_58C	WTCCC66827	0.000326623	-0.000268982	-0.000122466
FAM_58C	WTCCC66829	0.000370321	-0.000119786	0.000120089
FAM_58C	WTCCC66831	0.000798337	-4.73909e-05	-0.000301498
FAM_58C	WTCCC66832	0.000672542	-0.000233228	-0.000295458
FAM_58C	WTCCC66833	0.000725129	-0.000324361	-0.000356335
FAM_58C	WTCCC66834	0.00051849	-0.000453315	-0.000117914
FAM_58C	WTCCC66835	-0.000820998	0.000130713	0.000156662
FAM_58C	WTCCC66836	-0.000394149	-0.00142595	0.000634694
FAM_58C	WTCCC66838	0.000714235	-0.000380206	-0.00039508
FAM_58C	WTCCC66839	0.000456917	-3.1782e-05	-0.000444834
FAM_58C	WTCCC66841	0.000395108	0.000118867	-0.000191653
FAM_58C	WTCCC66842	0.000750803	-9.32431e-05	-0.000422034
FAM_58C	WTCCC66843	0.000814745	-0.000218429	-0.00058634
FAM_58C	WTCCC66844	0.000786322	0.000138254	-0.000413881
FAM_58C	WTCCC66845	0.000573414	6.08409e-05	-0.00023318
FAM_58C	WTCCC66846	0.000515332	0.000125704	-0.000313616
FAM_58C	WTCCC66847	0.000410544	-8.58125e-05	-0.000294719
FAM_58C	WTCCC66849	0.000698153	0.00021559	-0.000247402
FAM_58C	WTCCC66850	0.000141929	0.000250175	6.71297e-05
FAM_58C	WTCCC66851	0.00048627	0.000371001	-0.000374289
FAM_58C	WTCCC66854	0.000685286	0.000238751	-0.000644929
FAM_58C	WTCCC66855	0.000705849	0.000127894	-0.000556099
FAM_58C	WTCCC66856	0.000564663	-0.000125666	-0.000140262
FAM_58C	WTCCC66857	0.000426937	-0.000183836	-0.0004376
FAM_58C	WTCCC66858	0.000542141	-0.000173358	-0.000359909
FAM_58C	WTCCC66861	0.000708382	-0.00015918	-9.1443e-05
FAM_58C	WTCCC66865	-0.0012217	-0.00024984	0.000635503
FAM_58C	WTCCC66866	0.000761563	-7.25748e-05	-0.000326102
FAM_58C	WTCCC66868	0.000127672	-9.56838e-07	-8.75422e-05
FAM_58C	WTCCC66869	-0.000285503	9.66994e-07	-0.000316571
FAM_58C	WTCCC66870	0.000492624	3.95523e-05	-0.000447227
FAM_58C	WTCCC66871	0.000421553	-0.000186467	-0.000382404
FAM_58C	WTCCC66873	-0.00144232	-0.000106512	0.000124134
FAM_58C	WTCCC66874	0.000806455	-0.000114938	-0.000420104
FAM_58C	WTCCC66875	0.000489987	5.04852e-05	-0.000127769
FAM_58C	WTCCC66877	0.000714109	-0.000145784	-0.000299044
FAM_58C	WTCCC66878	0.000865496	-0.000118367	-0.000494702
FAM_58C	WTCCC66879	-0.000133489	0.00030766	-6.2968e-05
FAM_58C	WTCCC66882	0.000236085	0.000367671	-0.000112048
FAM_58C	WTCCC66883	-0.000433365	-7.71282e-06	0.000191883
FAM_58C	WTCCC66884	0.000744653	-0.000109898	-0.000400491
FAM_58C	WTCCC66886	-0.00273982	0.000468842	0.000908757
FAM_58C	WTCCC66887	0.000566513	2.07906e-05	-0.000119039
FAM_58C	WTCCC66889	0.000580109	0.000223715	-8.19253e-06
FAM_58C	WTCCC66890	0.00072824	-1.70672e-05	-0.000369137
FAM_58C	WTCCC66891	0.000409517	-0.000160965	-0.00016392
FAM_58C	WTCCC66892	0.000631781	-2.95666e-05	-0.000189076
FAM_58C	WTCCC66893	0.000505807	6.88678e-05	-0.000432671
FAM_58C	WTCCC66894	0.000527468	8.13791e-05	-0.000213168
FAM_58C	WTCCC66896	0.000767912	2.10895e-06	-0.000524016
FAM_58C	WTCCC66897	0.000757066	-4.54402e-05	-0.000426328
FAM_58C	WTCCC66898	0.000660809	-4.38529e-05	-0.000442987
FAM_58C	WTCCC66899	0.000598544	-0.000471451	-0.00016083
FAM_58C	WTCCC66901	0.000433503	-7.88248e-05	-0.00030134
FAM_58C	WTCCC66903	0.000583985	-0.000450204	4.68065e-05
FAM_58C	WTCCC66904	0.000488941	-0.000187694	-0.00044399
FAM_58C	WTCCC66905	0.000909896	-0.00011281	-0.000479723
FAM_58C	WTCCC66906	0.000727916	-4.48372e-05	-0.000258354
FAM_58C	WTCCC66907	0.000774857	-0.000134583	-0.000390925
FAM_58C	WTCCC66908	0.000635317	-0.00018873	-0.000127031
FAM_58C	WTCCC66910	0.000637696	-0.000373034	-0.000450856
FAM_58C	WTCCC66913	0.000611489	-4.67562e-05	-0.000181506
FAM_58C	WTCCC66914	0.000820035	-0.000111539	-0.000403759
FAM_58C	WTCCC66915	0.000290289	-0.000429873	-0.000137228
FAM_58C	WTCCC66916	0.000444064	0.000286052	-0.000325372
FAM_58C	WTCCC66917	0.000778053	2.09892e-05	-0.000459796
FAM_58C	WTCCC66918	0.000955088	-6.85635e-05	-0.000582929
FAM_58C	WTCCC66919	0.00093124	-0.000195201	-0.000339253
FAM_58C	WTCCC66921	0.000514209	-0.000355204	-0.000186521
FAM_58C	WTCCC66923	-0.000165734	7.9374e-05	3.27417e-05
FAM_58C	WTCCC66925	0.000771837	2.8202e-05	-0.000408924
FAM_58C	WTCCC66928	-0.000260803	0.000239293	0.000239422
FAM_58C	WTCCC66929	0.00075991	-4.71456e-05	-0.000539517
FAM_58C	WTCCC66930	0.000716907	-6.96037e-05	-0.000338355
FAM_58C	WTCCC66933	0.000346177	-0.000507051	-0.000236616
FAM_58C	WTCCC66935	0.000632915	0.000232287	-0.000473907
FAM_58C	WTCCC66937	0.000649821	-0.000224345	-0.000289014
FAM_58C	WTCCC66939	0.000556951	0.000364468	-0.000309333
FAM_58C	WTCCC66940	0.000717617	-0.000395005	-0.000277628
FAM_58C	WTCCC66941	0.000770183	-7.11383e-05	-0.000398697
FAM_58C	WTCCC66942	0.000443799	-0.00015319	-0.00047951
FAM_58C	WTCCC66945	0.000835843	-0.000106399	-0.000642513
FAM_58C	WTCCC66951	0.000482387	6.30101e-06	-0.000540051
FAM_58C	WTCCC66953	0.000805547	2.06059e-05	-0.000451186
FAM_58C	WTCCC66954	-0.000451985	-0.000133907	0.000216028
FAM_58C	WTCCC66956	0.000728207	0.00013591	-0.000674759
FAM_58C	WTCCC66958	0.000164556	-0.00116663	0.000217451
FAM_58C	WTCCC66959	0.000634889	-9.2814e-05	-0.00012316
FAM_58C	WTCCC66961	0.000740657	0.000216101	-0.000314686
FAM_58C	WTCCC66962	0.000479446	-0.000283319	-0.00032184
FAM_58C	WTCCC66963	0.00045264	-0.000127267	-0.000486641
FAM_58C	WTCCC66964	0.000680392	1.20128e-06	-0.000461873
FAM_58C	WTCCC66965	0.000609302	-0.000185452	-0.000434583
FAM_58C	WTCCC66967	0.000849515	-9.12265e-05	-0.000345141
FAM_58C	WTCCC66968	0.000761457	-0.000142574	-0.000572581
FAM_58C	WTCCC66969	0.000604776	-6.10774e-05	-0.000340728
FAM_58C	WTCCC66971	0.000539418	3.82534e-05	-0.000204692
FAM_58C	WTCCC66973	0.00077287	-8.30338e-05	-0.000568153
FAM_58C	WTCCC66974	0.000693486	-0.000467244	-0.000458195
FAM_58C	WTCCC66976	0.000867691	-4.85079e-05	-0.000269763
FAM_58C	WTCCC66977	0.000756186	-6.41364e-05	-0.000563861
FAM_58C	WTCCC66978	0.000496213	-0.000254957	-0.000416154
FAM_58C	WTCCC66979	0.000669287	-0.000166016	-0.000357424
FAM_58C	WTCCC66981	0.000353894	0.000209225	-0.00031095
FAM_58C	WTCCC66982	0.000166717	-0.000819384	0.000229674
FAM_58C	WTCCC66983	0.000408361	0.000404204	-8.41362e-05
FAM_58C	WTCCC66985	0.000688761	0.000157635	-0.00029321
FAM_58C	WTCCC66986	0.000537947	-0.000385038	-0.000149565
FAM_58C	WTCCC66988	0.000177022	-0.000812654	-0.000134778
FAM_58C	WTCCC66990	0.000549329	0.000180292	-0.000368057
FAM_58C	WTCCC66992	-0.000106846	0.000373704	0.000146308
FAM_58C	WTCCC66994	0.00018317	0.000371217	-0.000206926
FAM_58C	WTCCC66995	0.000148958	0.000611425	3.19583e-05
FAM_58C	WTCCC66997	0.000633617	-0.000129596	-0.000206291
FAM_58C	WTCCC66998	0.000346738	9.27753e-05	-5.58325e-05
FAM_58C	WTCCC66999	0.000524072	1.77588e-05	-0.000374006
FAM_58C	WTCCC67000	0.000696743	-0.000484808	-0.0003225
FAM_58C	WTCCC67001	0.000214162	-0.00109748	2.11894e-05
FAM_58C	WTCCC67002	0.000451727	0.000194665	-0.000391207
FAM_58C	WTCCC67003	0.000293926	0.000129222	-0.000155976
FAM_58C	WTCCC67004	0.000705972	-0.000206111	-0.000717457
FAM_58C	WTCCC67005	0.000124753	0.000214095	-0.000345189
FAM_58C	WTCCC67006	0.000634501	-2.00848e-05	-0.000271476
FAM_58C	WTCCC67007	0.000560147	-0.000390962	-1.06952e-05
FAM_58C	WTCCC67009	0.000831016	-9.57061e-05	-0.000326845
FAM_58C	WTCCC67011	-0.000787476	-0.00193371	0.000582733
FAM_58C	WTCCC67013	0.000619778	-0.000166012	-0.000314014
FAM_58C	WTCCC67014	8.72428e-06	0.00107569	-0.000120824
FAM_58C	WTCCC67015	0.000748379	-0.000266623	-0.000141583
FAM_58C	WTCCC67016	0.000660427	0.000104596	-0.000296029
FAM_58C	WTCCC67018	0.000301948	0.000324184	-0.000179242
FAM_58C	WTCCC67019	0.000453279	-0.000175433	-0.000585751
FAM_58C	WTCCC67021	0.000676095	-7.93077e-05	-0.000383283
FAM_58C	WTCCC67022	0.000544503	-4.75502e-05	-0.000529253
FAM_58C	WTCCC67023	0.000130545	0.000359523	-5.39461e-05
FAM_58C	WTCCC67024	0.000807941	-6.13692e-05	-0.000581651
FAM_58C	WTCCC67025	0.000478681	-0.000257532	5.53834e-05
FAM_58C	WTCCC67026	0.00061841	5.70735e-05	-0.000330984
FAM_58C	WTCCC67027	0.000802605	6.26973e-05	-0.000212378
FAM_58C	WTCCC67028	0.000293067	0.000358679	-0.000119999
FAM_58C	WTCCC67029	0.000328927	0.00018291	-6.9599e-05
FAM_58C	WTCCC67030	0.000351517	9.81085e-05	-0.000158487
FAM_58C	WTCCC67031	0.000280737	-0.000180271	-0.000182023
FAM_58C	WTCCC67033	0.000327432	-6.45171e-06	-9.25872e-05
FAM_58C	WTCCC67034	0.000691964	-0.000178734	-8.3658e-05
FAM_58C	WTCCC67035	0.00051813	-0.00063846	-0.000560746
FAM_58C	WTCCC67037	0.000526416	-0.000138716	-0.000163555
FAM_58C	WTCCC67038	0.000331122	0.000605266	0.000335824
FAM_58C	WTCCC67039	0.000709353	-6.99486e-05	-0.000389457
FAM_58C	WTCCC67040	0.000209013	3.4814e-05	-0.000148955
FAM_58C	WTCCC67041	-8.5921e-05	-0.000498708	-0.000434785
FAM_58C	WTCCC67042	0.000718035	-0.000311489	-0.000254297
FAM_58C	WTCCC67043	0.000370384	0.000259648	-0.000317014
FAM_58C	WTCCC67045	0.000718654	-0.000114624	-0.000458014
FAM_58C	WTCCC67046	0.000554523	-0.000425655	-0.000583084
FAM_58C	WTCCC67047	0.0006241	7.72914e-05	-0.000584185
FAM_58C	WTCCC67048	0.000303529	-0.000352332	-0.000198288
FAM_58C	WTCCC67049	0.000871876	-1.18468e-05	-0.000634174
FAM_58C	WTCCC67050	0.000818924	2.30799e-05	-0.000472319
FAM_58C	WTCCC67051	-7.90218e-05	0.00111401	-0.000296374
FAM_58C	WTCCC67052	0.000318481	0.000259195	2.94025e-05
FAM_58C	WTCCC67053	0.000702098	-0.000113164	-0.000290804
FAM_58C	WTCCC67054	0.000534018	-0.000110448	-0.000464963
FAM_58C	WTCCC67055	0.00019861	-0.000482289	-0.000280932
FAM_58C	WTCCC67057	0.000659491	9.13706e-05	-0.000528428
FAM_58C	WTCCC67058	0.000635373	0.000145947	-0.000224677
FAM_58C	WTCCC67059	0.000675271	-0.000244431	-0.00034717
FAM_58C	WTCCC67060	0.000602714	-3.50324e-05	-0.000359864
FAM_58C	WTCCC67061	0.000838765	-9.3786e-05	-0.000385594
FAM_58C	WTCCC67062	0.000672732	-3.6863e-06	-6.61568e-05
FAM_58C	WTCCC67063	0.000823031	-5.59471e-05	-0.000452736
FAM_58C	WTCCC67064	-0.00192089	0.000132296	0.000218381
FAM_58C	WTCCC67066	0.00048475	2.33547e-05	-0.000161095
FAM_58C	WTCCC67067	0.000516812	-0.000302095	-0.000543707
FAM_58C	WTCCC67069	0.000196903	-0.000111258	-9.16615e-06
FAM_58C	WTCCC67070	0.000686797	0.000288415	-0.00024752
FAM_58C	WTCCC67071	0.000254848	-0.000317313	-0.000795035
FAM_58C	WTCCC67072	0.000545395	-0.000522977	-0.000254083
FAM_58C	WTCCC67073	0.000608973	4.68555e-05	-0.000268359
FAM_58C	WTCCC67074	-0.000251136	-9.38586e-05	3.46585e-05
FAM_58C	WTCCC67075	6.02216e-05	-0.000655571	-0.000271436
FAM_58C	WTCCC67076	-0.00478136	0.00075403	0.00237519
FAM_58C	WTCCC67077	0.00067544	-8.26504e-06	-0.000343738
FAM_58C	WTCCC67078	0.000828762	-0.000128212	-0.000742475
FAM_58C	WTCCC67079	0.000750145	-1.70211e-06	-0.000460342
FAM_58C	WTCCC67081	0.000679085	-1.47756e-06	-0.000182507
FAM_58C	WTCCC67082	0.000560847	0.000149391	-0.000164908
FAM_58C	WTCCC67083	0.000564557	7.02668e-05	-0.000195192
FAM_58C	WTCCC67084	0.000130465	-0.000981299	8.79014e-05
FAM_58C	WTCCC67085	0.0006075	2.19771e-06	-0.000197847
FAM_58C	WTCCC67086	0.000551657	-2.70946e-05	-0.000118494
FAM_58C	WTCCC67087	0.000514385	-0.000627894	-0.000351084
FAM_58C	WTCCC67088	0.000812845	-0.000226058	-0.000407437
FAM_58C	WTCCC67090	0.000425891	-0.000338683	-0.000304949
FAM_58C	WTCCC67093	0.00064032	0.000185361	-0.000373253
FAM_58C	WTCCC67094	0.000650686	-0.000212696	-0.000429159
FAM_58C	WTCCC67095	0.000779975	-5.70021e-05	-0.000406802
FAM_58C	WTCCC67096	0.000927941	-0.000152341	-0.000446064
FAM_58C	WTCCC67097	0.000737576	-1.32617e-05	-0.000364972
FAM_58C	WTCCC67098	-4.77164e-06	-0.000399715	-0.000209916
FAM_58C	WTCCC67099	0.000630415	-0.000120111	-0.000397831
FAM_58C	WTCCC67101	0.000736717	-0.000120249	-0.000526063
FAM_58C	WTCCC67102	0.000636087	0.000196177	-0.000239757
FAM_58C	WTCCC67103	0.000795483	-0.000132689	-0.000427308
FAM_58C	WTCCC67105	0.000714039	1.02055e-05	-0.000357213
FAM_58C	WTCCC67106	0.000717587	-0.000337448	-0.000516761
FAM_58C	WTCCC67107	0.00059645	0.000135871	-0.000131139
FAM_58C	WTCCC67108	0.000855238	-1.30793e-05	-0.000466782
FAM_58C	WTCCC67109	0.000386748	8.87665e-05	-0.00021069
FAM_58C	WTCCC67110	-0.000770176	-0.00212493	0.00101239
FAM_58C	WTCCC67111	0.000190032	-0.000417587	-4.54931e-05
FAM_58C	WTCCC67112	0.000676964	-0.000181593	-0.000455534
FAM_58C	WTCCC67114	0.000737442	-0.000155912	-0.000425498
FAM_58C	WTCCC67115	0.000663273	-0.000144769	-0.000269735
FAM_58C	WTCCC67117	0.000368387	0.000721785	5.60509e-05
FAM_58C	WTCCC67119	0.000639093	2.57665e-05	-0.000411707
FAM_58C	WTCCC67120	0.000666209	-3.14008e-05	-0.000772793
FAM_58C	WTCCC67121	-0.000326481	-0.00152233	0.000812287
FAM_58C	WTCCC67122	0.000503559	0.000218295	-0.000337046
FAM_58C	WTCCC67123	0.000429583	0.000172136	3.64669e-05
FAM_58C	WTCCC67124	0.000853107	-6.45095e-05	-0.000530286
FAM_58C	WTCCC67125	0.000751671	-0.000373697	-0.000293323
FAM_58C	WTCCC67126	0.000689426	-5.76097e-05	-0.000554684
FAM_58C	WTCCC67127	0.000575802	-0.000242091	-0.000241183
FAM_58C	WTCCC67129	0.000804859	-2.79978e-05	-0.000336419
FAM_58C	WTCCC67130	0.000598104	-0.00036994	-0.000304732
FAM_58C	WTCCC67131	-0.000264428	-0.000960088	0.000406541
FAM_58C	WTCCC67132	0.000740122	0.000174284	-0.000293479
FAM_58C	WTCCC67133	0.000685289	-0.000129605	-0.000520135
FAM_58C	WTCCC67134	0.000321034	-0.000508294	-0.000231716
FAM_58C	WTCCC67135	0.00081264	-4.06394e-05	-0.000529083
FAM_58C	WTCCC67136	0.000368505	0.000388359	2.81139e-06
FAM_58C	WTCCC67137	0.000562159	4.45586e-05	-0.000470749
FAM_58C	WTCCC67138	0.000806061	7.37272e-05	-0.00054089
FAM_58C	WTCCC67139	0.000541961	-3.66345e-05	-0.000394408
FAM_58C	WTCCC67141	0.000350593	8.80537e-05	-0.000288231
FAM_58C	WTCCC67143	0.000645047	8.74102e-06	-0.000308068
FAM_58C	WTCCC67144	0.00065237	-7.85517e-05	-0.000196563
FAM_58C	WTCCC67145	0.000656184	-7.79596e-06	-0.000437491
FAM_58C	WTCCC67146	-0.000423268	-0.0014218	0.00119463
FAM_58C	WTCCC67147	0.000537313	-0.000301654	-0.00038127
FAM_58C	WTCCC67148	0.000268585	0.000417304	-0.000146723
FAM_58C	WTCCC67149	0.000724483	-0.000132411	-0.000415008
FAM_58C	WTCCC67150	0.000743117	-0.000119736	-0.000289456
FAM_58C	WTCCC67151	0.000174801	-0.000393686	9.69846e-05
FAM_58C	WTCCC67153	0.000750669	-4.09825e-05	-0.00046947
FAM_58C	WTCCC67154	0.00088813	-0.000132423	-0.000226099
FAM_58C	WTCCC67155	-0.000383593	-9.29704e-05	7.91962e-05
FAM_58C	WTCCC67156	0.000304026	-0.000331152	-3.36952e-05
FAM_58C	WTCCC67157	0.000600166	0.000159919	-0.000298131
FAM_58C	WTCCC67158	0.000695957	-0.00013944	-0.000343571
FAM_58C	WTCCC67159	-0.00108592	0.00167459	-0.000636514
FAM_58C	WTCCC67160	0.000714189	8.19324e-05	-0.000490815
FAM_58C	WTCCC67161	0.000281957	-0.000113945	-0.000361593
FAM_58C	WTCCC67162	0.000496717	-0.000230188	-5.8158e-05
FAM_58C	WTCCC67163	0.000563082	4.19234e-05	-0.000213253
FAM_58C	WTCCC67165	0.000396719	-6.46045e-05	-7.22921e-05
FAM_58C	WTCCC67166	0.000522941	-0.000249534	-4.78711e-05
FAM_58C	WTCCC67167	0.000712784	-7.09914e-05	-0.000448276
FAM_58C	WTCCC67168	0.000907717	2.36806e-06	-0.000561287
FAM_58C	WTCCC67169	0.000873979	4.89977e-06	-0.000318935
FAM_58C	WTCCC67170	0.000660311	-0.000230222	-0.000354757
FAM_58C	WTCCC67171	0.000774522	-0.000267862	-0.000440521
FAM_58C	WTCCC67172	0.000743166	-8.72703e-05	-0.000180412
FAM_58C	WTCCC67173	0.000580972	-0.000167816	-0.000703388
FAM_58C	WTCCC67174	0.000572602	0.000129069	-9.82307e-05
FAM_58C	WTCCC67175	0.00046801	-0.000147169	-0.000178781
FAM_58C	WTCCC67177	0.000589443	-0.000279548	-0.000204969
FAM_58C	WTCCC67180	0.000737966	1.60101e-05	-0.000175832
FAM_58C	WTCCC67182	0.000485532	-2.42731e-05	-0.000215942
FAM_58C	WTCCC67183	0.000516106	-0.000311293	-5.76196e-05
FAM_58C	WTCCC67184	0.000329351	-0.000212704	-0.000177061
FAM_58C	WTCCC67185	0.000572076	4.25429e-05	-0.000638071
FAM_58C	WTCCC67186	0.000829536	-0.000150533	-0.000354648
FAM_58C	WTCCC67187	0.000720207	-5.55158e-05	-0.000214874
FAM_58C	WTCCC67189	0.000629443	-0.000121097	-0.000271883
FAM_58C	WTCCC67192	0.00068386	-0.00015701	-0.000248438
FAM_58C	WTCCC67193	0.000633464	-1.54006e-06	-0.000384491
FAM_58C	WTCCC67194	0.000566573	0.000183343	-0.000302147
FAM_58C	WTCCC67195	0.000618128	0.000170093	-0.000342902
FAM_58C	WTCCC67196	0.000428631	-7.29937e-05	-6.46874e-05
FAM_58C	WTCCC67197	0.000326646	-0.000412426	4.32918e-05
FAM_58C	WTCCC67198	0.000300831	-0.000130883	-0.000272636
FAM_58C	WTCCC67199	0.00080008	-0.000320914	-0.000407068
FAM_58C	WTCCC67201	0.000646278	-4.6801e-06	-0.000289306
FAM_58C	WTCCC67202	0.000413612	0.000224812	0.000107791
FAM_58C	WTCCC67203	0.000715552	-0.000242532	-0.000301406
FAM_58C	WTCCC67204	0.000706114	-4.97297e-05	-0.000286116
FAM_58C	WTCCC67205	4.06813e-05	5.79968e-05	0.000307789
FAM_58C	WTCCC67206	0.000729278	-2.51634e-05	-0.000438913
FAM_58C	WTCCC67207	0.000583727	-0.000143729	-0.000176424
FAM_58C	WTCCC67208	0.000788279	1.67829e-05	-0.00038714
FAM_58C	WTCCC67209	0.000598042	-3.99105e-05	-0.000325557
FAM_58C	WTCCC67210	0.000350424	-0.000250112	-0.000178022
FAM_58C	WTCCC88213	0.000709628	-0.000139326	-0.000377996
FAM_58C	WTCCC88218	0.000631694	-7.40873e-05	-0.000231207
FAM_58C	WTCCC88221	0.000527973	-0.000304573	-0.000272103
FAM_58C	WTCCC88223	-0.00145644	-0.000170955	0.00110644
FAM_58C	WTCCC88225	0.000541941	-0.000277068	-0.000261408
FAM_58C	WTCCC88226	0.000170233	-0.000322147	6.00448e-05
FAM_58C	WTCCC88227	0.000567491	-7.18818e-05	-2.09511e-05
FAM_58C	WTCCC88230	0.000574396	-5.46845e-05	-0.000213742
FAM_58C	WTCCC88235	0.000555698	1.31605e-05	-0.000121679
FAM_58C	WTCCC88237	0.000795685	-9.23931e-05	-0.000550122
FAM_58C	WTCCC88238	0.000560413	-0.000145707	-0.000250852
FAM_58C	WTCCC88239	0.000662247	-0.000217528	-0.000298207
FAM_58C	WTCCC88243	0.000575303	0.000200014	-0.000573347
FAM_58C	WTCCC88244	0.000588449	-0.000176681	-0.000145154
FAM_58C	WTCCC88246	0.000464992	-0.000228317	-0.000176734
FAM_58C	WTCCC88250	0.000760715	-0.000142459	-0.000634448
FAM_58C	WTCCC88252	0.000692351	-4.69724e-05	-0.000436833
FAM_58C	WTCCC88253	0.000572364	7.25521e-05	-0.000227436
FAM_58C	WTCCC88254	0.000292971	-0.000342553	-0.000284386
FAM_58C	WTCCC88255	0.000540273	-9.27216e-05	-0.000331617
FAM_58C	WTCCC88257	0.000659163	-9.28232e-05	-0.000256949
FAM_58C	WTCCC88258	0.000651253	2.11496e-05	-0.000456422
FAM_58C	WTCCC88259	9.89198e-05	-0.00017392	-0.000117109
FAM_58C	WTCCC88263	0.000682212	-0.000364523	-0.000417506
FAM_58C	WTCCC88266	7.95988e-05	-0.000449629	-0.00014129
FAM_58C	WTCCC88268	0.00054014	0.000162094	-0.000127949
FAM_58C	WTCCC88270	0.000590362	-0.000280561	-0.000474792
FAM_58C	WTCCC88271	0.00063289	-0.000177169	-0.000265484
FAM_58C	WTCCC88273	0.000624561	-0.000240934	-0.000472762
FAM_58C	WTCCC88274	5.64637e-05	0.000142464	-0.000117537
FAM_58C	WTCCC88275	0.000435179	1.36526e-05	-0.000388476
FAM_58C	WTCCC88277	0.000615059	-0.000498597	-0.000368951
FAM_58C	WTCCC88279	0.000578832	-0.000318161	-0.000380616
FAM_58C	WTCCC88280	0.000409422	0.000124228	-0.000403637
FAM_58C	WTCCC88282	0.000343874	0.000145137	-0.000191395
FAM_58C	WTCCC88283	0.000510225	4.46963e-05	-0.000248143
FAM_58C	WTCCC88285	0.000345757	-0.000210827	-0.000182963
FAM_58C	WTCCC88287	0.000483295	-0.000155691	-0.000132392
FAM_58C	WTCCC88288	0.000636561	4.72294e-05	-0.000347166
FAM_58C	WTCCC88291	0.000421103	-0.000201679	-5.60934e-05
FAM_58C	WTCCC88292	0.000328576	-0.000155794	0.000345265
FAM_58C	WTCCC88293	0.000289335	5.81695e-05	-7.94439e-05
FAM_58C	WTCCC88295	0.000203789	-0.000194026	-0.000240709
FAM_58C	WTCCC88299	0.000309969	-1.42366e-05	-3.24172e-05
FAM_58C	WTCCC88301	0.000378197	-0.000355115	-0.000189672
FAM_58C	WTCCC88303	0.000650349	-0.000192526	-0.000331206
FAM_58C	WTCCC88304	0.000746016	-3.2169e-05	-0.000572815
FAM_58C	WTCCC88306	0.000665674	-7.31065e-05	-0.000638619
FAM_58C	WTCCC88307	0.000343595	-7.25267e-05	-3.03181e-05
FAM_58C	WTCCC88309	0.000703143	-0.000137997	-0.000309713
FAM_58C	WTCCC88314	0.000412098	-0.000220252	-3.90861e-05
FAM_58C	WTCCC88315	0.000299632	-0.00025225	-9.56809e-05
FAM_58C	WTCCC88317	0.000471949	-7.89017e-05	-0.000522624
FAM_58C	WTCCC88322	0.00049068	-9.73432e-05	-2.62667e-05
FAM_58C	WTCCC88323	-0.00207208	0.00023487	0.00103908
FAM_58C	WTCCC88325	0.00062283	-0.000115822	5.53066e-05
FAM_58C	WTCCC88326	0.000453823	0.00017757	-0.000139913
FAM_58C	WTCCC88327	0.000579126	-0.000104736	-0.000316745
FAM_58C	WTCCC88328	0.000705957	-0.000313654	-0.000200742
FAM_58C	WTCCC88329	0.0003242	-0.000104014	-0.000688769
FAM_58C	WTCCC88330	0.000498132	0.000187574	-4.29034e-05
FAM_58C	WTCCC88331	9.64992e-05	-0.000540768	-0.00013089
FAM_58C	WTCCC88335	0.000810297	8.67133e-06	-0.000665725
FAM_58C	WTCCC88336	0.000472235	0.0001937	-0.000252864
FAM_58C	WTCCC88337	0.000696065	-0.000189121	-0.000439838
FAM_58C	WTCCC88339	0.000313539	0.000350018	-0.000248224
FAM_58C	WTCCC88343	0.000286796	-0.000155252	-0.000139603
FAM_58C	WTCCC88345	0.000109496	-0.000228984	7.27595e-05
FAM_58C	WTCCC88347	0.000594352	-0.000276493	-0.000113107
FAM_58C	WTCCC88349	0.000540921	-0.000310204	-0.000296267
FAM_58C	WTCCC88350	0.000263337	-0.00069546	-0.000155915
FAM_58C	WTCCC88351	0.000426383	-0.000531768	-5.8251e-06
FAM_58C	WTCCC88352	0.000546581	0.000207944	-0.00053601
FAM_58C	WTCCC88355	0.000575163	-0.000204069	-0.000202289
FAM_58C	WTCCC88357	0.000574354	-0.000117164	-0.000266544
FAM_58C	WTCCC88359	-0.00165938	2.20247e-05	0.000898398
FAM_58C	WTCCC88360	0.00019037	-0.000183603	3.39274e-05
FAM_58C	WTCCC88361	0.000468589	-0.000163085	-0.000176963
FAM_58C	WTCCC88370	0.000128917	-0.000192044	4.53411e-06
FAM_58C	WTCCC88371	0.00067929	-0.000165647	-0.000206827
FAM_58C	WTCCC88372	0.000404454	-0.000178292	-0.000157687
FAM_58C	WTCCC88373	-0.000701782	0.00195595	0.000515459
FAM_58C	WTCCC88375	0.00093964	-0.000273638	-0.00055895
FAM_58C	WTCCC88378	0.00054521	-0.000493567	7.44507e-05
FAM_58C	WTCCC88379	0.000675266	-0.000305692	-0.000244283
FAM_58C	WTCCC88381	0.000703576	-0.000103753	-0.000324019
FAM_58C	WTCCC88384	0.000828067	-0.000281758	-0.000306541
FAM_58C	WTCCC88385	0.000555118	-5.43747e-05	-0.000357295
FAM_58C	WTCCC88387	0.000794621	-0.000181792	-0.00021614
FAM_58C	WTCCC88388	0.000776713	-2.95334e-05	-0.00032262
FAM_58C	WTCCC88390	0.000655225	-0.000380704	-0.000344551
FAM_58C	WTCCC88394	0.000687563	-0.000143038	-0.000213256
FAM_58C	WTCCC88395	0.000335916	-0.000663389	-0.00024217
FAM_58C	WTCCC88397	0.000656142	-0.000204149	-0.00031815
FAM_58C	WTCCC88398	0.000616097	-0.000237293	-5.97269e-05
FAM_58C	WTCCC88399	0.000526717	-0.000449095	-0.000167754
FAM_58C	WTCCC88402	0.000801876	-0.000241476	-0.00029734
FAM_58C	WTCCC88403	0.000130331	-0.000462481	-0.000472722
FAM_58C	WTCCC88406	0.000712504	-0.000188776	-0.000513629
FAM_58C	WTCCC88409	0.000726875	-0.000229004	-4.36405e-06
FAM_58C	WTCCC88410	0.000583966	-0.00066509	-0.000230544
FAM_58C	WTCCC88411	0.000676807	-0.000219676	-0.00054251
FAM_58C	WTCCC88412	0.000850454	-0.000186685	-0.000397706
FAM_58C	WTCCC88413	0.000371005	-0.000431071	-3.35308e-05
FAM_58C	WTCCC88414	0.000277726	-0.000989993	0.000225112
FAM_58C	WTCCC88417	0.000737245	-0.000168485	-0.000515823
FAM_58C	WTCCC88418	0.000627614	-6.37674e-05	7.61933e-06
FAM_58C	WTCCC88419	0.000837845	-0.000111369	-0.000348909
FAM_58C	WTCCC88421	0.000490936	-0.000530501	-0.000204754
FAM_58C	WTCCC88423	-0.00323784	-0.000420281	0.0015154
FAM_58C	WTCCC88424	0.000633475	0.00010489	-0.000218495
FAM_58C	WTCCC88426	0.000823978	-0.000221903	-0.000402992
FAM_58C	WTCCC88427	-0.0175387	0.000673196	0.0111165
FAM_58C	WTCCC88429	0.000588352	-0.000291136	-0.000140879
FAM_58C	WTCCC88431	0.000553425	-0.000586327	-0.000280497
FAM_58C	WTCCC88432	0.00072884	-0.000281727	-0.000318756
FAM_58C	WTCCC88436	0.000507094	-0.000515096	-0.000392123
FAM_58C	WTCCC88443	0.000621838	-4.64988e-05	-0.000157698
FAM_58C	WTCCC88444	0.000388398	-0.00021392	-6.60888e-05
FAM_58C	WTCCC88445	0.00075429	-5.59756e-05	-0.000408406
FAM_58C	WTCCC88448	0.000631103	-0.00024927	-0.00034526
FAM_58C	WTCCC88449	0.000539408	-0.000169218	0.000197132
FAM_58C	WTCCC88450	0.000321539	-0.000812458	0.000412422
FAM_58C	WTCCC88454	0.000557212	-0.000456845	-0.000327767
FAM_58C	WTCCC88456	0.000624035	-0.000364832	-0.000218697
FAM_58C	WTCCC88457	0.000614534	-0.000312985	-0.000218888
FAM_58C	WTCCC88459	0.000739591	-0.000210606	-0.00033322
FAM_58C	WTCCC88460	8.87611e-05	-0.000425479	0.000219965
FAM_58C	WTCCC88461	-0.000114908	0.000390237	-0.000170735
FAM_58C	WTCCC88462	0.000859776	-0.000118016	-0.000748696
FAM_58C	WTCCC88463	0.000345248	0.000188646	-0.000530657
FAM_58C	WTCCC88465	0.000756472	-0.000110236	-0.000745977
FAM_58C	WTCCC88466	0.000131919	-0.000252992	-0.000596247
FAM_58C	WTCCC88467	0.000656278	7.47223e-05	-0.000386527
FAM_58C	WTCCC88470	0.000188596	-0.000480222	-0.000206564
FAM_58C	WTCCC88471	0.000859916	2.79079e-06	-0.000367697
FAM_58C	WTCCC88472	0.000832449	0.000103707	-0.000336633
FAM_58C	WTCCC88474	0.000460101	0.000313346	-0.000296326
FAM_58C	WTCCC88475	0.000575689	-0.000208247	-0.000590066
FAM_58C	WTCCC88479	0.00049654	-0.000117301	7.18436e-05
FAM_58C	WTCCC88480	0.000520813	-4.83269e-05	-0.000221686
FAM_58C	WTCCC88482	0.000419992	0.00014806	-0.00030162
FAM_58C	WTCCC88483	0.000619604	-0.000272059	-0.000205027
FAM_58C	WTCCC88485	0.000867595	-2.04176e-05	-0.000465604
FAM_58C	WTCCC88486	0.000785819	-5.36163e-05	-0.000470217
FAM_58C	WTCCC88487	8.14437e-05	0.000258888	-7.01597e-05
FAM_58C	WTCCC88490	0.000480884	0.00019201	1.12964e-07
FAM_58C	WTCCC88494	0.000500737	4.61922e-05	-0.000281439
FAM_58C	WTCCC88495	0.000633206	-0.000270173	-0.000548474
FAM_58C	WTCCC88498	0.000723272	-0.000182626	-0.000549994
FAM_58C	WTCCC88504	0.000581832	-6.27023e-05	1.48857e-05
FAM_58C	WTCCC88506	0.00077249	9.88563e-06	-0.000515308
FAM_58C	WTCCC88507	0.000516038	-0.000543205	9.36743e-05
FAM_58C	WTCCC88508	0.000355428	-0.000357125	-0.000191531
FAM_58C	WTCCC88510	6.2655e-05	0.000932373	0.000118821
FAM_58C	WTCCC88511	-0.00768577	8.56953e-05	0.00336043
FAM_58C	WTCCC88513	0.000477983	-0.00024024	1.31775e-05
FAM_58C	WTCCC88514	0.000684461	6.7738e-06	-0.00041397
FAM_58C	WTCCC88519	0.000554427	-0.000223894	-0.000329761
FAM_58C	WTCCC88522	-0.000584036	0.00151217	8.2217e-05
FAM_58C	WTCCC88527	0.000619512	0.000175137	-0.000242467
FAM_58C	WTCCC88528	0.000622846	-2.44129e-06	-0.00024521
FAM_58C	WTCCC88529	0.00078479	-9.63086e-05	-0.000699619
FAM_58C	WTCCC88535	0.000294532	-0.000450495	-0.000212602
FAM_58C	WTCCC88538	0.000391527	-0.000221552	-0.000223933
FAM_58C	WTCCC88540	0.000706108	-0.000112218	-0.000697952
FAM_58C	WTCCC88543	-0.000405536	0.00148973	0.000245366
FAM_58C	WTCCC88545	0.000375149	-5.53905e-05	-0.000247639
FAM_58C	WTCCC88549	0.000444093	0.000111686	-0.000231833
FAM_58C	WTCCC88550	9.1771e-05	0.000136514	0.000248753
FAM_58C	WTCCC88551	0.000728518	-0.000237219	-0.000345092
FAM_58C	WTCCC88553	0.000666642	-9.80829e-05	-0.000191403
FAM_58C	WTCCC88555	0.0004672	5.95604e-06	-0.000511124
FAM_58C	WTCCC88556	0.000588188	-0.0004263	-0.000642272
FAM_58C	WTCCC88558	0.000384175	0.000114226	-0.0001565
FAM_58C	WTCCC88561	-0.000693865	0.00162835	0.000200949
FAM_58C	WTCCC88562	0.000506177	6.64226e-05	-6.24173e-05
FAM_58C	WTCCC88563	0.000734184	-5.97831e-05	-0.000251597
FAM_58C	WTCCC88565	0.000560139	3.5213e-05	1.78885e-06
FAM_58C	WTCCC88566	-0.000279417	0.00151177	0.000173304
FAM_58C	WTCCC88567	0.000801364	-0.000161028	-0.000312324
FAM_58C	WTCCC88569	-0.000734552	0.00191865	0.000276109
FAM_58C	WTCCC88570	0.000587488	-1.2271e-05	-0.000217946
FAM_58C	WTCCC88574	0.000217462	-0.000202278	-0.000145749
FAM_58C	WTCCC88575	0.000573969	2.45964e-05	5.86829e-05
FAM_58C	WTCCC88578	0.00073264	4.18647e-05	-0.000468074
FAM_58C	WTCCC88579	0.000532232	-0.000147542	-0.000400102
FAM_58C	WTCCC88581	0.000407333	7.37129e-06	-4.94053e-05
FAM_58C	WTCCC88582	0.000637001	-0.000131695	-0.000215254
FAM_58C	WTCCC88583	0.000730922	-8.40034e-05	-0.00035673
FAM_58C	WTCCC88585	0.00077213	-1.91245e-05	-0.000401927
FAM_58C	WTCCC88588	-0.000681953	0.00185653	2.75722e-05
FAM_58C	WTCCC88589	0.000453231	8.2196e-05	-0.000373655
FAM_58C	WTCCC88590	0.000213432	-6.88742e-05	-0.000106288
FAM_58C	WTCCC88593	0.000556075	-0.000193597	-0.000397698
FAM_58C	WTCCC88594	0.00019923	0.000510863	-5.6396e-05
FAM_58C	WTCCC88597	0.000717346	-0.000227862	-0.000383191
FAM_58C	WTCCC88601	0.00050484	0.000293004	-0.000320616
FAM_58C	WTCCC88602	0.000510422	0.000343303	0.000177793
FAM_58C	WTCCC88603	0.000347019	0.00012848	-5.68381e-05
FAM_58C	WTCCC88605	0.000330273	-0.000419409	-0.00028357
FAM_58C	WTCCC88609	0.00036269	0.000477087	-0.00021151
FAM_58C	WTCCC88610	0.000625568	-2.13116e-05	-0.000117989
FAM_58C	WTCCC88611	0.000443943	-0.000298802	-2.36467e-05
FAM_58C	WTCCC88612	0.000639733	-0.000417346	-0.000297235
FAM_58C	WTCCC88613	0.000204989	0.000810623	-0.000214512
FAM_58C	WTCCC88614	0.000511264	-3.7613e-05	-0.000277826
FAM_58C	WTCCC88617	0.000718476	-0.000313983	-0.000332789
FAM_58C	WTCCC88618	0.000577376	-0.000258613	-9.3995e-05
FAM_58C	WTCCC88622	0.000516372	3.45958e-05	-0.000194297
FAM_58C	WTCCC88624	0.000625425	-0.000280249	-0.000396596
FAM_58C	WTCCC88625	0.000667818	0.000150892	-0.000235011
FAM_58C	WTCCC88628	0.00046764	-9.66996e-05	-7.65146e-06
FAM_58C	WTCCC88631	-0.00163887	0.00305124	0.000968789
FAM_58C	WTCCC88634	0.000443348	0.000511571	-0.000196346
FAM_58C	WTCCC88636	0.00058839	-1.33297e-05	-0.000296791
FAM_58C	WTCCC88637	0.000241219	-0.000133259	-8.7432e-05
FAM_58C	WTCCC88639	0.000400986	-0.00036009	-0.000269162
FAM_58C	WTCCC88642	0.000672628	4.65615e-05	-0.000336041
FAM_58C	WTCCC88643	0.000619496	-7.86953e-05	-0.000304408
FAM_58C	WTCCC88645	0.000164467	0.000205215	-1.0775e-05
FAM_58C	WTCCC88646	6.34838e-05	0.000900529	4.87495e-05
FAM_58C	WTCCC88647	0.000438199	0.000302823	-0.000284867
FAM_58C	WTCCC88651	0.00014665	0.000689875	-0.000252351
FAM_58C	WTCCC88655	-0.000477827	0.00202202	0.000503048
FAM_58C	WTCCC88657	0.00032839	-5.85617e-05	-1.51704e-05
FAM_58C	WTCCC88659	0.000520057	-2.70617e-05	9.25511e-05
FAM_58C	WTCCC88660	-0.00205856	0.00397804	0.00111476
FAM_58C	WTCCC88661	0.000384737	0.000195463	-0.000141769
FAM_58C	WTCCC88664	0.000397114	0.000399376	-0.000169853
FAM_58C	WTCCC88665	0.00043776	0.000240662	-7.4167e-05
FAM_58C	WTCCC88667	0.000779835	-5.77466e-05	-0.000521273
FAM_58C	WTCCC88669	0.000237384	-3.18247e-05	-0.000119089
FAM_58C	WTCCC88670	0.00070869	-0.00015208	-0.000445705
FAM_58C	WTCCC88672	-0.00034753	0.00146376	0.000159367
FAM_58C	WTCCC88677	-0.000565057	0.00095826	0.000382939
FAM_58C	WTCCC88678	0.000545894	-0.000113041	-0.000458958
FAM_58C	WTCCC88683	-0.000413854	0.00124949	0.000271515
FAM_58C	WTCCC88684	0.000288768	0.000703795	-0.00039275
FAM_58C	WTCCC88686	0.000453308	1.82538e-05	-0.000486679
FAM_58C	WTCCC88687	0.000462729	-8.03395e-05	-0.000158039
FAM_58C	WTCCC88694	0.000733416	-0.000124134	-0.000340526
FAM_58C	WTCCC88695	0.00067891	-8.81917e-05	-0.000454943
FAM_58C	WTCCC88700	0.000513417	0.000195354	-0.000342927
FAM_58C	WTCCC88702	0.000729457	-3.75405e-05	-0.000402983
FAM_58C	WTCCC88703	0.000591167	3.17205e-05	-0.000221607
FAM_58C	WTCCC88705	0.000815703	-0.00026167	-0.000259388
FAM_58C	WTCCC88706	0.000837376	-2.56483e-05	-0.000425159
FAM_58C	WTCCC88707	0.000724976	-2.40282e-05	-0.000258171
FAM_58C	WTCCC88708	0.000368741	0.000204517	-0.000324495
FAM_58C	WTCCC88713	0.000480139	0.000225621	8.25512e-05
FAM_58C	WTCCC88717	0.000924654	-2.31936e-05	-0.000394975
FAM_58C	WTCCC88718	0.00060515	0.000132416	-0.000434844
FAM_58C	WTCCC88722	0.000444467	-0.000146754	2.7335e-05
FAM_58C	WTCCC88723	-0.000124323	0.00103927	9.9331e-05
FAM_58C	WTCCC88724	0.000161394	-0.000119195	-0.000243211
FAM_58C	WTCCC88725	0.000531119	0.000138757	-0.000445244
FAM_58C	WTCCC88726	0.000654783	-6.0176e-05	-0.000456777
FAM_58C	WTCCC88727	0.000836408	-1.62616e-05	-0.000612014
FAM_58C	WTCCC88735	0.000533889	0.000197156	-0.000258434
FAM_58C	WTCCC88736	-0.00144756	0.00296675	0.00081821
FAM_58C	WTCCC88737	-0.000751582	0.00229941	0.000558588
FAM_58C	WTCCC88738	0.000259999	0.000369679	-0.000108963
FAM_58C	WTCCC88739	0.00084092	-0.000125026	-0.000394475
FAM_58C	WTCCC88741	0.000508375	-5.81256e-06	-2.9685e-05
FAM_58C	WTCCC88742	0.000579246	-0.000254938	-0.000509702
FAM_58C	WTCCC88743	0.000358335	9.86429e-06	-0.000348091
FAM_58C	WTCCC88744	0.000645062	-8.03464e-05	-0.000329496
FAM_58C	WTCCC88746	0.000790748	-0.00019188	-0.00047537
FAM_58C	WTCCC88747	-0.000158884	0.00156396	6.05375e-05
FAM_58C	WTCCC88748	0.000293672	0.000365002	-1.04017e-05
FAM_58C	WTCCC88751	0.000239352	-3.14446e-05	0.000324539
FAM_58C	WTCCC88754	0.000625435	-0.000196915	-0.000416622
FAM_58C	WTCCC88755	0.000512845	-8.19376e-05	-0.000241667
FAM_58C	WTCCC88756	0.000153768	-6.74471e-05	-0.00031156
FAM_58C	WTCCC88757	0.000727224	-0.000286194	-0.000198458
FAM_58C	WTCCC88765	0.000336923	0.000417399	-0.000450178
FAM_58C	WTCCC88766	-0.000691161	0.00210863	0.000525034
FAM_58C	WTCCC88767	0.000736244	-0.00011306	-0.000144411
FAM_58C	WTCCC88768	0.000769597	-3.90136e-05	-0.000321634
FAM_58C	WTCCC88769	0.000612952	-9.57866e-05	-0.000358724
FAM_58C	WTCCC88770	0.000370288	-5.58431e-05	-0.000277567
FAM_58C	WTCCC88771	0.000266977	6.54607e-05	-0.000386766
FAM_58C	WTCCC88773	0.000390632	0.00030292	0.000285405
FAM_58C	WTCCC88775	0.00079306	-0.000112632	-0.000419907
FAM_58C	WTCCC88777	0.000457211	0.000108697	-4.00187e-05
FAM_58C	WTCCC88780	-7.71096e-05	0.00113057	0.000149984
FAM_58C	WTCCC88781	0.000774743	-0.000159809	-0.000156882
FAM_58C	WTCCC88783	0.000742514	-6.80698e-05	-0.000621579
FAM_58C	WTCCC88785	0.000451141	-0.000456161	-0.000418243
FAM_58C	WTCCC88789	0.000869898	-0.000190367	-0.000623577
FAM_58C	WTCCC88790	-0.00024501	0.000902897	-1.64452e-05
FAM_58C	WTCCC88793	0.000664533	-7.21682e-05	-0.000213962
FAM_58C	WTCCC88794	0.000649438	-0.000179176	-0.000345581
FAM_58C	WTCCC88795	0.000628966	-0.000158697	-0.000426686
FAM_58C	WTCCC88796	0.000670184	0.000199686	-0.000318629
FAM_58C	WTCCC88797	0.000483606	-9.8102e-05	-0.000343694
FAM_58C	WTCCC88798	0.000739777	-0.000225232	-0.000234723
FAM_58C	WTCCC88799	0.000548181	2.08792e-05	6.31231e-06
FAM_58C	WTCCC88802	-0.000489118	-0.000755632	0.000539045
FAM_58C	WTCCC88803	0.00048618	0.000127562	-0.000278591
FAM_58C	WTCCC88810	0.000299463	-0.000102384	5.49129e-05
FAM_58C	WTCCC88813	0.000664354	-0.000221687	-0.000249647
FAM_58C	WTCCC88814	-0.000124747	0.00113115	-1.17221e-05
FAM_58C	WTCCC88815	0.000246916	-0.00015512	-0.000196429
FAM_58C	WTCCC88816	0.000491052	-0.000391734	-0.00027661
FAM_58C	WTCCC88820	0.000649729	-0.000258668	-0.00032706
FAM_58C	WTCCC88825	-0.000134791	0.000781682	-4.57746e-05
FAM_58C	WTCCC88826	0.00047277	-5.35372e-05	-0.000125334
FAM_58C	WTCCC88827	0.000779839	0.000143051	-0.000531556
FAM_58C	WTCCC88828	0.000496712	-0.000404448	-9.68479e-06
FAM_58C	WTCCC88829	0.000339186	8.15906e-05	-0.000276493
FAM_58C	WTCCC88830	0.000836017	-0.000265839	-0.000497114
FAM_58C	WTCCC88832	0.000811622	-0.000234215	-0.000358939
FAM_58C	WTCCC88834	0.000615038	0.000192365	-0.000586227
FAM_58C	WTCCC88835	0.000525687	-0.000242834	-0.000352648
FAM_58C	WTCCC88840	0.000545205	0.000145291	-0.000325135
FAM_58C	WTCCC88842	0.000653443	-0.000135095	-0.000268462
FAM_58C	WTCCC88843	0.000594185	0.000115358	-0.000375177
FAM_58C	WTCCC88844	0.000655963	0.000209477	-0.000224495
FAM_58C	WTCCC88845	0.000874529	-0.000193432	-0.000525745
FAM_58C	WTCCC88847	0.000623232	-0.000152094	-0.000176384
FAM_58C	WTCCC88849	0.000136697	0.000915366	-8.49374e-05
FAM_58C	WTCCC88851	0.000409744	-0.000166711	-0.000318604
FAM_58C	WTCCC88853	0.000474082	4.29124e-05	-0.000118249
FAM_58C	WTCCC88854	0.000920762	-0.00021627	-0.000429077
FAM_58C	WTCCC88857	0.0006314	-0.000208083	-0.000560814
FAM_58C	WTCCC88858	0.000287856	0.000685029	-0.000226576
FAM_58C	WTCCC88859	0.000727005	-2.82136e-05	-0.000386083
FAM_58C	WTCCC88862	0.000743291	-0.000222038	-0.000307372
FAM_58C	WTCCC88865	0.000341269	0.00023541	-0.000366841
FAM_58C	WTCCC88866	0.000217862	0.000425372	-0.000126678
FAM_58C	WTCCC88867	0.000823945	-0.000188585	-0.000531599
FAM_58C	WTCCC88868	0.000696415	-3.07112e-05	-0.000270957
FAM_58C	WTCCC88870	0.000266768	0.000711308	-2.85076e-05
FAM_58C	WTCCC88871	0.000293733	0.0005394	-0.000182471
FAM_58C	WTCCC88873	0.000651715	-0.000167573	-0.000318997
FAM_58C	WTCCC88874	0.00058574	0.000487965	-0.000248456
FAM_58C	WTCCC88875	0.000761133	-0.000258885	-0.000430866
FAM_58C	WTCCC88876	0.000550812	-0.000155392	-0.000397408
FAM_58C	WTCCC88878	0.000703489	-9.14338e-05	-0.000309329
FAM_58C	WTCCC88879	0.000706449	-0.000189048	-0.000461404
FAM_58C	WTCCC88881	0.000743493	-8.61005e-05	-0.000324299
FAM_58C	WTCCC88887	0.000765962	5.73751e-05	-0.0001662
FAM_58C	WTCCC88891	-0.000874453	0.000102406	0.000889785
FAM_58C	WTCCC88892	0.000409957	7.07301e-05	0.000106922
FAM_58C	WTCCC88893	0.000320506	0.000387177	-0.000161257
FAM_58C	WTCCC88894	0.000249619	0.000741552	2.51331e-05
FAM_58C	WTCCC88897	0.000687601	-6.63542e-05	-0.000303466
FAM_58C	WTCCC88898	0.000638225	-0.000336422	-0.000119648
FAM_58C	WTCCC88899	0.000570359	5.88472e-05	-0.000119888
FAM_58C	WTCCC88901	0.000541162	0.000192546	-0.000350763
FAM_58C	WTCCC88902	0.000490556	3.43848e-05	7.28066e-05
FAM_58C	WTCCC88903	0.000560369	-2.57558e-05	-0.000379819
FAM_58C	WTCCC88905	0.000397705	0.0001084	2.55832e-06
FAM_58C	WTCCC88911	0.000593461	-8.8709e-05	-0.000149803
FAM_58C	WTCCC88912	0.000853869	2.25762e-05	-0.000576491
FAM_58C	WTCCC88914	0.000588449	-6.36823e-05	-0.000227082
FAM_58C	WTCCC88918	0.000686599	-2.66625e-05	-0.00047491
FAM_58C	WTCCC88921	-2.55571e-05	-9.59847e-05	-0.000206454
FAM_58C	WTCCC88922	7.82795e-05	0.000207727	7.22862e-05
FAM_58C	WTCCC88923	0.000457213	0.000371417	-0.000249679
FAM_58C	WTCCC88924	0.000690902	5.49695e-05	-0.0006466
FAM_58C	WTCCC88926	0.000449483	0.000268495	-0.00019466
FAM_58C	WTCCC88927	0.000694519	-0.00013062	-0.000537419
FAM_58C	WTCCC88929	0.000834559	-9.38897e-05	-0.000464269
FAM_58C	WTCCC88931	0.000785771	-0.00014535	-0.000380285
FAM_58C	WTCCC88934	0.000495493	-2.34766e-05	-2.21014e-05
FAM_58C	WTCCC88936	0.000800955	-4.63872e-05	-0.000482885
FAM_58C	WTCCC88937	0.000481352	-0.000191378	-0.000525813
FAM_58C	WTCCC88938	0.000707949	-0.000174287	-0.000304049
FAM_58C	WTCCC88939	0.000848493	-9.56771e-05	-0.000379438
FAM_58C	WTCCC88940	0.000671067	-0.00010371	-0.000410499
FAM_58C	WTCCC88945	0.000411834	-0.000281064	-0.000552273
FAM_58C	WTCCC88946	0.000644649	-0.000170023	-0.000288157
FAM_58C	WTCCC88949	-6.1127e-05	0.000337367	0.00014083
FAM_58C	WTCCC88951	0.000306263	-0.000535577	-4.2962e-05
FAM_58C	WTCCC88953	0.000504118	-0.000129962	-0.000176313
FAM_58C	WTCCC88957	0.000742495	-0.000128426	-0.000516222
FAM_58C	WTCCC88959	0.000712861	-1.8804e-05	-0.000444894
FAM_58C	WTCCC88961	0.000680213	8.2354e-05	-0.000241273
FAM_58C	WTCCC88962	0.00044179	0.000319894	0.000114954
FAM_58C	WTCCC88963	0.000551187	0.000152282	-0.000177825
FAM_58C	WTCCC88964	0.000660839	-7.81096e-05	-0.000348356
FAM_58C	WTCCC88966	0.000286462	0.000129043	-0.000205686
FAM_58C	WTCCC88969	0.000546407	-0.000391319	4.26506e-05
FAM_58C	WTCCC88971	0.000112249	-0.000626837	0.000243248
FAM_58C	WTCCC88972	0.000404824	-0.000514573	-6.94182e-05
FAM_58C	WTCCC88974	0.00046692	0.000288988	-0.000149857
FAM_58C	WTCCC88975	0.00051602	-4.90243e-05	-0.000295112
FAM_58C	WTCCC88976	0.000763333	-0.000290183	-0.000440274
FAM_58C	WTCCC88981	0.000457707	3.56249e-05	-0.000325275
FAM_58C	WTCCC88982	0.000332985	0.000490787	-0.000338638
FAM_58C	WTCCC88983	0.000367051	-0.000104551	-0.000434123
FAM_58C	WTCCC88985	0.000350612	-0.000559761	1.53553e-05
FAM_58C	WTCCC88987	0.000384565	-0.000289565	-8.01615e-05
FAM_58C	WTCCC88991	0.00064392	-1.91106e-05	-0.000618813
FAM_58C	WTCCC88994	0.000743959	-0.000116553	-0.000372769
FAM_58C	WTCCC88996	0.000222793	0.000567357	-2.03158e-06
FAM_58C	WTCCC88998	0.000652533	0.000132215	-0.000116035
FAM_58C	WTCCC89000	0.000109576	-0.000215636	-0.000209487
FAM_58C	WTCCC89002	0.000360701	0.00011217	-0.000278591
FAM_58C	WTCCC89003	0.000351494	-0.000701264	-0.000495511
FAM_58C	WTCCC89008	0.000713621	-0.000310409	-0.000385006
FAM_58C	WTCCC89009	0.000787942	-4.04879e-05	-0.000243613
FAM_58C	WTCCC89014	0.000591186	-0.000148844	-0.000411119
FAM_58C	WTCCC89015	-1.57562e-05	0.000744595	2.21454e-05
FAM_58C	WTCCC89017	0.000485495	-0.000112771	0.000173257
FAM_58C	WTCCC89018	0.000597313	-4.81864e-05	-0.000338175
FAM_58C	WTCCC89020	0.000597829	-0.000231655	-0.000179167
FAM_58C	WTCCC89021	0.000581521	-6.13971e-05	-0.000342225
FAM_58C	WTCCC89023	0.00050482	-0.000278401	-7.57189e-05
FAM_58C	WTCCC89024	0.00076784	-0.000161455	-0.000313068
FAM_58C	WTCCC89025	0.000767496	-4.05166e-05	-7.47935e-05
FAM_58C	WTCCC89029	0.000142005	2.36857e-06	0.000129891
FAM_58C	WTCCC89030	0.000454247	0.000276928	-0.000305207
FAM_58C	WTCCC89031	0.00056419	-0.000199862	-0.00031169
FAM_58C	WTCCC89032	0.000607119	-8.92941e-05	-0.00043362
FAM_58C	WTCCC89033	0.000705625	-0.000328803	-0.000301023
FAM_58C	WTCCC89034	0.000674935	-0.000328137	-8.6454e-05
FAM_58C	WTCCC89035	0.00042312	-0.000210462	-0.00045723
FAM_58C	WTCCC89036	0.00074674	-0.00012232	-0.000506712
FAM_58C	WTCCC89037	-0.00098942	-0.00256397	0.000964011
FAM_58C	WTCCC89038	0.000517841	-0.00010729	-0.000381349
FAM_58C	WTCCC89041	-4.3545e-05	-0.000189214	-0.000129243
FAM_58C	WTCCC89042	0.0005397	-0.000177577	-0.000428333
FAM_58C	WTCCC89045	0.000752152	-7.8552e-05	-0.00026539
FAM_58C	WTCCC89046	0.000806976	-0.000103493	-0.00042312
FAM_58C	WTCCC89049	0.0010051	-3.82973e-05	-0.000579852
FAM_58C	WTCCC89051	-0.00345998	0.00553673	0.000553129
FAM_58C	WTCCC89053	0.000368134	0.000225552	-7.34626e-05
FAM_58C	WTCCC89055	-0.000684445	-0.00121438	0.00060639
FAM_58C	WTCCC89056	0.000277252	-5.38558e-05	-0.000175026
FAM_58C	WTCCC89058	0.000659761	-0.000264285	-0.000374782
FAM_58C	WTCCC89060	0.000499468	4.55841e-05	-0.000136253
FAM_58C	WTCCC89061	0.000593138	-3.85552e-05	-0.000158234
FAM_58C	WTCCC89062	-0.00141172	0.00254809	-0.000291545
FAM_58C	WTCCC89066	0.000418919	0.000121131	-9.69456e-05
FAM_58C	WTCCC89070	0.000334655	-5.68941e-05	-0.000103317
FAM_58C	WTCCC89075	0.00035798	6.90039e-05	-3.83342e-05
FAM_58C	WTCCC89077	0.000733964	-0.000108521	-0.000283158
FAM_58C	WTCCC89078	0.000606478	-0.000529036	-7.69506e-05
FAM_58C	WTCCC89080	0.000599433	0.000129475	-0.000181968
FAM_58C	WTCCC89082	0.000722049	-7.70727e-05	-0.000384657
FAM_58C	WTCCC89083	0.000637995	-0.000129487	-0.000344195
FAM_58C	WTCCC89084	0.000495379	9.69283e-05	1.99359e-05
FAM_58C	WTCCC89086	0.000422567	0.000132348	-6.52362e-05
FAM_58C	WTCCC89087	0.000643113	-0.000140967	-5.61836e-05
FAM_58C	WTCCC89091	0.000480733	-0.000412916	-0.000393921
FAM_58C	WTCCC89092	0.000600192	3.49908e-05	-0.000167483
FAM_58C	WTCCC89093	0.000451835	2.97993e-05	-0.000143958
FAM_58C	WTCCC89094	0.000478975	-5.39608e-06	-0.000582587
FAM_58C	WTCCC89095	0.000654797	-0.000195565	-0.000326606
FAM_58C	WTCCC89098	0.000323845	-9.90667e-05	-0.000209291
FAM_58C	WTCCC89101	0.000319377	-2.66417e-05	0.000105576
FAM_58C	WTCCC89102	0.00037481	-0.000134633	-0.000136614
FAM_58C	WTCCC89104	0.000553839	-0.000245781	-0.000285657
FAM_58C	WTCCC89105	-0.00296438	0.000105275	0.00106219
FAM_58C	WTCCC89106	0.000391679	0.000219811	-0.000332336
FAM_58C	WTCCC89107	0.000478337	-0.000242542	-0.000110509
FAM_58C	WTCCC89108	0.000774333	-7.29674e-05	-0.000404435
FAM_58C	WTCCC89110	0.000283255	0.000363537	-0.000166896
FAM_58C	WTCCC89111	0.000554644	-0.000162996	-0.000273902
FAM_58C	WTCCC89114	0.000461972	1.38792e-05	6.55397e-06
FAM_58C	WTCCC89116	0.000672497	-0.000118916	-0.000302512
FAM_58C	WTCCC89118	-0.000395358	8.00515e-05	0.000621644
FAM_58C	WTCCC89119	0.00041634	-0.000104878	-0.00045339
FAM_58C	WTCCC89120	0.000616027	-0.000241364	-0.000157313
FAM_58C	WTCCC89121	0.000723687	-0.000186991	-0.000170374
FAM_58C	WTCCC89122	0.00075706	-0.0001345	-0.000296635
FAM_58C	WTCCC89125	0.000361254	-0.000368658	-0.000122529
FAM_58C	WTCCC89126	0.00060574	0.000146139	-0.000288097
FAM_58C	WTCCC89127	0.000159264	0.000180179	-0.000326313
FAM_58C	WTCCC89130	0.000668191	-7.07462e-05	-0.000205841
FAM_58C	WTCCC89132	0.000871229	-9.83798e-05	-0.000663917
FAM_58C	WTCCC89133	0.000524007	-0.000203157	-0.000212249
FAM_58C	WTCCC89134	0.000825471	-2.16169e-05	-0.0004136
FAM_58C	WTCCC89138	0.000746108	-0.000303073	-0.000368785
FAM_58C	WTCCC89142	-0.000999807	0.000426786	0.000636625
FAM_58C	WTCCC89143	0.000551816	-0.000153258	-0.000268109
FAM_58C	WTCCC89146	0.00072679	5.02595e-05	-0.000293351
FAM_58C	WTCCC89149	0.000473206	-7.00552e-05	-8.46409e-05
FAM_58C	WTCCC89150	0.000547033	-0.000138404	-0.000236166
FAM_58C	WTCCC89154	-0.000117082	-0.000171168	0.000123241
FAM_58C	WTCCC89155	0.00080426	-0.000141905	-0.000545905
FAM_58C	WTCCC89158	-0.000975005	0.00188523	-0.000331878
FAM_58C	WTCCC89159	0.000642211	-0.000154331	-0.000330761
FAM_58C	WTCCC89161	0.000862139	-1.66151e-05	-0.000593483
FAM_58C	WTCCC89163	0.000776357	-0.000359507	-0.000163801
FAM_58C	WTCCC89165	0.000405872	-0.000145369	-0.000439097
FAM_58C	WTCCC89166	0.00066374	9.01864e-06	-0.000300681
FAM_58C	WTCCC89169	0.000568729	3.22343e-05	-0.000611841
FAM_58C	WTCCC89170	0.000355234	-2.13302e-05	8.72223e-05
FAM_58C	WTCCC89171	0.000664673	-0.000136439	-0.000184793
FAM_58C	WTCCC89173	0.000380362	0.000417553	-1.54099e-06
FAM_58C	WTCCC89176	0.000468427	-0.00039094	-0.000197647
FAM_58C	WTCCC89177	0.000702424	7.59415e-05	-0.000409453
FAM_58C	WTCCC89178	-0.00058689	-0.00191897	0.000868741
FAM_58C	WTCCC89179	0.000347763	1.29751e-05	-0.000210038
FAM_58C	WTCCC89181	0.000530559	-0.000425367	-0.000138714
FAM_58C	WTCCC89182	-0.00261351	0.0043634	0.000393066
FAM_58C	WTCCC89183	-0.000331361	-0.000434051	0.000662269
FAM_58C	WTCCC89185	0.000597215	-0.000133294	-0.000591925
FAM_58C	WTCCC89186	-0.00313902	1.06441e-05	0.00167323
FAM_58C	WTCCC89187	0.000506308	2.64433e-05	-0.000417261
FAM_58C	WTCCC89188	-0.000118675	0.00111094	-0.000165591
FAM_58C	WTCCC89189	0.000749585	3.51923e-05	-0.000341374
FAM_58C	WTCCC89190	-0.00107971	0.00152016	0.000144047
FAM_58C	WTCCC89191	-0.00218118	0.000372924	0.00126912
FAM_58C	WTCCC89192	0.000618962	-0.000433254	-0.000173101
FAM_58C	WTCCC89194	0.000329563	0.000702391	-0.000265833
FAM_58C	WTCCC89197	0.000552277	-0.000340454	-0.000239458
FAM_58C	WTCCC89198	0.000489285	-0.000211979	-0.000142945
FAM_58C	WTCCC89202	0.000538976	-3.41084e-05	-0.000420061
FAM_58C	WTCCC89204	0.000555917	-0.000473751	-9.78423e-05
FAM_58C	WTCCC89205	0.000372453	-0.000108193	-3.12272e-05
FAM_58C	WTCCC89206	0.000453729	-0.000658754	0.000123921
FAM_58C	WTCCC89207	0.000455052	-5.63096e-05	-5.98948e-05
FAM_58C	WTCCC89209	-3.59651e-05	0.000818151	-9.12141e-05
FAM_58C	WTCCC89210	-0.00160056	-0.000278369	0.000866914
FAM_58C	WTCCC89214	0.000128945	0.000321768	-0.000145681
FAM_58C	WTCCC89215	0.000637291	-9.82415e-05	-0.000165189
FAM_58C	WTCCC89217	0.000668934	1.06942e-05	-0.000250207
FAM_58C	WTCCC89219	0.000383025	5.52153e-05	4.2152e-06
FAM_58C	WTCCC89221	-0.000566145	0.00195697	0.00034888
FAM_58C	WTCCC89225	0.000358542	-5.09921e-05	-0.000307183
FAM_58C	WTCCC89226	0.000251602	-0.000140398	-9.03609e-05
FAM_58C	WTCCC89229	0.000427695	2.18843e-06	-0.000109076
FAM_58C	WTCCC89230	0.000822127	1.03524e-05	-0.000286994
FAM_58C	WTCCC89231	0.000720566	-0.000129235	-8.66161e-05
FAM_58C	WTCCC89233	0.000295303	-0.000997572	-0.000154636
FAM_58C	WTCCC89234	0.000375553	9.27462e-05	-0.0001939
FAM_58C	WTCCC89238	0.000813972	-0.000231677	-0.000204895
FAM_58C	WTCCC89239	0.000621474	-3.01987e-05	-0.000310028
FAM_58C	WTCCC89240	0.000348436	-3.53344e-05	-7.96142e-05
FAM_58C	WTCCC89241	0.000556158	0.000177243	-0.000345094
FAM_58C	WTCCC89242	0.000789472	-0.000188072	-0.00024582
FAM_58C	WTCCC89243	-0.000447491	0.000979018	0.000300807
FAM_58C	WTCCC89250	0.000815865	-0.000272946	-0.000634589
FAM_58C	WTCCC89257	0.000373093	0.000383582	-0.000287207
FAM_58C	WTCCC89260	0.000726883	-4.55743e-05	-0.000312308
FAM_58C	WTCCC89261	0.000534265	-0.000155837	-0.000565732
FAM_58C	WTCCC89263	0.000608179	0.000164624	-4.24955e-05
FAM_58C	WTCCC89264	0.000662706	-0.00011673	-0.000285777
FAM_58C	WTCCC89266	0.000723225	-0.00025052	-0.0002351
FAM_58C	WTCCC89267	-2.29765e-05	0.000434751	-1.134e-06
FAM_58C	WTCCC89272	0.000372393	-0.00020025	4.09227e-05
FAM_58C	WTCCC89273	0.000486464	-0.000557505	-0.000133415
FAM_58C	WTCCC89276	0.000610027	-0.000323192	-0.000411163
FAM_58C	WTCCC89277	0.000208588	-0.000199773	-8.27939e-05
FAM_58C	WTCCC89278	0.000731598	-0.000527435	-0.000246597
FAM_58C	WTCCC89281	0.000680272	1.55964e-05	-0.000435208
FAM_58C	WTCCC89283	0.000445385	0.000493365	-0.000209774
FAM_58C	WTCCC89285	0.000375929	0.000279272	-2.39705e-05
FAM_58C	WTCCC89288	0.000354024	-0.000338112	-0.000441858
FAM_58C	WTCCC89290	0.000779327	-0.000164877	-0.000213607
FAM_58C	WTCCC89291	0.000742098	8.00767e-05	-0.000360522
FAM_58C	WTCCC89293	0.000691582	-0.000118414	-0.00015678
FAM_58C	WTCCC89297	-0.0239855	-0.00227484	0.0154846
FAM_58C	WTCCC89301	0.000527924	0.000147018	-0.00044455
FAM_58C	WTCCC89302	0.00040393	0.000273775	-0.000570669
FAM_58C	WTCCC89303	0.000559195	-0.000163547	-0.000597573
FAM_58C	WTCCC89307	0.000706744	-7.26002e-05	-0.000383492
FAM_58C	WTCCC89308	0.000700611	-4.91917e-05	-0.000319925
FAM_58C	WTCCC89309	0.000388112	0.000103276	-0.000295351
FAM_58C	WTCCC89313	0.000427697	0.000322056	-0.00050135
FAM_58C	WTCCC89315	0.000373272	-9.92043e-05	-0.000564008
FAM_58C	WTCCC89319	0.000778313	-4.6679e-05	-0.000446821
FAM_58C	WTCCC89320	0.000592253	-0.00013034	-0.00037974
FAM_58C	WTCCC89321	0.00067035	-0.000148011	-0.000309046
FAM_58C	WTCCC89322	0.000637403	-0.00015496	-0.000255629
FAM_58C	WTCCC89324	0.000753607	-0.00034308	-0.000324977
FAM_58C	WTCCC89325	0.000236182	-3.42067e-06	0.000279138
FAM_58C	WTCCC89326	0.000469302	-4.42298e-06	-0.000132065
FAM_58C	WTCCC89330	-4.78332e-05	-0.00110349	6.6083e-05
FAM_58C	WTCCC89331	0.000560671	-1.77571e-05	-0.000283858
FAM_58C	WTCCC89332	0.000426502	0.000106416	-0.00019242
FAM_58C	WTCCC89334	0.000531143	-0.000185382	-0.000146821
FAM_58C	WTCCC89336	0.000698477	-0.000107463	-0.000176277
FAM_58C	WTCCC89338	0.00066643	1.91769e-05	-0.000644259
FAM_58C	WTCCC89343	0.000525862	-9.02656e-05	-0.000338233
FAM_58C	WTCCC89346	0.000431856	5.8921e-05	-5.66814e-05
FAM_58C	WTCCC89348	0.000425613	-7.85122e-06	-0.000143984
FAM_58C	WTCCC89349	0.000490006	0.000179346	-0.000307806
FAM_58C	WTCCC89350	0.000711292	-9.11569e-05	-0.000483011
FAM_58C	WTCCC89351	0.00049037	0.000154688	-0.000168095
FAM_58C	WTCCC89354	0.000754227	-0.000121473	-0.000392784
FAM_58C	WTCCC89356	0.000425365	-0.000417863	-0.000468012
FAM_58C	WTCCC89359	0.000442687	0.000135394	-0.000183443
FAM_58C	WTCCC89360	-0.00334512	0.00590011	0.00173281
FAM_58C	WTCCC89361	0.000549013	4.67687e-05	-0.000474331
FAM_58C	WTCCC89363	0.000510266	-6.3746e-05	-0.000203911
FAM_NBS	WTCCC125636	0.000797849	-1.00112e-05	-0.000543405
FAM_NBS	WTCCC125637	0.000638057	-4.60408e-05	-0.000446104
FAM_NBS	WTCCC125638	0.000749612	-5.24587e-05	-0.000445237
FAM_NBS	WTCCC125639	0.000787095	-2.27763e-05	-0.000324977
FAM_NBS	WTCCC125640	0.000626793	-0.000223424	-9.31003e-05
FAM_NBS	WTCCC125641	0.000710889	0.000100634	-0.000620659
FAM_NBS	WTCCC125642	0.000910928	9.78872e-05	-0.000466262
FAM_NBS	WTCCC125648	0.000892837	1.58579e-05	-0.000526286
FAM_NBS	WTCCC125649	0.000626685	-0.00016826	-0.00027403
FAM_NBS	WTCCC125650	0.000770955	-8.07288e-05	-0.000727816
FAM_NBS	WTCCC125651	-0.000638631	0.000223715	0.000653914
FAM_NBS	WTCCC125652	0.000779039	0.000146361	-0.000280355
FAM_NBS	WTCCC125653	0.000545842	7.10175e-05	-9.92169e-05
FAM_NBS	WTCCC125654	0.000461406	-0.000181948	5.06505e-05
FAM_NBS	WTCCC125660	0.000200529	-0.000641372	-0.000275784
FAM_NBS	WTCCC125661	0.000394478	0.000220631	9.16425e-05
FAM_NBS	WTCCC125662	0.000562802	6.80425e-05	-0.000518186
FAM_NBS	WTCCC125663	0.000525358	-9.6419e-05	-0.000135859
FAM_NBS	WTCCC125664	0.000538252	2.23641e-05	-0.000268976
FAM_NBS	WTCCC125665	0.000484166	-0.000512728	-0.000374376
FAM_NBS	WTCCC125666	0.000582328	-0.000568853	-0.000329913
FAM_NBS	WTCCC125672	0.000864706	-0.000217077	-0.000447155
FAM_NBS	WTCCC125673	0.000173536	-3.7907e-05	-3.84822e-05
FAM_NBS	WTCCC125674	0.000592455	-0.000190746	-0.000351907
FAM_NBS	WTCCC125675	0.000164684	2.16715e-05	9.0367e-05
FAM_NBS	WTCCC125676	0.000714022	1.5973e-05	-0.000538635
FAM_NBS	WTCCC125677	0.000829059	-6.25327e-05	-0.000392142
FAM_NBS	WTCCC125678	0.000810387	0.000110078	-0.000324988
FAM_NBS	WTCCC125684	0.000737147	0.000102459	-0.000539404
FAM_NBS	WTCCC125685	0.000515544	-0.000144082	-0.000371224
FAM_NBS	WTCCC125686	0.000193311	0.000101289	-0.000170877
FAM_NBS	WTCCC125687	-0.000498925	0.00105249	0.000174026
FAM_NBS	WTCCC125688	0.000842563	-0.000177792	-0.000623763
FAM_NBS	WTCCC125689	0.000667225	-6.82785e-06	-0.00059397
FAM_NBS	WTCCC125690	0.000384427	-5.56644e-05	-0.000451927
FAM_NBS	WTCCC125696	-0.00201532	-0.000491751	0.00119645
FAM_NBS	WTCCC125697	2.74355e-05	-4.95585e-06	-0.000485872
FAM_NBS	WTCCC125698	0.000509812	6.22119e-05	-0.000315695
FAM_NBS	WTCCC125699	0.000584517	6.27809e-05	-0.000100676
FAM_NBS	WTCCC125700	0.000533086	0.00022674	-0.000223094
FAM_NBS	WTCCC125701	0.000201819	0.000457738	-0.000208313
FAM_NBS	WTCCC125708	0.000657658	2.09997e-05	-0.000632253
FAM_NBS	WTCCC125709	0.000463015	-0.000275167	-0.000114564
FAM_NBS	WTCCC125710	0.00050865	-0.000231797	-0.000401172
FAM_NBS	WTCCC125711	0.00063008	-0.000182441	-0.000196724
FAM_NBS	WTCCC125712	0.000456707	0.000197677	-0.000776364
FAM_NBS	WTCCC125713	0.000825582	-0.000117821	-0.000473266
FAM_NBS	WTCCC125720	0.000660153	-0.000104977	-0.000422102
FAM_NBS	WTCCC125721	0.000700524	-0.000333154	-0.000388474
FAM_NBS	WTCCC125722	0.000717479	0.000109128	-0.000452339
FAM_NBS	WTCCC125723	0.000537403	-7.99842e-05	-0.000334785
FAM_NBS	WTCCC125724	0.000788828	-6.70159e-05	-0.000440856
FAM_NBS	WTCCC125725	-0.00589169	0.00905504	0.0033206
FAM_NBS	WTCCC125732	0.000475401	4.64519e-05	-2.22347e-06
FAM_NBS	WTCCC125733	0.000384563	0.000108573	-0.000282903
FAM_NBS	WTCCC125734	-0.000683732	0.00205303	0.000341592
FAM_NBS	WTCCC125735	0.000577889	-0.000564705	-0.000536719
FAM_NBS	WTCCC125736	0.00066247	-0.000255116	-0.000513671
FAM_NBS	WTCCC125737	0.000767365	3.49506e-05	-0.00031004
FAM_NBS	WTCCC125738	0.00070433	-2.03824e-05	-0.000243959
FAM_NBS	WTCCC125739	0.000787389	-9.83262e-05	-0.000262978
FAM_NBS	WTCCC125740	9.02574e-05	7.69651e-05	1.82094e-05
FAM_NBS	WTCCC125741	0.000553281	-0.000227594	0.000175904
FAM_NBS	WTCCC125742	0.000202169	-0.000299941	-0.0002344
FAM_NBS	WTCCC125743	0.000628298	-0.000286147	-0.000426166
FAM_NBS	WTCCC125744	0.000175409	0.000685146	-9.03293e-05
FAM_NBS	WTCCC125745	0.000661692	6.41759e-05	-0.000295731
FAM_NBS	WTCCC125746	0.000461083	-0.000134638	-0.000362113
FAM_NBS	WTCCC125747	-0.000748572	0.00178859	0.000196967
FAM_NBS	WTCCC125748	0.00055035	-3.77551e-06	-0.00039549
FAM_NBS	WTCCC125749	0.000762223	1.98346e-05	-0.000590914
FAM_NBS	WTCCC125750	0.000363371	0.000210507	-0.000102184
FAM_NBS	WTCCC125751	0.000406802	-0.00055793	-8.93524e-05
FAM_NBS	WTCCC125752	0.000639136	-0.000159955	-0.000428408
FAM_NBS	WTCCC125755	0.000342136	0.000742243	-7.41423e-05
FAM_NBS	WTCCC125756	0.000510906	-6.38923e-05	-0.000133967
FAM_NBS	WTCCC125757	0.00072249	-0.000149727	-0.000346025
FAM_NBS	WTCCC125758	0.000859125	-8.76905e-05	-0.000567721
FAM_NBS	WTCCC125759	-0.00226196	0.000129612	0.0019041
FAM_NBS	WTCCC125760	0.000508985	8.14927e-05	-0.000360632
FAM_NBS	WTCCC125761	0.000716513	-9.99752e-05	-0.00013444
FAM_NBS	WTCCC125762	0.000734089	-0.00018975	-0.000428954
FAM_NBS	WTCCC125763	0.000523982	0.000204557	-0.000372437
FAM_NBS	WTCCC125764	0.000694788	-0.000273193	-0.000366875
FAM_NBS	WTCCC125766	0.000547491	-0.000304631	-0.000173169
FAM_NBS	WTCCC125767	-0.00055023	-0.000237851	-5.80827e-06
FAM_NBS	WTCCC125768	0.000539734	-0.000298165	-0.000229971
FAM_NBS	WTCCC125769	0.000197375	-0.000411008	-0.000201546
FAM_NBS	WTCCC125770	0.000509136	-5.12569e-07	-0.000467973
FAM_NBS	WTCCC125771	0.000634171	-3.42586e-05	-0.00032446
FAM_NBS	WTCCC125772	-4.82481e-05	0.00103781	-5.51798e-05
FAM_NBS	WTCCC125773	0.000711394	-0.00019076	-0.000484361
FAM_NBS	WTCCC125774	0.000619795	-4.50193e-05	-0.000200748
FAM_NBS	WTCCC125775	0.000482218	-0.000392482	-0.000273955
FAM_NBS	WTCCC125776	-0.000140707	-0.000241091	6.66784e-05
FAM_NBS	WTCCC125777	-0.000575	-0.00153102	0.000643504
FAM_NBS	WTCCC125778	0.00076293	-0.000348851	-0.000196645
FAM_NBS	WTCCC125779	0.00066718	-7.95323e-05	-0.000431467
FAM_NBS	WTCCC125780	0.000417864	-0.000283507	-0.000187829
FAM_NBS	WTCCC125781	0.000811772	-1.19144e-05	-0.000334974
FAM_NBS	WTCCC125782	0.000453089	0.000402013	-0.000162363
FAM_NBS	WTCCC125783	0.000921754	4.79243e-05	-0.000338829
FAM_NBS	WTCCC125784	0.000611146	-0.000208228	-0.000173546
FAM_NBS	WTCCC125785	0.000582538	0.000241598	-0.000309033
FAM_NBS	WTCCC125786	0.000469644	0.000464524	-0.000258642
FAM_NBS	WTCCC125787	0.000685297	-0.000273481	-0.000356228
FAM_NBS	WTCCC125788	0.000674116	-0.000149755	-0.000373505
FAM_NBS	WTCCC125789	-0.000327647	-0.00142459	0.000256126
FAM_NBS	WTCCC125790	0.000470589	-0.000312157	-9.74586e-05
FAM_NBS	WTCCC125791	-0.00152236	-0.000239998	0.00116836
FAM_NBS	WTCCC125792	0.000465668	-0.000126406	-0.000204653
FAM_NBS	WTCCC125793	0.000826582	-0.000139451	-0.000470893
FAM_NBS	WTCCC125794	0.000268542	-0.000148006	-0.000564291
FAM_NBS	WTCCC125795	0.000702152	6.28564e-06	-0.000334673
FAM_NBS	WTCCC125796	0.000632068	-0.000338364	-0.0002856
FAM_NBS	WTCCC125797	0.000676761	-0.00015068	-0.000129547
FAM_NBS	WTCCC125798	0.000873827	-0.000109392	-0.000401635
FAM_NBS	WTCCC125799	0.000286881	5.16854e-05	-0.000103614
FAM_NBS	WTCCC125800	0.00063513	-4.92674e-05	-0.000385239
FAM_NBS	WTCCC125801	0.000548456	4.348e-05	-0.000357337
FAM_NBS	WTCCC125802	0.000618199	-0.000359432	-0.000400991
FAM_NBS	WTCCC125803	0.00063398	-0.00023658	-0.000273624
FAM_NBS	WTCCC125804	-5.60441e-05	-0.000173072	0.000209197
FAM_NBS	WTCCC125805	0.000807096	-0.000110845	-0.000516626
FAM_NBS	WTCCC125806	0.000651753	0.000112372	-7.68908e-05
FAM_NBS	WTCCC125807	0.000488406	3.70319e-05	-0.000207968
FAM_NBS	WTCCC125808	-0.000244649	-0.000241436	0.000111594
FAM_NBS	WTCCC125809	0.00065895	-5.35511e-05	-0.000103988
FAM_NBS	WTCCC125810	0.000484908	-0.000309053	-0.000498439
FAM_NBS	WTCCC125811	0.000626863	4.91053e-05	-0.00023033
FAM_NBS	WTCCC125812	0.000522012	-0.000170017	-0.000200054
FAM_NBS	WTCCC125813	0.000799551	-8.38707e-05	-0.000480481
FAM_NBS	WTCCC125814	0.00071208	-0.000138761	-0.0003489
FAM_NBS	WTCCC125815	0.000705275	-0.000187785	-0.0002269
FAM_NBS	WTCCC125816	0.00054945	-0.000231868	-0.000280397
FAM_NBS	WTCCC125817	0.000498856	2.60272e-05	-0.000425566
FAM_NBS	WTCCC125818	0.000567785	-0.000106784	-0.000437075
FAM_NBS	WTCCC125819	0.000594377	-0.000144985	-0.000411229
FAM_NBS	WTCCC125820	0.000440517	0.000520556	-0.000231959
FAM_NBS	WTCCC125821	0.00057184	-5.43036e-05	-0.000141149
FAM_NBS	WTCCC125822	0.000514451	8.16436e-05	-0.000438475
FAM_NBS	WTCCC125823	0.000541226	-0.000122214	-0.000429449
FAM_NBS	WTCCC125824	-0.00034886	0.000371013	0.000226645
FAM_NBS	WTCCC125825	0.000652208	-1.45418e-05	-0.000100004
FAM_NBS	WTCCC125826	0.0004873	-0.000132335	-0.000301025
FAM_NBS	WTCCC125827	0.000653212	-0.000286662	-0.000388914
FAM_NBS	WTCCC125828	-0.00046882	-0.00066858	0.000501212
FAM_NBS	WTCCC125829	0.00034883	-0.000209828	4.8334e-05
FAM_NBS	WTCCC125830	0.00094678	-0.000169118	-0.000542554
FAM_NBS	WTCCC125831	0.000825049	-2.21303e-05	-0.00027946
FAM_NBS	WTCCC125832	0.000695454	-4.20841e-05	-0.000457624
FAM_NBS	WTCCC125833	0.000819063	-6.10523e-05	-0.000552985
FAM_NBS	WTCCC125834	0.000806598	-5.172e-05	-0.00041098
FAM_NBS	WTCCC125836	0.000878077	4.16801e-05	-0.000393589
FAM_NBS	WTCCC125837	0.000917075	-7.57955e-05	-0.000437732
FAM_NBS	WTCCC125838	0.000536835	5.74198e-05	-0.000244282
FAM_NBS	WTCCC125839	0.000675124	-0.000195029	-0.000212944
FAM_NBS	WTCCC125840	0.000514128	-0.000434327	-0.000260658
FAM_NBS	WTCCC125841	0.000372063	0.000166072	-0.000251078
FAM_NBS	WTCCC125842	0.000741252	-0.000158336	-0.000718431
FAM_NBS	WTCCC125843	0.00049338	-0.000709966	-0.000350667
FAM_NBS	WTCCC125844	0.000110898	0.000516402	-2.56212e-05
FAM_NBS	WTCCC125845	0.000649526	-4.85318e-05	-0.000653736
FAM_NBS	WTCCC125846	0.000344204	0.000331373	-0.000369222
FAM_NBS	WTCCC125847	0.000758056	-0.000289101	-0.000173074
FAM_NBS	WTCCC125848	0.000847794	-1.84013e-05	-0.000449146
FAM_NBS	WTCCC125849	0.000863845	-0.000105307	-0.000413025
FAM_NBS	WTCCC125850	0.000409192	0.000365336	-7.38674e-05
FAM_NBS	WTCCC125851	0.000604511	7.74039e-05	-0.000427232
FAM_NBS	WTCCC125852	0.000829935	-0.000182554	-0.00027177
FAM_NBS	WTCCC125853	6.06884e-05	-0.000391003	-5.58993e-05
FAM_NBS	WTCCC125854	0.00069373	-7.15953e-05	-0.000376876
FAM_NBS	WTCCC125855	0.000724538	0.000197552	-0.00047347
FAM_NBS	WTCCC125856	0.000666741	-0.000193421	-0.000320009
FAM_NBS	WTCCC125857	0.000509084	0.000134984	-0.000371299
FAM_NBS	WTCCC125858	0.000783365	-3.27053e-05	-0.000386773
FAM_NBS	WTCCC125859	0.000718521	-0.000179882	-0.000262794
FAM_NBS	WTCCC125861	0.000585241	0.000181901	-0.000404701
FAM_NBS	WTCCC125862	0.0005238	0.000327262	-0.000180144
FAM_NBS	WTCCC125863	0.000525541	-8.07601e-05	-0.000275823
FAM_NBS	WTCCC125864	0.000604586	-0.000206834	-0.000121865
FAM_NBS	WTCCC125865	0.000681721	0.000318274	-0.000483624
FAM_NBS	WTCCC125866	0.000508559	0.000206622	-0.000341544
FAM_NBS	WTCCC125867	0.000649909	-4.19044e-05	-0.000485495
FAM_NBS	WTCCC125868	0.00056618	8.22446e-06	-0.000730077
FAM_NBS	WTCCC125869	0.000732794	-0.000156215	-0.000347991
FAM_NBS	WTCCC125870	0.000678168	-0.000124608	-0.000567101
FAM_NBS	WTCCC125871	0.000716372	0.000120271	-0.000449112
FAM_NBS	WTCCC125872	0.00066119	3.5813e-05	-0.000390542
FAM_NBS	WTCCC125873	0.000578598	-8.92026e-05	-0.000331296
FAM_NBS	WTCCC125874	0.000698589	-0.000192783	-0.000492545
FAM_NBS	WTCCC125875	0.000387767	0.000366209	-0.000396135
FAM_NBS	WTCCC125876	0.000640262	-0.000182332	-0.000297662
FAM_NBS	WTCCC125877	0.000851398	-3.86068e-05	-0.000495665
FAM_NBS	WTCCC125878	0.00072077	0.000128884	-0.000475755
FAM_NBS	WTCCC125879	0.000715687	-0.000243427	-0.000410219
FAM_NBS	WTCCC125880	0.00078206	-0.000138573	-0.000497831
FAM_NBS	WTCCC125881	0.000485706	-0.000304553	-0.000114604
FAM_NBS	WTCCC125882	0.000654522	9.58965e-06	-0.000289523
FAM_NBS	WTCCC125883	0.000787457	3.20074e-06	-0.000340899
FAM_NBS	WTCCC125884	0.000775714	-0.00023995	-0.000222679
FAM_NBS	WTCCC125885	0.000812166	-0.000179015	-0.000378711
FAM_NBS	WTCCC125886	0.000743781	6.54961e-05	-0.000461789
FAM_NBS	WTCCC125887	0.000406402	-0.000364723	0.000403965
FAM_NBS	WTCCC125888	0.000217126	-0.000246015	0.000369891
FAM_NBS	WTCCC125889	0.000714901	7.00654e-06	-0.000513665
FAM_NBS	WTCCC125890	0.000626288	-7.1467e-05	-0.000448159
FAM_NBS	WTCCC125891	0.00075132	-0.00013586	-0.000347435
FAM_NBS	WTCCC125892	-0.000647796	8.60702e-07	5.87097e-05
FAM_NBS	WTCCC125893	0.000573728	-0.000266399	-0.000418674
FAM_NBS	WTCCC125894	0.000634882	-0.000246505	-0.000380458
FAM_NBS	WTCCC125895	0.000795	-0.000157263	-0.000201684
FAM_NBS	WTCCC125896	0.000871043	-4.80019e-05	-0.000518535
FAM_NBS	WTCCC125897	-0.000950077	0.00016241	0.000898355
FAM_NBS	WTCCC125898	-0.000265842	0.00175163	-0.000188923
FAM_NBS	WTCCC125899	-0.000426942	-0.000269331	0.000421255
FAM_NBS	WTCCC125900	0.000659758	-8.50021e-05	-0.000254457
FAM_NBS	WTCCC125901	0.000341771	0.000114954	-0.000258782
FAM_NBS	WTCCC125902	0.000618548	-0.00051295	-0.000187586
FAM_NBS	WTCCC125903	0.000651262	-9.14221e-05	-0.000380184
FAM_NBS	WTCCC125904	0.000620121	-8.25457e-05	-0.000225537
FAM_NBS	WTCCC125905	0.00058776	4.70238e-05	-0.000344916
FAM_NBS	WTCCC125906	0.000598425	9.82765e-05	-0.000240407
FAM_NBS	WTCCC125907	7.92845e-05	0.000104605	-0.000162294
FAM_NBS	WTCCC125908	0.000417275	-2.7312e-05	-0.000350836
FAM_NBS	WTCCC125909	0.000713013	-0.000370094	-0.000209154
FAM_NBS	WTCCC125910	0.000371665	0.000149718	-0.000216853
FAM_NBS	WTCCC125911	0.000867794	-0.000111857	-0.000572678
FAM_NBS	WTCCC125912	0.000970034	-6.48694e-05	-0.000428647
FAM_NBS	WTCCC125913	0.000705227	0.000125732	-0.000199038
FAM_NBS	WTCCC125914	0.000719477	9.96338e-07	-0.000508805
FAM_NBS	WTCCC125915	0.000524687	0.000123543	0.000297513
FAM_NBS	WTCCC125916	0.000646339	-8.81651e-05	-0.000381962
FAM_NBS	WTCCC125917	0.000852418	-9.50712e-05	-0.000477659
FAM_NBS	WTCCC125918	0.000638322	3.48017e-05	-0.000227316
FAM_NBS	WTCCC125919	0.000596388	-2.51929e-05	-4.28278e-05
FAM_NBS	WTCCC125920	0.000626523	-0.000124608	-0.000377092
FAM_NBS	WTCCC125921	0.000156809	0.000447235	1.96817e-05
FAM_NBS	WTCCC125922	0.000492437	-0.000537188	-0.000310071
FAM_NBS	WTCCC125923	0.000730207	-4.82938e-06	-0.000713372
FAM_NBS	WTCCC125924	0.000600239	-0.000221993	-0.000361249
FAM_NBS	WTCCC125925	0.000604077	-0.000147709	-0.000431474
FAM_NBS	WTCCC125926	0.000715309	-6.92755e-05	-0.000544605
FAM_NBS	WTCCC125927	0.000850416	-4.40389e-05	-0.000592951
FAM_NBS	WTCCC125928	0.000267025	-0.00054326	-0.000283772
FAM_NBS	WTCCC125929	-0.000606375	-0.000252687	0.00088863
FAM_NBS	WTCCC125930	0.000567891	0.000100718	-0.000480975
FAM_NBS	WTCCC125931	0.000395619	0.000249333	-3.16697e-05
FAM_NBS	WTCCC125932	0.000793529	-0.000140651	-0.000355403
FAM_NBS	WTCCC125933	-0.00379993	-4.12367e-06	0.00232878
FAM_NBS	WTCCC125934	0.000438156	-0.00030317	-8.17505e-05
FAM_NBS	WTCCC125935	0.000697825	-5.9421e-05	-0.00049536
FAM_NBS	WTCCC125936	0.000571486	-3.78174e-06	-9.34758e-05
FAM_NBS	WTCCC125937	0.000818255	5.26344e-05	-0.000269555
FAM_NBS	WTCCC125938	0.000654733	9.34658e-05	-0.000138874
FAM_NBS	WTCCC125939	0.000790937	-0.000192945	-0.00063177
FAM_NBS	WTCCC125940	0.000233253	4.53623e-05	0.000142384
FAM_NBS	WTCCC125941	0.000539815	0.000149941	-0.000152228
FAM_NBS	WTCCC125942	0.000525821	-0.000155119	-0.000196198
FAM_NBS	WTCCC125943	0.000699294	-0.000257154	-0.000317782
FAM_NBS	WTCCC125944	0.000657584	-0.000207759	-0.000577177
FAM_NBS	WTCCC125946	0.00083972	-0.000239649	-0.000216934
FAM_NBS	WTCCC125947	0.000614053	-3.4024e-05	-0.000406019
FAM_NBS	WTCCC125948	0.000912392	-2.39746e-05	-0.000762203
FAM_NBS	WTCCC125949	4.53093e-07	-8.07759e-05	-9.64236e-05
FAM_NBS	WTCCC125950	0.000735665	0.000242366	-0.000302175
FAM_NBS	WTCCC125951	0.000683096	-0.000101198	-0.000360552
FAM_NBS	WTCCC125952	0.000758691	1.93717e-05	-0.000244569
FAM_NBS	WTCCC125954	0.000668359	-6.19505e-05	-0.000396557
FAM_NBS	WTCCC125955	0.000515363	-7.70593e-05	-0.000350303
FAM_NBS	WTCCC125956	0.000780813	-0.000163434	-0.000239693
FAM_NBS	WTCCC125957	0.000715021	-0.000268724	-0.000581727
FAM_NBS	WTCCC125959	0.000788648	-0.000120442	-0.000557321
FAM_NBS	WTCCC125960	0.000535085	0.00015871	3.8427e-05
FAM_NBS	WTCCC125961	0.000658733	-4.65685e-05	-0.000332523
FAM_NBS	WTCCC125962	0.000696907	0.000185471	-0.000495958
FAM_NBS	WTCCC125963	0.000126967	0.000665472	-3.90063e-05
FAM_NBS	WTCCC125964	-0.000381742	0.0014613	-0.000208198
FAM_NBS	WTCCC125965	-2.38544e-05	9.71662e-05	-0.000139947
FAM_NBS	WTCCC125966	0.000737132	-0.000145805	-0.00018862
FAM_NBS	WTCCC125967	0.000695132	-6.65128e-05	-0.00053802
FAM_NBS	WTCCC125968	0.000578445	-0.000218113	-0.000199601
FAM_NBS	WTCCC125969	0.000782754	0.000128297	-0.000368739
FAM_NBS	WTCCC125971	0.000817493	-0.000229316	-0.000444007
FAM_NBS	WTCCC125972	0.000571977	0.000163512	0.000109477
FAM_NBS	WTCCC125973	0.000873159	-0.000281115	-0.00038321
FAM_NBS	WTCCC125974	0.000804034	-0.000138346	-0.000444204
FAM_NBS	WTCCC125975	0.00055836	-0.000175294	-0.000614685
FAM_NBS	WTCCC125976	0.000676639	4.19565e-05	-0.000524687
FAM_NBS	WTCCC125977	0.000361628	0.000116703	-6.32775e-05
FAM_NBS	WTCCC125978	0.000722922	-0.000126051	-0.000294234
FAM_NBS	WTCCC125979	0.000550277	7.74277e-05	-0.000154157
FAM_NBS	WTCCC125980	0.000826255	1.44255e-05	-0.000412097
FAM_NBS	WTCCC125981	0.000630309	-1.17389e-05	-0.000139582
FAM_NBS	WTCCC125982	-0.000760873	-0.00016527	0.000126166
FAM_NBS	WTCCC125983	0.000173383	-0.000449579	-2.55515e-05
FAM_NBS	WTCCC125984	0.000639906	-9.31422e-05	-0.000426911
FAM_NBS	WTCCC125985	-0.000733407	-0.000454756	0.00036138
FAM_NBS	WTCCC125986	0.000850926	-8.44903e-05	-0.000500137
FAM_NBS	WTCCC125987	-0.000163566	0.000131988	0.000144823
FAM_NBS	WTCCC125988	0.000747607	-4.82032e-06	-0.000427224
FAM_NBS	WTCCC125989	0.000806701	0.000118772	-0.000383598
FAM_NBS	WTCCC125990	0.000548622	7.41065e-05	-0.000184173
FAM_NBS	WTCCC125991	0.000505586	0.000314781	-0.000136189
FAM_NBS	WTCCC125992	-0.000588928	0.00155058	0.000366418
FAM_NBS	WTCCC125993	0.000450057	0.000238412	-0.000313983
FAM_NBS	WTCCC125994	0.000582252	-6.557e-05	-6.60622e-05
FAM_NBS	WTCCC125995	0.000582199	2.07428e-05	-0.00014613
FAM_NBS	WTCCC125996	0.000526275	-9.53869e-05	-0.000454651
FAM_NBS	WTCCC125997	0.000733135	9.19777e-05	-0.000660176
FAM_NBS	WTCCC125998	0.000852504	-8.15411e-05	-0.000477828
FAM_NBS	WTCCC125999	0.000584592	-3.54784e-05	-0.00035992
FAM_NBS	WTCCC126000	0.000842951	-0.000207657	-0.000499128
FAM_NBS	WTCCC126001	0.000681309	-0.000190119	-0.000350567
FAM_NBS	WTCCC126002	0.000113713	-6.52384e-05	0.000231518
FAM_NBS	WTCCC126003	0.000761329	-0.000192737	-0.000300226
FAM_NBS	WTCCC126004	0.000740658	-0.000557044	-0.000330854
FAM_NBS	WTCCC126005	0.000128976	-0.00106311	-0.000247962
FAM_NBS	WTCCC126006	0.000772689	-5.44105e-05	-0.000597061
FAM_NBS	WTCCC126007	2.50693e-05	-0.000353938	0.000196886
FAM_NBS	WTCCC126008	0.000772849	-0.000144373	-0.000331719
FAM_NBS	WTCCC126009	-0.000897919	0.00234599	0.000339258
FAM_NBS	WTCCC126010	0.000480666	-0.000140305	-0.000342216
FAM_NBS	WTCCC126011	0.000545488	9.44111e-05	-9.36421e-05
FAM_NBS	WTCCC126012	0.000574533	0.000268031	-1.50558e-06
FAM_NBS	WTCCC126013	0.000748665	7.26058e-05	-0.000256114
FAM_NBS	WTCCC126014	0.000655378	1.69454e-05	-0.000398195
FAM_NBS	WTCCC126015	0.000611059	-0.000179122	-0.000239218
FAM_NBS	WTCCC126016	0.000717479	-1.97819e-05	-0.000467711
FAM_NBS	WTCCC126017	0.000655372	-4.01671e-05	-0.00036676
FAM_NBS	WTCCC126018	0.000683473	-0.000194164	-4.18421e-05
FAM_NBS	WTCCC126019	0.000762268	-3.57602e-05	-0.000411701
FAM_NBS	WTCCC126020	0.000755972	3.12421e-05	-0.000390165
FAM_NBS	WTCCC126021	0.000606942	-4.78307e-05	-0.000527591
FAM_NBS	WTCCC126022	0.00084955	-3.61423e-06	-0.000501791
FAM_NBS	WTCCC126023	0.000661387	-2.96919e-05	-0.000410081
FAM_NBS	WTCCC126024	0.000619248	6.03505e-05	-0.000290994
FAM_NBS	WTCCC126025	0.000600654	-9.06206e-05	-0.000391268
FAM_NBS	WTCCC126026	0.000757666	-2.32165e-05	-0.000646465
FAM_NBS	WTCCC126027	0.000770387	-4.72788e-05	-0.000539389
FAM_NBS	WTCCC126029	0.000548271	0.000315195	-0.000282805
FAM_NBS	WTCCC126030	0.000737583	-0.000182835	-0.000508376
FAM_NBS	WTCCC126031	-0.00115105	-0.00292529	0.00107042
FAM_NBS	WTCCC126032	0.000434734	-0.000210442	-0.000116341
FAM_NBS	WTCCC126033	0.000281262	0.000452214	0.000191992
FAM_NBS	WTCCC126034	0.000550253	0.000335166	-0.000282236
FAM_NBS	WTCCC126035	0.000588275	0.000129193	-0.000119366
FAM_NBS	WTCCC126036	0.000610544	0.000124676	-0.000526003
FAM_NBS	WTCCC126037	0.000903613	-0.000123061	-0.000298006
FAM_NBS	WTCCC126038	0.000761596	3.07404e-05	-0.000322327
FAM_NBS	WTCCC126041	0.000622084	-7.88825e-05	-0.000416374
FAM_NBS	WTCCC126042	0.000522781	-0.000192539	-0.000108284
FAM_NBS	WTCCC126043	0.000686536	-8.21595e-05	-0.00033932
FAM_NBS	WTCCC126044	0.000957436	-9.12092e-05	-0.00027638
FAM_NBS	WTCCC126045	0.00060712	1.15404e-05	-0.000435961
FAM_NBS	WTCCC126046	0.000814189	-1.08277e-05	-0.000476308
FAM_NBS	WTCCC126047	0.000326509	0.000243284	-0.00016471
FAM_NBS	WTCCC126048	0.000610184	-8.85691e-05	-0.000412729
FAM_NBS	WTCCC126049	0.000465231	-0.000296948	-5.47757e-05
FAM_NBS	WTCCC126050	0.000703566	-0.000198832	-0.000234778
FAM_NBS	WTCCC126051	0.000684442	-0.00018127	-0.000213557
FAM_NBS	WTCCC126052	0.000628202	-2.86343e-05	-0.000410748
FAM_NBS	WTCCC126054	0.000647414	-0.000155778	-0.000334316
FAM_NBS	WTCCC126055	0.000501961	-0.000273091	-0.000720592
FAM_NBS	WTCCC126056	0.000802961	-2.12809e-05	-0.000436958
FAM_NBS	WTCCC126057	0.000571938	0.000131646	-6.71313e-05
FAM_NBS	WTCCC126058	0.000733649	-0.000171871	-0.000499595
FAM_NBS	WTCCC126059	0.000638066	-0.000102283	-0.000333577
FAM_NBS	WTCCC126060	0.000710757	-0.000142518	-0.000406903
FAM_NBS	WTCCC126061	0.000895064	-9.48828e-05	-0.0006218
FAM_NBS	WTCCC126062	0.000526806	-0.000446179	1.79036e-05
FAM_NBS	WTCCC126063	0.000845257	-9.15821e-05	-0.000369438
FAM_NBS	WTCCC126064	0.000468543	0.000316762	-0.000309582
FAM_NBS	WTCCC126065	0.00067446	-0.000158541	-0.000541671
FAM_NBS	WTCCC126066	0.000548128	7.25614e-06	-7.03212e-05
FAM_NBS	WTCCC126067	-0.00200585	-0.000232516	-2.26856e-05
FAM_NBS	WTCCC126068	0.000627778	-0.00021353	-0.000217058
FAM_NBS	WTCCC126069	0.000722187	-0.000211122	-0.000244744
FAM_NBS	WTCCC126070	0.000654508	-0.000192719	-0.000238285
FAM_NBS	WTCCC126071	0.000658556	-0.000158793	-0.000291579
FAM_NBS	WTCCC126072	-0.000949523	-0.000240211	0.000830146
FAM_NBS	WTCCC126073	0.000739764	-0.000101192	-0.00054899
FAM_NBS	WTCCC126074	0.000658175	6.69212e-05	-0.000245858
FAM_NBS	WTCCC126075	0.000775948	-6.87599e-05	-0.000253937
FAM_NBS	WTCCC126076	-0.00149254	-0.000246584	0.00100715
FAM_NBS	WTCCC126078	0.000787249	-0.000293998	-0.000380289
FAM_NBS	WTCCC126079	0.000505582	-0.000184889	-0.000518964
FAM_NBS	WTCCC126080	0.000487315	0.000264423	-0.000246317
FAM_NBS	WTCCC126081	0.000736047	0.000156432	-0.000717485
FAM_NBS	WTCCC126082	0.000363262	-5.54049e-05	6.28291e-05
FAM_NBS	WTCCC126083	0.000815136	-6.26977e-05	-0.000558238
FAM_NBS	WTCCC126084	0.000966813	-2.74411e-05	-0.000539194
FAM_NBS	WTCCC126085	0.000454987	6.51277e-05	-8.83891e-05
FAM_NBS	WTCCC126086	0.000713506	-9.13304e-05	-0.000312465
FAM_NBS	WTCCC126087	0.000628322	-2.31166e-05	-0.00055797
FAM_NBS	WTCCC126088	0.000689699	-1.73865e-06	-0.000408897
FAM_NBS	WTCCC126089	0.000776894	-1.82844e-06	-0.000359701
FAM_NBS	WTCCC126090	0.000809645	-0.000220711	-0.000273512
FAM_NBS	WTCCC126091	0.00070005	-7.87068e-05	-0.000389713
FAM_NBS	WTCCC126092	0.000523266	-0.000288645	-0.000120287
FAM_NBS	WTCCC126093	0.0007913	-0.000207214	-0.00033729
FAM_NBS	WTCCC126094	0.000722416	-0.000114389	-0.000240199
FAM_NBS	WTCCC126095	0.000666224	0.000115308	-0.000351304
FAM_NBS	WTCCC126096	0.000599698	-5.29864e-05	-0.000406686
FAM_NBS	WTCCC126097	0.000617599	-0.000142432	-0.00043411
FAM_NBS	WTCCC126098	0.000691031	-2.37323e-05	-0.000273617
FAM_NBS	WTCCC126099	0.000721926	4.00197e-05	-0.000420334
FAM_NBS	WTCCC126100	0.000702963	-0.000152845	-0.000169784
FAM_NBS	WTCCC126101	0.000815351	-8.17303e-05	-0.000561377
FAM_NBS	WTCCC126102	0.000837358	-0.000146355	-0.000395808
FAM_NBS	WTCCC126103	-0.000423819	4.86947e-05	0.000166835
FAM_NBS	WTCCC126104	0.000199099	-0.000539105	-5.20416e-05
FAM_NBS	WTCCC126105	0.000779548	-4.52929e-05	-0.000317719
FAM_NBS	WTCCC126106	0.00079857	-0.000123045	-0.000495986
FAM_NBS	WTCCC126107	0.000673218	-8.14558e-05	-0.000295651
FAM_NBS	WTCCC126108	0.000622991	-0.000154693	-0.000189903
FAM_NBS	WTCCC126109	0.000399173	-0.000500616	-0.000151431
FAM_NBS	WTCCC126110	0.000920712	-0.000103615	-0.000447175
FAM_NBS	WTCCC126111	0.00101772	-0.000215846	-0.000560085
FAM_NBS	WTCCC126112	0.000567062	-0.000164562	8.45454e-06
FAM_NBS	WTCCC126113	0.000444343	0.000476109	-0.000339947
FAM_NBS	WTCCC126114	-0.0168271	0.000710387	0.0105835
FAM_NBS	WTCCC126115	0.000629448	-6.15711e-06	-0.000296011
FAM_NBS	WTCCC126116	0.000652085	2.98662e-05	-0.000312644
FAM_NBS	WTCCC126117	0.000646308	7.22819e-06	-0.000350221
FAM_NBS	WTCCC126118	0.000509276	-0.000126957	-0.000310371
FAM_NBS	WTCCC126119	0.000772105	-2.8197e-05	-0.000227452
FAM_NBS	WTCCC126120	0.000901969	-8.15417e-05	-0.000463574
FAM_NBS	WTCCC126121	0.000656284	0.000190028	-0.000207424
FAM_NBS	WTCCC126122	0.000712548	-4.36638e-05	-0.000203277
FAM_NBS	WTCCC126123	0.000722714	-3.94954e-05	-0.000282036
FAM_NBS	WTCCC126124	0.000573117	7.95682e-05	-0.000180462
FAM_NBS	WTCCC126125	0.000643976	-0.000147522	-0.000589651
FAM_NBS	WTCCC126126	0.000638875	-8.30384e-05	-0.000437632
FAM_NBS	WTCCC126127	0.000736199	-0.000113273	3.8872e-05
FAM_NBS	WTCCC126128	0.000875211	-0.00025893	-0.000532029
FAM_NBS	WTCCC126129	0.000846596	-0.000201217	-0.000466294
FAM_NBS	WTCCC126130	0.000784531	-0.000106518	-0.000120493
FAM_NBS	WTCCC126131	0.000561991	0.000111052	-0.000297995
FAM_NBS	WTCCC126132	0.000313405	0.000537484	-1.10039e-05
FAM_NBS	WTCCC126133	0.000529454	-0.000105496	-6.2457e-05
FAM_NBS	WTCCC126134	0.000778405	0.000157692	-0.000241352
FAM_NBS	WTCCC126135	9.63657e-05	0.00107593	-2.16912e-05
FAM_NBS	WTCCC126136	0.000700502	-0.000151134	-0.000646514
FAM_NBS	WTCCC126137	0.000166014	-2.99604e-05	0.000109997
FAM_NBS	WTCCC126138	0.000876448	-0.000232547	-0.000393751
FAM_NBS	WTCCC126139	0.000674738	-4.33327e-05	-0.000395754
FAM_NBS	WTCCC126140	0.000552781	-9.16673e-05	-0.000219035
FAM_NBS	WTCCC126141	0.000890108	-0.000124973	-0.000498052
FAM_NBS	WTCCC126142	0.000594255	-3.3066e-06	-0.000349089
FAM_NBS	WTCCC126143	0.000783884	4.9408e-05	-0.000306197
FAM_NBS	WTCCC126144	0.000483196	-0.000214824	-0.000269452
FAM_NBS	WTCCC126145	0.000442705	-0.000121114	-6.74233e-05
FAM_NBS	WTCCC126146	0.000857982	-0.000138396	-0.000288457
FAM_NBS	WTCCC126147	0.000648879	0.000129537	-0.000151663
FAM_NBS	WTCCC126148	0.000738354	3.76129e-05	-0.000366538
FAM_NBS	WTCCC126149	0.00065148	-0.000423465	-0.000438369
FAM_NBS	WTCCC126150	0.000711356	3.38554e-05	-0.000234078
FAM_NBS	WTCCC126151	0.000434392	-6.75154e-05	0.000264751
FAM_NBS	WTCCC126152	0.000707195	-0.000166144	-0.00039664
FAM_NBS	WTCCC126153	0.000772338	-0.000142989	-0.00033575
FAM_NBS	WTCCC126154	0.000542016	1.57704e-05	-0.000125919
FAM_NBS	WTCCC126155	0.00046711	1.91164e-05	-0.000204481
FAM_NBS	WTCCC126156	0.00070378	-0.000190203	4.0527e-05
FAM_NBS	WTCCC126157	0.000785419	-0.000303186	-0.000293585
FAM_NBS	WTCCC126158	0.000755063	-0.000219876	-0.000318939
FAM_NBS	WTCCC126159	0.000849409	-8.26798e-05	-0.000428874
FAM_NBS	WTCCC126160	0.000684961	-3.40327e-05	-0.000600914
FAM_NBS	WTCCC126161	0.000593784	1.83239e-05	-0.00038996
FAM_NBS	WTCCC126162	0.000279685	0.000495169	-0.000197689
FAM_NBS	WTCCC126163	0.000770312	-0.000137445	-0.00040598
FAM_NBS	WTCCC126164	0.00090646	-5.62591e-05	-0.000674666
FAM_NBS	WTCCC126165	0.000523908	3.4635e-05	-0.000351909
FAM_NBS	WTCCC126166	0.000792545	-6.45713e-05	-0.000477193
FAM_NBS	WTCCC126167	0.000727802	-0.000268359	-0.000195746
FAM_NBS	WTCCC126168	0.000563146	-8.88576e-05	-0.000265379
FAM_NBS	WTCCC126169	0.000642325	-6.72561e-05	-0.000285542
FAM_NBS	WTCCC126170	0.000741942	-0.0002542	-0.000361742
FAM_NBS	WTCCC126171	0.000318357	0.000274523	-0.000193639
FAM_NBS	WTCCC126172	0.000584235	3.98164e-05	2.26842e-05
FAM_NBS	WTCCC126173	0.000537152	4.91763e-05	-7.20574e-05
FAM_NBS	WTCCC126174	0.000948846	-0.000217489	-0.000597239
FAM_NBS	WTCCC126175	0.000873998	-1.85142e-05	-0.000411825
FAM_NBS	WTCCC126176	0.000511266	3.908e-05	-0.000252544
FAM_NBS	WTCCC126177	0.000803379	-0.000216625	-0.000240096
FAM_NBS	WTCCC126178	0.000574316	-0.000106417	-0.000252996
FAM_NBS	WTCCC126179	2.05911e-05	0.000668071	0.000325885
FAM_NBS	WTCCC126180	0.000409598	-2.30047e-06	-0.000275179
FAM_NBS	WTCCC126181	0.000265282	0.000148063	-0.000280748
FAM_NBS	WTCCC126182	0.000731239	-4.16619e-06	-0.000325383
FAM_NBS	WTCCC126184	0.000523283	9.12203e-05	-0.000250309
FAM_NBS	WTCCC126185	0.000567631	7.42297e-05	-0.000357099
FAM_NBS	WTCCC126186	0.000807175	-0.000261362	-0.000352581
FAM_NBS	WTCCC126187	0.000701115	5.03703e-05	-0.000318203
[truncated: 3,005 more rows]
