# Supplementary material for: Enrichment of minor allele of SNPs and genetic prediction of type 2 diabetes risk in British population
Source: PLoS One. 2017 Nov 3;12(11):e0187644. doi: 10.1371/journal.pone.0187644 (PMC5669465; doi:10.1371/journal.pone.0187644)
Supplement: S2 Table — (XLSX) [file pone.0187644.s004.xlsx]

## Sheet: sheet1
S2 Table. Principal component values of subjects of phs000091.
ID2	PC1	PC2	PC3
100154	0.00223101	0.00554193	-0.038327
100215	-0.00230968	-0.00206245	0.00454724
100222	-0.00250461	-0.00243684	0.00488923
100289	0.00699555	0.00231859	-0.0150156
100344	-0.00207569	-0.00196976	0.00401548
100395	-5.37032e-05	-0.00276115	0.00490317
100437	-0.00217467	-0.00192435	-0.00135055
101003	-0.00255471	-0.00261972	0.00518839
101095	-0.00153223	-0.000758946	0.000229463
101110	0.00156629	0.00252771	-0.0229529
101391	-0.00183265	-0.00165245	0.00498455
101809	-0.00165802	-0.00150249	0.00705847
102373	-0.00180875	-0.00146736	0.00517034
102419	-0.00295018	-0.00247713	0.00856185
103438	-0.00185984	-0.00183579	0.00431396
103528	-0.00183279	-0.001624	0.0060443
103543	-0.0017562	-0.00224578	0.00513124
103707	-0.00235786	-0.00237178	0.00539227
103730	-0.00209256	-0.00114091	0.00588019
103856	-0.00239032	-0.00282611	0.00188698
104018	-0.00242149	-0.00237835	0.0047996
104607	-0.00164826	-0.000562266	0.00559087
104810	-0.00254146	-0.0014331	0.00728908
105144	0.00221036	0.00153483	-0.0234533
105191	-0.0021394	-0.00106537	0.0030487
105209	0.000302214	0.00010927	0.00542018
105664	0.00238352	0.0054865	-0.041711
105682	0.00232388	0.00565599	-0.0391928
106314	0.00898377	0.0710905	0.0145961
106435	0.0190887	0.151763	0.0259774
106597	-0.00240314	-0.0020082	0.00628181
106775	-0.00199396	-0.0024565	0.00753679
107093	-0.000924979	0.00287932	-0.0117358
107161	-0.00244675	-0.00181563	0.00836129
107588	-0.00254309	-0.00268249	0.00461461
107654	0.00270804	0.00636119	-0.0404153
107728	-0.00243838	-0.00162358	0.00885305
107926	-0.00241115	-0.00214886	0.00589506
107997	-0.00173675	-0.00160588	0.00236747
108235	-0.0023626	-0.00318905	0.00255401
108712	-0.00250505	-0.00422962	0.00459727
108779	-0.00245189	-0.00333175	0.00819913
108825	-0.00193274	-0.00204729	0.00200129
109006	-0.00238154	-0.00292129	0.005998
109731	-0.00275376	-0.00309072	0.00930562
109748	-0.00217078	-0.0018993	0.00465311
109911	-0.00228395	-0.00267831	0.00624103
109918	-0.00200811	-0.00062731	0.00503297
109952	-0.00216574	-0.00177431	0.00322579
110219	-0.00226714	-0.00226109	0.00576835
110245	-0.00234069	-0.00182923	0.00613374
110386	-0.00225717	-0.0021286	0.00276223
110545	-0.00254177	-0.00226033	0.00611485
110659	-0.00258311	-0.0028258	0.00834549
110782	0.00196717	0.00364235	-0.0408788
111008	0.0017441	-0.00151131	0.00531464
111136	-0.00253353	-0.0024152	0.00269207
111269	-0.0023473	-0.00189902	0.00427099
111475	0.00256217	0.00660741	-0.0432065
111482	-0.00199876	-0.00195205	0.00344644
111490	0.00597001	0.0256356	-0.00923161
111590	-0.00244784	-0.002474	0.00511265
111600	-0.00170056	-0.00184794	-0.000265578
111629	0.00170255	0.00109273	-0.0258975
111657	0.000712208	0.00196843	-0.021702
111684	-0.00232492	-0.00185224	0.00648448
111721	-0.00169997	-0.00285087	0.000539125
111915	0.00223951	0.00664575	-0.0427983
112034	-3.42297e-05	-0.00118865	-0.00132194
112124	-0.00235563	-0.00158073	0.00597314
112378	-0.00234272	-0.0021916	0.00481473
112672	-0.0015251	-0.00265626	0.00601977
113243	-0.0022925	-0.0039525	0.00448079
113275	0.00121845	0.00525225	-0.0392871
113587	-0.00252767	-0.00226193	0.00545431
113643	-0.000863868	-0.00196644	0.00375156
113858	0.00230019	0.00538448	-0.0419924
114094	-0.00190013	-0.00165035	0.0019659
114185	-0.00236754	-0.000877542	0.0078299
114481	-0.00148696	-0.000664535	0.00782235
115459	0.00136151	0.00436826	-0.0407011
115478	-0.0020999	-0.00284715	0.00421664
115646	-0.00178796	-0.00311444	0.00343057
115669	-0.00165961	0.00550876	0.0146673
116063	0.00159546	0.00629775	-0.041588
116110	-0.00212108	-0.00272441	0.00361509
116183	-0.00202512	-0.00200653	0.0045021
116257	-0.00262636	-0.00217337	0.00446262
116315	-0.00211787	-0.00240079	0.00434053
116658	0.00356311	0.00628573	-0.0431822
117189	-0.00214682	-0.00187262	0.00778483
117283	-0.0020078	-0.00284024	0.00349099
117464	0.00172777	0.00248376	-0.0218364
117643	0.0186709	0.150716	0.0236715
117913	0.00195813	0.0060424	-0.0369125
118105	-0.00141538	-0.00187485	0.00054612
118266	0.00233688	0.00619663	-0.0431566
118579	0.00135243	0.00550398	-0.0424399
118610	-0.00244027	-0.00327281	0.00651655
118816	-0.00262057	-0.00126615	0.00580617
119052	-0.00201059	-0.00179903	0.00158232
119112	-0.00261156	-0.00176063	0.0058678
119309	-0.00242375	-0.00146257	0.00378698
119372	-0.000217633	0.00218214	-0.0167932
119425	-0.00233411	-0.00203023	0.00713426
119538	-0.00217542	-0.00322941	0.00550035
119588	-0.00234949	-0.00121775	0.00434123
119746	-0.0020758	-0.00181721	0.00388511
119885	-0.00219514	-0.00174935	-0.000148034
120029	-0.00233426	-0.0023951	0.00647486
120115	-0.00254108	-0.00287692	0.00576497
120245	0.00199993	0.00642779	-0.0370716
120320	-0.00215473	0.000233872	0.0043793
120540	-0.00220213	-0.00299371	0.00334041
120623	-0.00256588	-0.00159827	0.00713483
120636	-0.00220617	-0.00168259	0.00794453
120669	-0.00306451	-0.0027764	0.00671207
120728	-0.00273201	-0.00292839	0.00761467
120796	-0.00248297	-0.00156472	0.00632771
120867	0.00209962	0.00578998	-0.0412071
121437	0.00164489	0.00621862	-0.0424449
121671	-0.00179385	-0.00245246	0.00441025
121899	-0.00231694	-0.000707803	0.00435011
122603	-0.00237186	-0.0020559	0.00523896
123371	-0.00206391	-0.0019461	0.0026291
123465	-0.00215441	-0.0023097	0.00240899
123478	-0.00250118	-0.00318031	0.00605169
123509	-0.00175745	-0.00203149	-2.79223e-05
123589	-0.00216318	-0.00238572	0.00573043
123599	0.00606664	0.0315986	0.0133783
124146	-0.00213773	-0.00182686	0.00594219
124191	-0.00229928	-0.00207873	0.00519919
124242	-0.00230207	-0.00150236	0.00528339
124434	-0.00232009	-0.00164288	0.00599318
124504	-0.00207298	-0.00123441	0.00123274
124948	-0.00237654	-0.00244884	0.00573817
125004	-0.00252375	-0.00154809	0.00587733
125121	-0.00271735	-0.00246674	0.00632096
125287	-0.00231217	-0.00232117	0.00167934
125342	0.000856832	0.000449167	-0.01889
125544	0.00227366	0.00442698	-0.0390007
126114	-0.00216216	-0.00126965	0.00442041
126677	-0.0021984	9.71347e-05	0.00572804
126703	-0.00236851	-0.00229709	0.00436939
126736	0.00131695	0.00112015	-0.0228418
126898	-0.00232307	-0.00179078	0.00191481
127051	-0.00118818	-0.00205873	0.00462947
127101	0.00323533	-0.00382024	0.00574206
127107	-0.00166848	0.00334737	0.00266599
127248	-0.00239708	-0.00254127	0.00521914
127360	-0.00185291	-0.00212385	-0.00112652
127522	-0.00270098	-0.0017541	0.00876147
127733	-0.00210196	-0.0018334	0.002123
127944	-0.0026687	-0.00198629	0.00641426
127977	-0.00284055	-0.00283687	0.00653368
128021	-0.00206457	-0.00269525	0.00486773
128055	-0.00240058	-0.00219759	0.00513226
128094	-0.00203831	-0.00239665	0.00539465
128456	0.000813889	-0.00285571	0.00377922
128574	-0.00209842	-0.0013426	0.00549931
128583	0.00244839	0.00553566	-0.0403439
129103	-0.00225042	-0.00236341	0.00696879
129163	-0.00286149	-0.00166315	0.005159
129166	0.00284996	0.00599946	-0.0336821
129592	-0.00256299	-0.00238542	0.00436137
129636	0.00179916	0.00378368	-0.0456223
129830	-0.00146971	-0.000515812	-0.00879695
129983	0.00233807	0.00569597	-0.0439155
130034	-0.002201	-0.00354048	0.00498853
130101	-0.00237967	-0.00212483	0.00523017
130292	0.000478474	0.000647119	-0.0197638
130435	-0.00226142	-0.00195734	0.000531182
130635	0.000790558	0.00154944	-0.0169798
130771	-0.00246828	-0.0020006	0.00338034
130916	-0.00191269	-0.00194868	0.00071011
131084	-0.00116362	-0.00230849	0.00731988
131087	0.00292619	0.00535369	-0.0416898
131251	0.00167979	-0.00213096	0.00745707
131291	-0.00249293	-0.00221979	0.00276859
131422	0.00359722	-0.00144577	0.0040297
131525	-0.00201857	0.000559018	0.00774737
131618	0.142039	-0.0213553	0.0104205
131983	-0.00187177	-0.00116999	0.00191055
132275	0.00223725	0.00645423	-0.0418022
132482	0.00532532	-0.000846692	0.00360404
132505	-0.00246945	-0.00163935	0.00407712
132571	-0.00225936	-0.00252274	0.00554506
132731	-0.00209602	-0.00245882	0.00305081
132756	-0.00186328	-0.00227644	0.00246379
132845	-0.00258813	-0.00158722	0.00983227
132914	-0.00234561	-0.00100484	0.005941
133148	-0.00202516	-0.00132347	0.00205525
133386	-0.00250126	-0.00239928	0.00617412
133681	-0.00215697	-0.00184952	0.00188574
133763	-0.00227038	-0.00121237	0.00578526
133823	-0.00202678	-0.00217335	0.00612794
133826	-0.00244932	-0.00239045	0.00575845
133957	-0.00221529	-0.00255282	0.00394721
134176	-0.00218734	-0.00180287	0.00766041
134309	-0.00162525	-0.00178968	0.000698733
134313	0.0025808	0.0057009	-0.0430002
134598	-0.0027457	-0.00231974	0.00555986
134601	0.00098895	0.00113143	-0.0218848
134756	0.0026364	0.0075674	-0.0409347
134836	-0.00223225	-0.00195335	0.00591575
135555	-0.00224377	-0.00173469	0.00376216
135668	-0.00159998	-0.00168469	0.00188425
135897	-0.00172521	-0.00120287	-0.000605294
136027	-0.00226086	-0.00117635	0.00585002
136120	-0.00239222	-0.0010521	0.002919
136131	-0.0026695	-0.00239703	0.00970517
136302	-0.00150388	-0.00155191	0.00426246
136482	-0.00285653	-0.00201526	0.00481587
136842	-0.00227006	-0.00239927	0.00845591
136987	-0.0026511	-0.00298225	0.00372106
137261	-0.00239613	-0.00289909	0.00467546
137322	-0.00202311	-0.00234991	0.00500966
137586	0.00167092	0.00506181	-0.0393767
137675	-0.000827353	-0.00125167	-0.0065853
138119	0.0185785	0.152509	0.0257194
138145	-0.00256537	-0.00112873	0.0126381
138173	-0.00225302	-0.00197952	0.00638058
138286	-0.00187322	-0.00123658	0.00187918
138582	-0.00253487	-0.0029378	0.0054332
138916	-0.00271701	-0.00332501	0.00610376
139015	-0.00254097	-0.00188825	0.0049459
139181	0.00211926	0.00568865	-0.0448733
139449	0.00220408	0.00547369	-0.0428977
139506	-0.00222183	-0.00279897	0.00432595
140103	-0.00283102	-0.00260557	0.00771931
140656	-0.00193578	-0.00263098	0.00371727
140939	-0.00172434	0.00134561	0.0060922
140992	-0.00265235	-0.00253894	0.00552143
141264	-0.00203464	-0.00244233	0.00243056
141346	-0.0023452	-0.00231414	0.00346231
142068	0.00262441	0.00529509	-0.041923
142138	-0.0024064	-0.00189929	0.00597851
142527	-0.00203521	-0.00249925	0.00390453
142528	-0.00224112	-0.000289947	0.00287905
142655	-0.00209548	-0.00172443	0.00715513
142772	-0.000286781	0.00150459	0.00676424
143100	-0.0022037	-0.00259705	0.00577119
143714	-0.00167129	-0.00239415	0.00834682
143836	0.00198985	0.00475874	-0.0366341
144004	-0.00254216	-0.00225225	0.00549102
144006	-0.00229288	-0.00262152	0.00492945
144286	-0.00174216	-0.00248902	0.00156674
144287	-0.00260282	-0.00336299	0.00521398
144294	-0.00222009	-0.00279117	0.00307667
144338	-0.00237096	-0.00296089	0.00463042
144360	-0.00206585	-0.00134286	0.00143509
144513	-0.00270726	-0.00274624	0.00678528
144626	-0.00145975	0.000202408	-0.000671411
144797	-0.00217152	-0.00159158	0.003692
145077	0.00169179	0.00624427	-0.041143
145201	-0.00159846	-0.0014756	0.0012031
145882	0.0126747	0.038007	0.00519386
145925	0.00160593	0.00608351	-0.0398232
146179	0.00370416	0.00372067	-0.0331173
146754	-0.00228838	-0.00158808	0.00490815
146882	-0.00266463	-0.00231189	0.00537217
147266	-0.00217747	-0.00108462	0.00646119
147841	-0.0015133	0.00340585	0.00731351
148002	-0.00251637	-0.000693838	0.00736233
148854	-0.00244136	-0.00228005	0.000367422
149049	0.104499	-0.0127299	-0.00455879
149493	-0.00180685	0.00169121	-0.002825
149721	-0.000680093	-0.00151403	0.00504582
149737	-0.0014119	-0.00231728	0.00199484
149794	-0.00226226	-0.000110737	0.00672169
149822	-0.00129021	-0.000518616	0.00541912
150501	-0.00248259	-0.00288893	0.00479086
150909	-0.00201962	-0.000718729	0.00285369
151330	-0.000214455	-0.00255914	0.00478304
151338	-0.00224933	-8.90663e-05	0.00295437
151342	-0.00199667	0.000454813	0.00140149
151847	0.000705005	-0.00195102	0.0028492
152033	0.00242334	0.00519197	-0.0417139
152083	-0.00265232	-0.0022255	0.00433439
152367	0.00196613	0.00723997	-0.0365309
152396	-0.00232955	-0.0030977	0.00259303
152429	-0.000559004	-0.00275248	0.00623246
152430	-0.00236375	-0.000891712	0.0102978
152433	0.00065004	0.00230044	-0.019111
152521	-0.00293173	-0.00329777	0.00653755
152925	-0.0026088	-0.00302916	0.00413814
152947	0.00193401	0.00547973	-0.03673
153175	-0.0018811	-0.00162465	0.00273187
153273	-0.00194456	-0.00205736	0.0011549
153487	-0.00264258	-0.00230092	0.00879607
153979	-0.00222529	-0.00330393	0.00480702
154093	-0.00264207	-0.00273341	0.00372302
154216	-0.00273638	-0.00285698	0.0083496
154678	0.00182395	0.0041243	-0.0428151
154825	-0.00190248	-0.00224453	0.00319389
154880	0.00270052	0.00530398	-0.0525115
154892	-0.00221142	-0.00215589	0.00541337
155059	-0.00208649	-0.00194207	-0.000229095
155201	-0.00221321	-0.00178081	0.000969932
155580	-0.00190579	-0.00245882	0.00566025
155678	0.00169201	0.00101215	-0.0123403
155747	-0.00251952	-0.00318414	0.00508264
156322	-0.00243749	-0.000579508	0.00820189
156428	-0.00248349	-0.00158444	0.00555897
156580	0.00176583	0.00466651	-0.0432979
156610	0.00216356	0.00555669	-0.0409737
156670	-0.00271828	-0.00174013	0.0064233
156700	-0.00188179	-0.0027393	0.00865454
156908	-0.00201076	-0.00108302	0.00209557
157287	-0.00199744	-0.00269692	0.00427541
157491	-0.00171956	-0.00153178	0.00319014
157496	0.000190386	-0.000262008	-0.000245528
157893	-0.00250346	-0.00222617	0.00717479
157909	-0.00123891	-0.00200314	0.00391977
158058	0.00192211	0.00735629	-0.038919
158597	-0.00211967	-0.00241884	0.00619291
158608	-0.00190874	-0.00218543	0.00131642
158619	-0.00141675	-0.00285433	0.00312752
158959	-0.00212441	-0.00344671	0.00246179
159270	-0.00161542	-0.00241446	0.00247504
159346	-0.00246828	-0.00363112	0.00530094
159512	0.00230146	0.00758358	-0.0423631
160932	0.00201766	0.0048624	-0.0416118
161633	-0.00199968	-0.00204105	0.00315303
161643	-0.00231272	-0.0031427	0.00601204
161811	0.00210861	0.00613342	-0.0389669
161869	-0.00270515	-0.000969647	0.00838778
162110	-0.00139271	-0.00135549	0.00494582
162150	0.00225792	0.00762699	-0.0411938
162524	-0.00249228	-0.00155116	0.00868229
162536	-0.00236203	-0.00226532	0.00326183
162649	-0.00192003	-0.00260662	0.0036384
162698	-0.00165218	-0.00116886	0.000790073
162730	-0.00214354	-0.0027029	0.00347929
162825	-0.00214949	-0.00140526	0.00374872
162907	-0.00262072	-0.00325197	0.00543676
162967	-0.001958	-0.00189707	0.00397387
163427	0.000961768	0.00498655	-0.0303846
163464	-0.00223872	-0.00196922	0.00338649
163598	-0.00277152	-0.00383051	0.00725198
163601	-0.00260814	-0.00268558	0.00624839
164425	0.00193658	0.00486882	-0.0418296
164537	-0.00286023	-0.00331796	0.00978425
164557	0.00307381	0.00832114	-0.0436775
164922	0.00146359	0.00626276	-0.0407331
165125	0.000754723	0.00159504	-0.022093
165206	0.00136739	0.00662496	-0.0403369
165318	-0.00235694	-0.0016472	0.00483491
165338	-0.00257237	-0.00267872	0.00512618
165481	0.125506	-0.0215894	0.00674083
165840	2.33654e-05	0.00360495	0.00507728
166095	-0.00261538	-0.000590868	0.00716748
166299	-0.00276988	-0.00072066	0.0138161
166324	-0.00273355	-0.00302289	0.00383001
166506	-0.00229725	-0.00140175	0.00709658
166903	-0.00208863	-0.00274304	-0.00116633
166981	-0.000441667	-0.00242025	0.00354534
167155	-0.00173264	0.00167428	-0.00230703
167266	-0.00211754	-0.00190466	0.00272127
167328	-0.00212388	-0.00223789	0.00426164
167425	-0.00256929	-0.00214316	0.0042074
167563	-0.00276257	-0.00326478	0.00428974
168070	0.00392791	-0.00349929	0.00449394
168371	0.00236304	0.00142228	-0.0204201
168400	-0.00220198	-0.00230901	0.00317289
168470	0.00212048	-0.00125044	0.00562397
168514	-0.00269897	-0.00272518	0.00328452
168545	-0.000446135	0.00194792	-0.0170628
168684	0.0019612	0.0061228	-0.0397315
168709	-0.00201843	-0.00220019	0.0061726
169579	-0.0024647	-0.000132749	0.00532604
170240	-0.00170491	-0.00193061	0.00510368
171281	-0.00235735	6.09115e-05	0.00801456
171529	-0.00225503	-0.00222505	0.0059729
171542	-0.00261462	-0.00185482	0.00518815
171951	-0.00289117	-0.0018767	0.00561254
171962	-0.00245904	-0.00280113	0.00607654
172069	-0.00172206	-0.00273524	0.00628483
172561	-0.00177133	-0.00240175	0.00106177
172563	-0.00252298	-0.00304453	0.00554563
172707	-0.00204051	-0.00167629	0.00506961
173049	-0.00217016	-0.00210478	0.00662549
173195	-0.0019256	-0.00144382	0.00490394
173332	-0.000718469	-0.00258662	0.00369173
173447	-0.00273608	-0.00211064	0.00427763
173702	-0.00150604	-0.00268239	0.00438865
173865	0.00126011	0.00181275	-0.0209446
174076	-0.00213449	-0.00161462	0.0028479
174087	-0.0002693	0.000174674	-0.00584769
174411	-0.0008891	-0.000459039	-0.00642437
174710	0.00401664	-0.000867453	-0.00848567
174877	-0.00201043	-0.00267661	0.00587201
175382	0.00177089	-0.0023258	0.00231833
175426	-0.00232363	-0.00274845	0.00536439
175511	0.000465115	0.0018438	-0.0220453
175839	-0.00238035	-0.00316101	0.00760091
175844	-0.00261559	-0.00298757	0.00600357
176409	-0.00196494	-0.00220843	0.00582427
176697	0.00208761	0.0054815	-0.0401527
176865	0.0205921	0.152639	0.0259555
177190	-0.00263022	-0.00203432	0.00621819
177300	-0.00117657	-0.000202788	-0.0112845
177398	-0.0023414	-0.00214761	0.00621991
177733	-0.00229417	-0.00240929	0.00104946
177776	0.00151459	0.00523155	-0.0389585
177795	-0.0016363	-0.00107248	0.00138032
177886	-0.00250019	-0.000719388	0.00974233
177900	-0.0015651	-0.00263637	0.0064337
178122	0.00231326	0.00465309	-0.0419131
178320	-0.00208796	-0.00185458	0.00463193
178368	-0.00265023	-0.00314247	0.00415058
178649	-0.00326871	-0.00236275	0.0100912
178759	-0.00256524	-0.00162972	0.00677237
178864	-0.00249403	-0.00255325	0.00599177
178869	-0.00229398	-0.00193698	0.00307471
178976	-0.00282597	-0.00317304	0.00627927
179292	-0.00244063	-0.00166162	0.00721467
179296	-0.00208346	-0.0025162	0.00293637
179397	-0.00280291	-0.0020899	0.00836225
179487	-0.00246779	-0.0023188	0.00619277
179532	-0.00116025	-0.00307646	0.00503114
179904	-0.00196427	-0.00240417	0.00346587
180897	-0.00184347	-0.00174347	0.00246401
181180	-0.00258462	-0.00262367	0.00722122
181217	0.00230183	0.0042107	-0.0414059
181473	-0.00229113	-0.000836731	-9.33026e-05
181759	-0.00110689	-0.00178586	-0.00192369
182052	0.00204828	0.00519371	-0.0415271
182137	-0.00261276	-0.00117155	0.00450161
182306	-0.00222104	-0.00102947	0.00340298
182615	-0.00301307	-0.0027248	0.00990506
182734	-0.00229683	-0.00267976	0.00445873
182784	0.000397224	-0.00183375	0.00423437
182920	-0.00243817	-0.00241522	0.00346469
183135	0.00176941	0.00501931	-0.0389544
183213	-0.00241655	-0.00227709	0.00549432
183336	-0.00250975	-0.00249133	0.00437992
183364	-0.000639532	-3.50796e-05	-0.00798208
183397	-0.00267157	-0.00269039	0.00876338
183496	0.0019841	0.00428176	-0.0403471
183617	-0.00272971	-0.00342185	0.00357983
183737	-0.00259024	-0.00177118	0.00599929
184438	-0.00264559	-0.00222111	0.00675035
184452	-0.00237418	-0.000551914	0.00547036
184690	-0.00187866	-0.00265189	0.00520277
185295	-0.000216621	-0.00285516	0.00343728
185655	0.00772137	0.00179763	-0.0168189
186027	-0.00258758	-0.0016935	0.00206998
186100	-0.00265619	-0.00365007	0.00276664
186208	0.0011331	0.00229157	-0.0209711
186218	-0.00182754	-0.00156172	0.00756687
186271	-0.0023532	-0.00269198	0.00522281
186527	-0.0025131	-0.0027175	0.00390004
186659	-0.002365	-0.00173418	0.0058427
186964	0.00705248	0.00751506	-0.0427275
187104	-0.00242305	-0.00240433	0.00367503
187565	-0.000894154	-0.00329305	0.00641378
187735	-0.00262517	-0.00105426	0.00987493
187805	-0.0022744	-0.000209693	0.00141061
187926	-0.00226773	-0.00206925	0.000130568
188263	-0.00228148	-0.00140029	0.0048797
188327	0.00154646	0.00429788	-0.0305772
188414	0.00381296	0.00360702	-0.0287876
188463	-0.00263118	-0.00285124	0.00533245
188522	-0.00284048	-0.00358153	0.00737949
189004	0.0223399	0.11891	0.0206013
189032	-0.00234953	-0.00218154	0.00296531
189504	-0.00204753	-0.00332324	0.00329549
189546	-0.00236748	-0.0014616	0.00438764
189679	0.00354024	0.0018879	-0.0217838
189830	-0.00244819	-0.00231108	0.00550337
190136	-0.00205116	-0.00325249	0.00422843
190233	-0.00233198	-0.00239921	0.00446098
190308	-0.00220834	-0.00380404	0.00692714
190513	-0.00267817	-0.00256653	0.00565755
190579	-0.00232194	-0.00302809	0.00629129
191077	-0.00248583	-0.00229428	0.00588046
191215	-0.00254532	-0.00282091	0.00962739
191310	-0.00213779	-0.0031969	0.00647471
191591	-0.00229774	-0.00189133	0.00206052
191772	0.00207676	0.00630032	-0.0378977
191776	-0.00256238	-0.00321572	0.0059666
191860	-0.00260506	-0.00213117	0.00264316
191878	0.00221702	0.00531341	-0.048786
192434	-0.00214949	-0.00212355	0.00341263
192465	-0.00183513	-0.00246156	0.00492642
192619	-0.00110187	-0.00233105	0.00933336
193068	-0.000945405	0.000582136	-0.0123558
193427	-0.00214974	-0.000886137	0.00371085
193832	0.00250967	0.00571381	-0.0421352
193926	-0.00196417	-0.00141603	0.00337557
194172	-0.00257892	-0.00102144	0.00415445
194490	-0.00257838	-0.00211176	0.00229308
194678	-0.00183557	-0.00278484	0.00321204
194788	-0.0020951	-0.0017645	0.00496905
195947	-0.00279147	-0.00287102	0.00567085
196068	-0.00293544	-0.00323856	0.00772788
196654	-0.00221589	-0.00283813	0.00512537
196834	-0.00241592	-0.00233205	0.00608921
196932	-0.00223814	-0.00286593	0.00646669
196963	0.0193692	0.152358	0.0242617
197411	-0.00274699	-0.00270179	0.00787973
197443	-0.00228552	-0.00287074	0.00796076
197572	-0.00228762	-0.00263981	0.00431749
197952	0.00130263	0.00448799	-0.039507
198172	-0.00202148	-0.00229856	0.00493967
198193	0.00276462	0.0063871	-0.0429728
198527	-0.00278811	-0.00273713	0.00722814
198596	-0.00254881	-0.00182662	0.00641083
198641	0.00254871	0.00651839	-0.0406631
198834	-0.00249726	-0.0010712	0.00102914
198838	0.00220228	0.00496412	-0.0454157
198884	-0.0011038	-0.000669254	-0.0103506
199086	-0.00264822	-0.0024987	0.00793686
200024	0.00278068	0.00745481	-0.0415178
200322	0.00165366	0.00503561	-0.0379256
200526	-0.0021706	-0.00269394	0.00110365
200604	-0.00178497	-0.00102284	0.00777037
200776	-0.00231922	-0.000835396	0.00440321
201044	0.00244203	0.00631447	-0.0431881
201336	-0.0017507	-0.00289387	0.00405993
201408	-0.00290658	-0.00337755	0.00410766
201629	-0.00224243	-0.00229531	0.00573305
201774	-0.00203316	-0.00325449	0.00298687
201824	-0.00237054	-0.0020187	0.00258035
201833	0.000206638	-0.000965592	-0.014958
201893	-0.00111521	-0.000887418	0.0046588
202464	-0.00221119	-0.00254055	0.00240659
202915	-0.00179203	-0.00153234	0.00420752
202922	0.00207364	0.00186849	-0.0216593
203064	-0.00249224	-0.00317722	0.00614519
203569	-0.00204703	-0.00175347	0.00534814
204002	-0.00264129	-0.0026867	0.00773753
204031	-0.00249738	-0.00175995	0.00647712
204309	0.107199	-0.0182268	0.00532168
204432	0.0022356	0.00602261	-0.0392588
204636	-0.00263214	-0.00314787	0.00490221
204817	-0.00211428	-0.00313994	0.00559659
205013	-0.00231109	-0.00161584	0.00484088
205362	-0.00236035	-0.00275331	0.00540846
205622	0.0191921	0.147953	0.0247798
205654	0.000560197	0.00212196	-0.0195494
205715	0.00197194	0.00633965	-0.0402717
205741	-0.00111886	-0.00307365	0.00364032
205851	-0.00152153	-0.00104186	0.00652345
205967	0.000454212	0.00203779	-0.0179407
206100	-0.00216106	-0.00142669	0.00448664
206129	0.00226218	0.00536409	-0.0408238
206141	-0.00178146	-0.000609142	0.00304762
206357	-0.00200521	-0.00212762	0.00376035
206414	-0.00230559	-0.00198198	0.00354591
206893	-0.00232244	-0.000842285	0.00631613
207017	-0.00225381	-0.00249291	0.00467242
207119	-0.00211986	-0.00221213	0.00331857
207193	0.00204136	0.00496687	-0.0457519
207269	-0.00244229	-0.00257407	0.00452739
207347	-0.00200545	-0.00290354	0.00397953
207416	-0.00219934	-0.000819829	0.00352911
207467	-0.00236038	-0.000225674	0.00574135
207489	0.00207785	0.00457557	-0.0407935
207508	-0.00295269	-0.00224918	0.0103325
207568	-0.00198529	-0.00132487	0.00538648
207826	-0.00235084	-0.00179512	0.00451671
208669	-0.00254262	-0.00189153	0.0063955
208694	-0.00269624	-0.00215544	0.00608572
208770	0.00255614	0.00511148	-0.0436257
208786	-0.00196779	-0.00309724	0.00585148
209196	-0.00235173	-0.00245412	0.00303659
209537	-0.00230611	-0.00224495	0.0049511
209866	-0.00253567	-0.00268134	0.00599335
209872	-0.00227433	-0.00159735	0.00289955
209873	-0.00246282	-0.00192718	0.00637075
210027	-0.00173313	-0.00181645	0.00362459
210077	0.00272709	0.00638894	-0.0424611
210769	-0.00018985	-0.00256441	0.00475276
211415	-0.00253547	-0.002879	0.00420053
211433	-0.00208285	-0.0023965	0.00128696
211521	-0.00200667	0.000470271	0.00243808
211534	-0.00209902	-0.00162723	0.00513865
212189	0.00179534	0.00453303	-0.0428452
212424	-0.0018942	-0.0029379	0.00277567
212529	0.141766	-0.0209626	0.00510416
212764	-0.00240813	-0.00282621	0.00346491
212835	-0.00208108	-0.00141369	0.00515957
212988	-0.0027329	-0.00300403	0.00701032
213009	-0.00202608	-0.00200003	0.00375097
213021	-0.00182948	-0.00268219	0.00840196
213365	-0.00205097	-5.22161e-05	5.67264e-05
213604	-0.00253036	-0.00161813	0.00479726
213710	0.00202997	0.00577178	-0.0395302
214515	0.00142318	0.00460426	-0.0402373
214603	0.00278595	0.00587222	-0.0437953
214709	-0.00248698	-0.00226187	0.00582522
214725	-0.00250787	-0.00144981	0.00606315
215152	-0.00124864	-0.00146895	0.00175901
215512	-0.00258995	-0.00207247	0.00687155
215540	-0.0025419	-0.00206255	0.00543847
215670	-0.00208896	-0.00129798	-0.0014589
215721	0.00314079	-0.00196174	0.0048318
215935	-0.00248285	-0.00272979	0.00801211
216133	-0.00210542	-0.000320177	0.00750228
216181	-0.00268807	-0.00207764	0.00757249
216187	0.000570519	0.00321939	-0.0145164
216241	0.00491482	0.019971	0.0019435
216271	-0.00270957	-0.00231774	0.00512443
216284	-0.00172722	-0.0023077	0.00338043
216865	-0.00203031	-0.000566476	0.00156917
217148	-0.00237642	-0.00125394	0.00378397
217233	-0.00250889	-0.00245204	0.00231978
217376	0.00185431	0.000323954	0.00471648
217465	-0.00217476	-0.00116152	0.00429012
217800	-0.00195798	-0.00230729	0.00104796
217969	-0.00156143	0.00277212	-6.22424e-05
217974	-0.00217392	-0.00184403	0.00649847
218271	-0.00237757	-0.00183079	0.00626537
218854	0.00251299	0.00677096	-0.041584
218995	-0.00243664	-0.00205799	0.00898305
219329	-0.00226684	-0.0012353	0.00420193
219510	-0.00240969	-0.00327394	0.00536663
220117	-0.00224997	-0.00139629	0.00375779
220138	-0.00235617	-0.00297863	0.00779566
220238	-0.00160878	-0.00113711	-0.000201282
220389	-0.00164481	-0.000805753	0.00191825
220878	-0.00265298	-0.00194583	0.00852408
220909	-0.00149606	-0.00171003	0.00114826
220983	-0.00160909	0.000302757	0.00126947
221361	-0.00193233	-0.00259774	0.00341323
221653	-0.00273245	-0.00199476	0.0037172
221919	-0.001714	-0.00118196	-0.00165997
222002	-0.00256524	-0.00257355	0.00635678
222320	-0.00125587	-0.00253165	0.00464023
222424	-0.00259764	-0.00280987	0.00622582
222749	-0.00215597	-0.00214776	0.00350771
222928	-0.00172811	-0.00230039	-0.000233056
223036	-0.00171855	-0.00247913	0.00450612
223114	-0.000349981	0.00587289	0.00159256
223533	-0.00218856	-0.00303141	0.00305121
223640	0.00211217	0.00566551	-0.0394611
224048	-0.00214732	-0.00248849	0.00448272
224116	0.00217857	0.00560855	-0.0398901
224151	0.000880575	-1.18447e-05	0.00478445
224297	0.103173	-0.0121584	0.00837207
224366	0.00205547	0.00554963	-0.0421206
224544	-0.00218685	-0.00146873	0.0038781
224969	-0.00250626	-0.00230967	0.00368568
224986	-0.002276	-0.0025205	0.00462627
224987	-0.00215669	-0.000998368	0.00506388
225447	0.00193442	0.00525055	-0.0431431
225465	-0.00223266	-0.00173395	0.00417957
225591	-0.00251563	-0.00266304	0.00577383
225892	0.0018935	0.00467592	-0.0383676
226326	-0.00171569	-0.00187963	0.00382262
226521	-0.00288144	-0.00267262	0.00539489
226643	-0.000805038	-0.00256414	0.00690622
226913	-0.00216131	-0.00201702	0.00580043
226996	0.00173027	0.00519293	-0.0399707
227269	-0.00240233	-0.00283758	0.00786928
227449	-0.00229933	-0.00152957	0.000817127
227689	0.159188	-0.0284381	0.00830574
228121	0.00117308	0.00261715	-0.0215755
228177	-0.00210064	-0.00110114	0.00403879
228563	-0.00220167	-0.00250341	0.00543181
229202	-0.00240861	-0.00237478	0.00433486
229333	0.00227569	0.00124261	-0.0207357
230237	-0.00225213	-0.00152285	0.00293223
230368	-0.00201459	-0.00132808	0.0036998
230612	-0.00228159	-0.00191283	0.00341475
230749	-0.00259463	-0.0024971	0.00701035
230821	-0.00255532	-0.00174458	0.00622031
230944	-0.00272227	-0.0032756	0.00622717
231008	-0.00268796	-0.00127283	0.00477484
231029	-0.00229425	-0.00228232	0.00485551
231030	-0.00242402	-0.00311642	0.0039682
231123	-0.00249002	-0.00157924	0.00370094
231192	-0.00267013	-0.00248721	0.00767044
231277	-0.00235349	-0.0010687	0.00761954
231748	-0.00210844	-0.00289232	0.00460181
231753	-0.00270405	-0.00274001	0.00495495
231833	-0.00123712	-0.000726584	0.00574694
231907	0.000480273	-0.00272015	0.00544112
232392	-0.00218493	-0.000980133	0.00448375
232437	-0.00268904	-0.00317941	0.007242
232448	-0.00220798	-0.00234422	0.00406143
232540	0.00231807	0.00541067	-0.0420982
232572	-0.0016588	0.00165275	0.0111497
232799	-0.00172225	-0.00193577	0.00433009
233480	-0.00248775	-0.00258137	0.00643752
233573	0.00176724	0.00635031	-0.0397077
234532	-8.8285e-05	-0.00139889	0.00674778
234699	-0.00201805	-0.00181253	0.00659405
235212	-0.00240932	-0.0022184	0.00523987
235326	-0.00187533	-0.00210532	0.00253717
235536	0.00196258	0.00617796	-0.0462271
235537	-0.00228537	-0.00111108	0.00680456
235557	-0.00193657	0.00110913	0.00569465
235598	0.00180201	-0.000213614	-0.015283
235650	-0.00206801	-0.00196049	0.0020204
235660	-0.00214008	-0.0017452	0.00386358
236222	-1.08103e-05	-0.00192925	0.00181783
236494	-0.00211398	-0.00291684	0.00724236
236598	-0.00221312	-0.00220671	0.00329532
236906	0.00213563	0.00554914	-0.0398957
236932	-0.00238733	-0.00279964	0.00339004
236992	-0.00215552	-0.00192162	0.00404241
237100	-0.0023934	-0.00131864	0.00668293
237247	0.00146277	0.00552826	-0.0407484
237298	-0.00170129	-0.00189993	0.00602555
237299	-0.00278247	-0.00260016	0.00487303
237411	-0.00225969	-0.00131892	0.00689623
237622	-0.00222406	0.000496604	0.00990197
237755	0.00231352	0.00681868	-0.0426445
237866	-0.00239374	-0.0015503	0.00533279
237867	-0.00257744	-0.00176983	0.00840063
238285	-0.00203528	-0.00158449	0.00128201
238333	0.00207254	0.00564296	-0.045162
238548	-0.00222655	-0.00253638	0.00443273
239276	0.000617222	0.000743057	-0.0199836
239364	-0.00247186	-0.00128056	0.00258829
239462	0.00465631	0.00702859	-0.0401903
239539	-0.00255573	-0.00157233	0.00427264
239759	-0.0024015	-0.00103143	0.00210277
239855	0.00262842	0.006193	-0.0423988
240206	0.00302188	0.00515864	-0.0393072
240395	-0.00217705	-0.00232868	0.0045653
240587	-0.00223455	-0.000898756	0.00583447
241017	-0.00140663	-0.00170232	0.00333362
241131	0.00208201	-0.0025436	-0.00318818
241181	-0.00256459	-0.00305377	0.00550734
241244	-0.00268648	-0.00292289	0.00743815
241310	0.00189732	0.00707538	-0.0399483
241312	0.00180215	0.00626029	-0.0397078
241475	-0.00247205	-0.00236351	0.00542634
242810	0.00140088	0.00188648	-0.0252618
243060	-0.00236925	-0.0020909	0.00645401
243400	0.00153459	0.00585458	-0.0343612
243524	-0.00211033	-0.00122574	0.00633692
243623	-0.00177169	-0.000946548	-0.00132454
244981	-0.00253832	-0.00111093	0.004237
245389	-0.00207798	-0.00151288	0.00641428
245525	-0.00227937	-0.00133469	-0.000705686
245718	-0.000817666	-0.00124479	0.00591446
245774	-0.00229392	0.000736689	0.0111387
245874	-0.0021367	-0.00257783	0.00682515
245978	-0.00213158	-0.00228436	0.00462877
246221	-0.00201022	-0.00178683	0.00420478
246309	0.0016924	0.00520372	-0.0428191
246485	-0.0016745	-0.000717864	0.00107609
246627	0.000306116	-0.00208035	0.00440147
246741	-0.00238519	-0.00209104	0.00137519
246891	-0.00206543	-0.000945653	0.00704913
247128	0.00177817	0.00606537	-0.0426097
247245	-0.000750906	-0.00122509	-0.00352287
247501	0.00220211	0.00641753	-0.0428355
247682	-0.00218892	-0.00151399	0.0045553
247728	-0.00232146	-0.00142853	0.00449553
248361	8.09797e-05	0.00123112	-0.0197047
248367	-0.00201185	-0.00236597	0.00723953
248717	-0.00244112	-0.00250976	0.00382157
248765	-0.000854097	-0.00130204	0.00538183
248839	-0.0025459	-0.00193461	0.00480394
248970	0.00432791	-0.00253512	0.00698717
249327	0.00199059	0.00563514	-0.0441224
249372	-0.00283881	-0.00290931	0.00594725
249523	-0.00248629	-0.00211337	0.00479952
249568	0.000593285	-0.00130155	0.00313321
249852	-0.00142423	-0.000967459	0.000418758
250085	-0.00197175	-0.00250286	0.00887739
250130	-0.00288907	-0.00222553	0.00584746
250219	-0.0014362	-0.00147214	0.00796941
250231	-0.00236397	-0.00109577	0.00643404
250274	-0.00151879	0.00287568	0.00761113
250392	0.00205104	0.00628254	-0.04321
250703	-0.00247736	-0.000699042	0.00419281
251199	-0.00226747	-0.00339756	0.00553875
251467	0.00198737	0.00462427	-0.0428972
251794	0.00110162	-0.000850727	0.00390768
252047	-0.00233394	-0.00172883	0.00271815
252150	-0.00133118	-0.00245239	0.00584776
252564	-0.00199922	-0.00327341	0.000587857
252871	-0.0020917	-0.00274747	0.00589148
253591	-0.00159189	-0.00204059	0.00661133
253984	-0.00261433	-0.00291021	0.00466109
254174	-0.00216695	-0.0010714	0.00698921
255128	-0.0022257	-0.00254933	0.00576235
255747	-0.000854587	-0.00167533	0.00435882
255921	-0.00269052	-0.00284769	0.00719874
256500	0.00851222	0.0417088	-0.00628935
256837	-0.00258982	-0.000871647	0.00636029
256951	0.0019503	0.00471284	-0.042828
257313	0.00184176	0.00485018	-0.0413699
257526	-0.00142379	-0.000318132	0.00133816
257562	0.00408279	0.000120701	0.00619913
258743	-0.00219219	-0.00184461	0.0071727
258879	0.00907732	-0.000277309	0.00773424
259018	-0.00204155	-0.00219503	-0.000212836
259140	0.00113497	0.00170258	-0.0203016
259180	-0.00265498	-0.00213203	0.00641235
260283	-0.00197946	-0.00222429	0.000826649
260640	-0.00261441	-0.00133962	0.00546667
260721	-0.00294727	-0.00307661	0.00725655
261065	-0.0025194	-0.00200351	0.00683934
261251	-0.00240595	-0.00202875	0.00675853
261330	-0.00234466	-0.00362501	0.00560501
261710	0.00175883	0.00631866	-0.0400933
261990	0.00227615	0.00606483	-0.0427805
262124	-0.00292197	-0.00221136	0.00924868
262308	-0.00161337	0.00477577	0.0136925
262693	-0.00157501	-0.00191255	-0.00231083
262719	-0.00239993	-0.00163714	0.00575254
262755	-0.00274785	-0.00262081	0.0114612
263098	-0.0019318	-0.00114154	0.00316836
263307	0.0018279	0.00494375	-0.0415766
263420	-0.00124676	-0.00166296	0.00294451
263680	-0.00240177	-0.00197062	0.00495501
264162	-0.00211997	-0.0021298	0.00472496
264223	0.0215056	0.0143686	-0.00322183
264290	0.0025955	0.00558265	-0.0398608
264302	-0.00044398	-0.000237839	-0.0077176
264317	-0.0022741	-0.000932692	0.00605963
264417	-0.00264038	-0.00202025	0.0041968
264551	-0.00226953	-0.00344376	0.00237117
264591	0.0022757	0.00579006	-0.0418895
264726	-0.00246503	-0.00247149	0.00151323
264839	-0.000760643	-0.00388371	0.00606157
265160	-0.00200591	-0.00154741	0.00154955
265274	0.00229484	0.00448579	-0.0395348
265447	-0.00244515	-0.00246134	0.00746883
265473	-0.00148357	-0.00279936	0.00639231
265479	-0.00250555	-0.00110691	0.00459093
265509	0.00055397	-0.00169361	-0.00102973
265978	-0.00259458	-0.00260793	0.00886528
266047	-0.00210855	-0.00135794	-4.68035e-05
266148	-0.000132662	-0.00135259	0.00466252
266224	0.0194286	0.152438	0.0240174
267156	0.00184426	0.00709515	-0.0404998
267161	0.000342236	0.000117233	-0.0155279
267227	-0.00273494	-0.00198928	0.0048889
267416	0.00188075	0.00583554	-0.0406458
267568	-0.00219979	-0.00245533	0.00505929
267955	-0.00201215	-0.00210253	0.00471928
268116	0.00240282	0.00652075	-0.0435704
268351	-0.00201722	-0.000393411	0.00368847
268365	0.0017143	0.00525906	-0.0429618
268397	-0.00215913	-0.000603066	0.00603844
268889	0.00377258	-0.0020549	0.00723894
269003	-0.00214525	-0.00203455	0.00280935
269060	0.00284732	0.00488806	-0.043004
269172	-0.00185978	0.000776275	0.00206196
270024	-0.0022551	-0.00189485	0.00282613
270602	-0.00237753	-0.00204135	0.00358825
270790	-0.00247386	-0.00295048	0.00321628
270882	-0.00187375	-0.00164355	0.00215337
271050	-0.00146169	-0.000820534	0.00377803
271599	0.00250453	0.00459992	-0.0314137
271906	-0.00154448	-0.001511	0.00366014
272223	-0.00223829	-0.00217978	0.00361303
273572	-0.00183913	-0.00176549	-7.2825e-06
273628	-0.00120608	-0.00284919	0.00550916
273764	0.00178779	0.00332571	-0.0407124
273925	-0.00187835	-0.000803066	0.00186234
273956	-0.00271098	-0.00310203	0.00600849
274409	-0.0025273	-0.00171897	0.00319324
274964	-0.00185366	-0.00224172	0.00482535
275018	-0.0026887	-0.00286421	0.0067777
275165	-0.00271083	-0.00266299	0.00699024
275638	-0.00183065	-0.00235313	0.00169132
275671	0.00717143	0.00727734	-0.0405443
275983	-0.00225682	-0.00216418	0.00746421
276829	0.00169507	0.00586467	-0.0446532
277185	-0.00209722	-0.000865871	0.00306759
277234	-0.00105726	0.00047916	-0.00261905
277248	-0.00228067	-0.00164581	0.00130578
277481	-0.00235124	-0.00290929	0.00484447
277635	-0.00249427	-0.00216872	0.00657819
277697	0.00232147	0.00598935	-0.0398993
278106	-0.00245108	-0.00167398	0.00619214
278193	-0.00222729	-0.00185913	0.00484329
278755	-0.0024274	-0.00298085	0.00556511
279417	0.00233771	0.00633388	-0.042971
279556	0.000712677	0.00240279	-0.0238184
279617	-0.00247195	-0.0035231	0.00363031
279798	-0.00180981	-0.000725112	0.00341346
279822	-0.00256805	-0.00161065	0.00456198
279998	-0.00204345	-0.00172276	0.00665207
280244	-0.00237035	-0.00231779	0.00484538
280542	-0.00225094	-0.00166772	0.00747142
280676	-0.00107731	-0.00205808	0.00448503
280706	-0.00283282	-0.00286494	0.00762962
280742	-0.00257644	-0.00269693	0.00349755
280964	-0.00221156	-0.00157652	0.00269523
281506	-0.00228784	-0.00144567	0.000824318
282501	-0.00239972	-0.00228555	0.00198711
282681	0.00181583	0.0050024	-0.0432005
282801	-0.00246151	-0.00296272	0.00663198
282852	-0.00172315	-0.00193191	0.00414971
282860	-0.0021406	-0.00137916	0.00281162
283088	-0.0020193	-0.00129988	0.00683822
283266	-0.00217906	-0.00274637	0.00361319
283352	-0.00214673	-0.0011022	0.0027804
283599	0.00189329	0.00476722	-0.0401018
283606	0.00848875	0.0389976	-0.0077273
283697	0.00271005	0.00698148	-0.0440661
283934	0.00151076	0.00521558	-0.0434826
283948	-0.00162011	-0.00216527	0.00493422
283976	-0.00149077	-0.00175953	0.00503125
284062	-0.00175307	-0.000590691	0.00284784
284226	-0.00242108	-0.00219786	0.00325595
284801	-0.000335587	-0.000873064	-0.00848063
284883	-0.00139198	-0.00220853	0.00323217
284905	-0.00241834	-0.00203352	0.00605173
285219	-0.00215745	-0.000868918	0.00310161
285630	0.00310718	0.00680027	-0.0428724
285795	-0.00213789	-0.00259653	0.00366225
286181	-0.00295184	-0.00227429	0.00739006
286239	-0.00254301	-0.00181447	0.00541303
286339	-0.00221626	-0.00219221	0.00373053
286580	-0.00225745	-0.00225593	0.00456573
286628	-0.00223011	-0.00254856	0.00386426
287479	-0.00245772	-0.00228018	0.00435804
287579	-0.00200291	-0.00220859	0.00143328
287718	-0.00144163	-0.00174807	0.00566464
287919	0.0022632	0.00530766	-0.0411525
288272	0.00249049	0.00534236	-0.0419699
289063	-0.00216614	-0.000898281	0.00230497
289326	0.00153731	0.00618632	-0.0367478
289498	0.00284447	0.00688413	-0.0431761
289564	-0.00222276	-0.00302509	0.00606511
289865	-0.00220723	-0.00192254	0.00249276
289960	-0.00214805	0.00053508	0.00459493
290181	0.127747	-0.0242379	0.0109698
291236	0.00158475	0.00444178	-0.0393337
291306	0.00160291	0.00540333	-0.0424084
291364	0.00112244	-0.000811767	0.00492853
291548	-0.00291308	-0.0019998	0.00777942
291778	0.000671376	0.00107192	-0.0160209
291851	0.00193416	0.00602851	-0.0384408
291939	-0.00141898	-0.00124351	0.0062725
292009	-0.00196788	-0.00182873	0.00630391
292125	0.00274772	0.00459238	-0.0452648
292153	-0.00222435	-0.00205902	0.00377688
292264	0.00248173	0.00489861	-0.0459329
292881	0.00243751	0.0039617	-0.0381551
293076	-0.00131547	-0.00183979	0.00500681
293084	-4.13547e-05	0.000354828	-0.0188114
293105	0.00258414	0.00550335	-0.0434465
294211	0.00304698	0.00495257	-0.0455435
294323	-0.00213428	0.000315752	0.00495354
294806	0.00226821	0.00629191	-0.040791
295053	-0.00216174	-0.00167763	0.00590859
295145	-0.00189883	-0.00158336	0.00511456
295197	-0.00228286	-0.00182496	0.00428002
295366	0.00232107	0.00587938	-0.044246
295670	-0.00204174	-0.00281878	0.00498104
296156	-0.00233692	-0.00191363	0.00317596
296292	-0.00246053	-0.00221502	0.00357928
296624	-0.00239586	-0.00255514	0.00569527
296742	-0.0026161	-0.00295683	0.0053617
297209	0.00531716	0.0250079	-0.0109809
297214	-0.000538336	-0.00334001	0.00617802
297242	0.0018583	0.00529931	-0.0420395
297624	-0.00200713	-0.00123607	7.58263e-05
297663	-0.00225057	-0.00246768	0.00636329
297696	-0.00226308	-0.00311902	0.00513118
297857	0.002731	0.0052405	-0.0436723
297936	-0.000212482	-0.00156541	0.00588896
297985	-0.00239305	-0.00208702	0.00171776
298814	-0.00232488	-0.00186008	0.00403479
298967	0.00183915	-0.00131872	0.00366261
298989	-0.00255662	-0.000624863	0.0111874
299056	0.00396856	0.00305594	-0.0310026
299262	-0.0023375	-0.00223221	0.00357284
299408	0.00258391	0.00544348	-0.0426595
299500	-0.00274822	-0.00230274	0.00619691
300186	-0.00203545	-0.00187141	0.00253581
300614	-0.00266862	-0.00322897	0.00564571
301029	-0.00230619	-0.0026767	0.00491584
301124	-0.00195834	-0.00102696	-0.00142547
301234	0.000368293	-0.00234668	0.00287159
301550	-0.0015305	-0.00194628	0.00218927
301741	-0.00213864	-0.00230654	-0.00117893
301782	0.00204581	0.0072047	-0.0409891
301949	-0.00251199	-0.00278949	0.00471767
301993	-0.00205312	0.000538175	0.00394813
302142	-0.00221661	9.64548e-05	0.00444178
302713	-0.00234208	-0.00263094	0.00650617
302719	-0.0015389	-0.00172435	-0.00130751
302924	-0.00133296	-0.00169899	-0.00190616
302929	-0.00178551	-0.00158114	-0.000746384
302935	0.00182481	0.00394601	-0.0430031
303376	-0.00203867	0.000723748	0.0047906
303469	-0.001492	0.000607679	0.000900649
303700	-0.00202178	-0.0015951	0.00425046
303717	-0.00185065	-0.00132623	-0.00113511
303761	-0.0026772	-0.0023708	0.0052698
304332	-0.00145666	-0.000679649	0.00256766
304679	0.0930858	-0.0112307	0.00753231
304713	-0.00234121	-0.00164292	0.00749993
304736	-0.0024014	-0.00191022	0.00483504
305115	-0.0019067	-0.00318329	0.00817357
305328	-0.00149906	-0.00210063	0.00417496
305619	0.143435	-0.02318	0.0104555
305907	-0.00201235	-0.00249588	0.00475695
306014	-0.00224028	-0.00193443	0.00507302
306394	0.00291182	0.00481982	-0.0404638
306498	-0.00171864	-0.00124997	0.00427821
306610	-0.00253689	-0.00282288	0.00648417
306655	0.00301143	0.00544112	-0.0448596
307031	-0.00195018	-0.00147289	0.000447228
307503	0.00172142	0.00528121	-0.0416488
307985	0.00183273	0.00429691	-0.0402873
307995	-0.00220922	-0.0011112	0.00548345
308234	-0.00263916	-0.00160419	0.00837352
308475	-0.00122845	-0.00192835	0.00502288
308624	-0.00128395	-0.00329579	0.0039691
308752	-0.00196981	-0.00263128	0.00274275
309001	-0.00176712	-0.00190476	0.00428607
309225	-0.00261206	-0.00287763	0.00376653
309446	-0.00263681	-0.00294065	0.00752235
309466	0.0111836	0.0472992	0.00840259
310556	-0.00246895	-0.00178987	0.00775015
310912	-0.00189477	-0.00172788	0.000919279
311007	-0.00280734	-0.00303828	0.0084459
311485	-0.00224448	-0.0023345	0.00356404
311596	-0.00181333	-0.00235451	0.00716532
311624	0.000362028	0.00159786	-0.0191094
311821	0.00928057	0.00348621	-0.0199368
312107	0.00298007	0.00574111	-0.0389437
312478	-0.00255719	-0.00197427	0.00288249
312948	-0.0024802	-0.00271294	0.00139804
313038	0.00246806	0.00606129	-0.0374678
313065	0.115597	-0.0213208	0.00942542
313238	-0.000750707	-0.00207049	0.00566531
313295	-0.00234233	-0.00266619	0.00537779
313466	-0.00202944	-0.00175993	0.00344333
313515	0.00104462	0.00108014	-0.0194863
313698	0.000572119	0.00345089	-0.0323543
313788	-0.000636511	-0.00152107	-0.00727438
313876	-0.00294091	-0.00289985	0.00773327
313945	-0.002271	-0.00233041	0.00752562
313955	-0.00226191	-0.000676441	0.00954086
314023	-0.00214684	-0.00139873	0.00520139
314152	0.00320034	0.00155701	-0.0194008
314444	-0.0024849	-0.00114599	0.00407925
314765	0.0025295	0.00639633	-0.0411417
314873	0.00201321	0.00658652	-0.0408257
314878	0.00219417	0.00351121	-0.0432826
314965	0.000306176	-0.00119484	0.00530356
315018	-0.000309559	-0.00290318	0.00719405
315752	-0.00293793	-0.00261056	0.00381055
315985	-0.00274986	-0.00315078	0.00739043
316473	-0.00244232	-0.0014261	0.0024307
316676	-0.00242733	-0.00218037	0.00534242
316723	-0.00205127	-0.00109748	0.0035734
317105	-0.00225266	-0.00247947	0.00627897
317302	0.00221128	0.00654168	-0.0427318
317414	-0.00169824	-0.00208407	0.00479508
317738	-0.00231751	-0.00157566	0.00490744
317921	-0.0021068	-0.00172821	0.00329212
318096	-0.00243561	-0.00268498	0.00658171
318131	-0.00225916	-0.00146503	0.00391168
318399	-0.00161019	-0.00181082	0.000782477
318958	-0.00214904	-0.00234695	0.00309643
319805	-0.00181698	-0.001031	0.00717791
319883	-0.0014604	-0.00244995	0.00319614
319897	-0.00235639	-0.00285215	0.00595306
320068	0.000609487	-0.000391471	0.00226042
320099	-0.00229065	-0.00238455	0.00534691
320147	-0.00143717	0.00599716	0.0132516
320562	-0.00219159	-0.00253846	0.00357064
320978	-0.00289298	-0.00306285	0.00849622
321373	-0.00225844	-0.00312755	0.00452515
321427	0.00119669	0.00622681	-0.0297361
321555	0.0028044	0.00608194	-0.0414886
321580	-0.00234924	-0.00262814	0.00364691
321717	-0.000671137	-0.00204081	0.0053404
321890	0.00151806	-0.0018131	0.0023436
322391	-0.00185105	-0.00202761	-0.00122929
322603	-0.00217093	-0.0016729	0.00604558
322743	-0.00219154	-0.00108894	0.00184511
323120	-0.00218576	-0.00179634	0.00564522
323251	-0.00182094	-0.00199402	0.00385625
323407	-0.00216563	-0.00166932	0.00174476
323436	-0.00266199	-0.000883162	0.00426416
323538	-0.00239652	-0.00235967	0.00460652
323633	-0.00245996	-0.00277279	0.00294429
323760	-0.00195718	-0.00224529	0.000137433
323841	-0.00274591	-0.00141992	0.00548996
324160	-0.00252883	-0.00276941	0.00222319
324215	0.000624143	0.00372263	-0.0257537
324539	-0.0023039	-0.00181626	0.00450127
324715	-0.0026515	-0.00157598	0.00723724
325021	-0.00237516	-0.00358206	0.00382568
325072	-0.00262828	-0.0021708	0.00746812
325326	-0.00246136	-0.00239962	0.00403005
325412	0.00197191	0.00698878	-0.038737
325597	-0.00217583	-0.00300324	0.00281965
325651	-0.00174651	-0.00175239	0.00563709
325765	-0.00186386	-0.000169688	0.00307859
326094	0.0787675	-0.0143161	0.0037
326471	0.00522655	-0.00134139	0.00740341
326496	-0.00218267	-0.00168708	0.00257908
326958	-0.00215265	-0.000192951	0.00642327
326980	-0.00254991	-0.00232394	0.00629304
327241	0.00178236	-0.00124666	0.00145768
327263	-0.00222363	-0.00158725	0.0067842
327317	-0.00243866	-0.00154735	0.00655117
327331	-0.00270156	-0.00358731	0.00611731
327805	-0.00204032	0.0013553	0.00662359
327852	-0.00250558	-0.00267998	0.00656742
328074	-0.00118265	-0.00125875	0.00431268
328075	0.00168639	0.00387082	-0.0420647
328186	-0.00262143	-0.00297879	0.00436884
328203	-0.00221993	-0.00257202	0.00517573
328434	0.00190769	0.00639734	-0.0411732
328551	-0.00252811	-0.00296305	0.00425696
328799	-0.00156559	-0.000740442	-0.00247092
329034	-0.00207157	-0.00143618	0.000838644
329213	-0.00183475	-0.000960581	0.00428656
329441	0.00284559	0.00156542	-0.0233087
329842	-0.00251688	-0.0024864	0.00653962
329974	-0.00126908	-0.00107861	6.68143e-05
330072	-6.44435e-05	0.000896045	-0.0224102
330271	-0.00248669	-0.0017795	0.00728303
330565	-0.00253165	-0.00314768	0.00117863
330943	-0.0026846	-0.000959487	0.00729214
331149	-0.00241454	-0.00138019	0.00747536
331242	-0.00234677	0.000352743	0.00902816
331991	0.0351089	0.00685913	-0.00116237
332103	-0.00138675	-0.0026117	0.00324872
332150	-0.00228195	-0.00209862	0.00592599
332226	-0.00201584	-0.00371232	0.0039496
332322	-0.00214476	-0.00164248	0.0061127
332445	0.00211313	0.00421531	-0.0409854
332574	-0.001689	-0.0019649	0.00503878
332710	-0.00177858	-0.00143264	0.00235725
333304	-0.00205934	-0.00265341	0.00487375
333495	-0.00269807	-0.00180357	0.00908011
334140	-0.00282056	-0.00217073	0.00720349
334381	0.001385	0.00489761	-0.0418266
334877	-0.00227684	-0.00044838	0.00300582
334997	-0.00253655	-0.00206313	0.00665616
335192	-0.00250129	-0.00259598	0.00448972
335243	0.0016028	0.00181963	-0.0185605
335499	-0.00231746	-0.00222018	0.00784173
335590	-0.00249304	-0.00425469	0.00477515
335758	-0.00152336	-0.00296416	0.00401906
335999	-0.00242822	-0.00336705	0.00119489
336107	-0.00193867	-0.000967241	0.000246804
336185	0.00209793	0.00712463	-0.0388487
336557	-0.00215614	-0.00213534	0.00626502
336564	0.0020513	0.00496443	-0.0396884
336668	-0.00294231	-0.0047933	0.00651052
336696	0.00186034	0.00508145	-0.0415271
336736	0.00336656	0.00597949	-0.0390788
336779	-0.00240894	-0.000974782	0.00512734
336912	0.00244406	0.00451792	-0.0413405
337109	0.0202334	0.1554	0.025215
337585	0.00410124	0.00520744	-0.0413185
338040	-0.00160914	0.00157825	0.00469277
338282	-0.000114614	-0.00267858	0.00570006
338477	-0.00158449	-0.00165071	0.00575218
338561	0.0027492	-0.000369773	0.00366398
338602	0.00303362	0.00438468	-0.0446475
338803	-0.00255426	-0.00203087	0.00670557
338863	-0.00293426	-0.0037867	0.00649613
338921	-0.00247871	-0.00251801	0.00525333
338927	-0.00254702	-0.00115587	0.0040172
339007	-0.00237555	-0.00113463	0.00471545
339087	-0.000935363	-0.00335709	1.07988e-05
339129	-0.000483733	-0.000981017	-0.0098485
339233	-0.00237491	-0.00228818	0.00444897
339237	-0.00206136	-0.00120573	0.00176902
339290	-0.00203556	-0.00202006	0.00145147
339411	-0.00202441	-0.00304864	0.00460042
339512	-0.00234961	-0.00244964	0.00311755
339717	0.0914864	-0.0149439	0.00821648
339830	-0.00247442	-0.00170155	0.00591526
340116	-0.00221619	-0.00239016	0.00462965
340312	-0.00206416	-0.00125808	0.000653469
340609	-0.00221104	-0.00242661	0.00672963
340793	-0.00206775	-0.00109776	0.00544924
340903	0.00213535	0.00703848	-0.0406985
341235	-0.00243474	-0.00243406	0.0043507
341612	-0.00156443	-0.000813284	-0.00505788
341721	0.00202358	0.00465406	-0.0394008
342118	-0.00192417	-0.00151878	0.001714
342281	-0.00186352	-0.00132013	0.00193249
342283	-0.00157752	-0.00286929	0.00125608
342776	-0.00244979	-0.00158708	0.00408756
342788	-0.00112033	0.00332495	-0.00197021
342827	-0.00171872	-0.00122302	0.00327246
343099	-0.0018818	-0.00180231	0.00443793
343194	-0.00238982	-0.00193322	0.00736004
343272	0.000481065	8.63815e-05	-0.0156346
343398	-0.0020402	-0.00195986	0.0043035
343512	0.00326541	0.0050345	-0.0464945
343651	-0.00214733	-0.00206621	0.0034333
344160	0.00218278	0.00599965	-0.0427818
344284	-0.00251014	-0.00307232	0.00790134
344627	-0.00115626	-0.00060103	-0.00724648
344734	0.00210517	0.00615277	-0.0418512
344853	0.00800133	0.0321289	-0.00808493
345386	-0.00215264	-0.004017	0.00707822
345614	-0.00232364	-0.00182746	0.00316729
345831	-0.0020626	-0.00176012	0.00251947
345861	-0.00274123	-0.00238664	0.00629333
346357	-0.00232219	-0.00235303	0.00280448
346360	-0.00242641	-0.00303949	0.0041105
346834	-0.00221359	-0.00342181	0.00452824
346970	-0.00224182	-0.0018835	0.00707346
347025	-0.00209436	-0.00145601	0.00464633
347148	-0.00051104	0.000101224	-0.0145083
347152	-0.00276842	-0.00271958	0.00543181
347225	-0.00274933	-0.00304368	0.00834319
347297	-0.00204525	-4.09356e-05	0.00111701
347412	0.000913227	0.000603819	-0.0233821
348103	-0.0024745	-0.00239282	0.00609712
348285	-0.00226701	-0.00188306	0.0049953
348847	-0.00220837	-0.00231093	0.00512528
348877	0.00255234	-0.00241486	0.00334127
348926	-0.00259009	-0.00278545	0.00600061
349017	-0.00154664	-0.0012029	0.00528275
349244	-0.00220329	-0.000834024	0.00185646
349507	-0.000126365	-0.00262506	0.00133271
349939	-0.00221335	-0.00158583	0.00261653
349969	-0.00206025	-0.00132301	0.00269598
349992	-0.000687288	-0.00331664	0.00613205
350057	0.00120551	0.00189792	-0.0218296
350126	-0.0022502	-0.000407723	0.00406104
350177	-0.00206282	-0.00176098	0.00334106
350247	-0.00182577	-0.0022347	0.00150282
350270	0.000424245	-0.00176553	0.0064928
350379	-0.00253533	-0.00229138	0.00464313
350618	-0.00239546	-0.002128	0.00649211
351230	-0.000206804	-0.000195102	-0.00818518
351366	-0.0021321	-0.0010198	0.0074792
351467	-0.00204794	-0.00168519	0.00306851
351537	0.00248637	0.00608866	-0.0416638
351617	-0.00108056	-0.00166767	0.00649835
351999	-0.00171925	-0.00118374	-0.00786182
352001	-0.00252845	-0.00293661	0.00505831
352228	-0.00259514	-0.00270571	0.00429364
352313	0.00197672	0.00473316	-0.0398845
352477	-0.00237196	-0.00270341	0.00756182
352505	0.00151121	0.00623232	-0.0383525
352642	-0.0025	-0.00284252	0.0057714
352869	-0.00259995	-0.00183885	0.00436033
353053	-0.00235408	-0.00280673	0.00518576
353574	-0.00225517	-0.00377883	0.00715068
353602	-0.00256395	-0.00312856	0.00779778
353920	0.00120645	0.0054464	-0.0344689
354128	-0.00285295	-0.00267648	0.0067509
354441	-0.00232054	-0.00273642	0.00289452
354595	-0.00263321	-0.00312598	0.00538971
354752	-0.00228953	-0.00223966	0.0043423
354876	-0.00264729	-0.00242475	0.00750645
355375	1.68997e-06	-0.00151357	0.00814589
355435	-0.00213395	-0.00276912	-0.00154349
355894	-0.00263133	-0.00266438	0.00426456
356314	0.00208903	0.00628418	-0.0410816
356376	-0.00225538	-0.00196334	0.00522141
356496	-0.0019415	-0.00197352	0.00584836
356659	-0.00243125	-0.00249132	0.00796803
356795	-0.00218572	-0.00215675	-0.000697296
356857	-0.00268798	-0.00276291	0.00649494
357008	-0.0026869	-0.00217312	0.00752845
357137	-0.00280562	-0.00210686	0.00561589
357402	1.59568e-05	0.00162177	0.00250113
357588	0.00181367	0.00386531	-0.0417104
358169	-0.00204987	-0.00213617	0.00394565
358226	-0.00299485	-0.00243571	0.00899632
359283	-0.00306719	-0.00360656	0.0072178
359520	-0.0016494	-0.000809962	-0.00545609
360021	-0.00143855	-0.00163978	0.00267229
360518	-0.00142656	-0.000776494	0.00380516
360631	-0.00215395	-0.00166309	0.00317141
360657	-8.17309e-05	-0.00144814	-0.0084663
360749	-0.00258338	-0.0032268	0.0060177
360863	-0.00198693	-0.0029142	0.0032178
361102	-0.00196768	-0.0011655	0.00693091
361294	-0.00232115	-0.00264254	0.00652709
361524	-0.00157581	-0.00168178	0.00463059
362315	-0.000675628	0.00188463	-0.0086166
362373	-0.00221301	-0.00228593	0.00320186
362911	-0.00223349	-0.00330495	0.00359569
363079	-0.00222513	-0.00290629	0.00359866
363429	-0.00270355	-0.0025413	0.00489386
363735	-0.00191477	-0.00185671	0.00165137
364239	-0.00193051	-0.000637154	0.00171552
364510	-0.00200693	-0.00149709	0.00025264
364821	-0.00201606	-0.00329556	0.00463387
364850	0.00255429	0.00673698	-0.0439867
365019	-0.00250109	-0.0017823	0.00405467
365078	-0.00222775	-0.0027425	0.00561647
365155	-0.00231288	-0.00162201	0.00545808
365215	-0.00260859	-0.00330745	0.00439053
365280	-0.00215515	-0.00239628	0.00556587
365296	-0.00252463	-0.00202365	0.00393211
365347	-0.00211314	-0.00231403	-0.000652766
365492	-0.00189912	-0.00165586	0.00295495
365497	-0.00235306	-0.00391928	0.00272434
365652	-0.00198341	-0.00306487	0.00578382
365992	-0.00247382	-0.00226429	0.0052017
366197	0.00316076	0.00553066	-0.0408248
366222	-0.00156729	0.00578466	0.0126427
366462	-0.000962338	-0.00185265	0.00478287
366753	-0.00263563	-0.00258575	0.0074576
367424	-0.00200034	-0.00204655	0.00394148
367486	-0.00237407	-0.00184577	0.00634571
367695	-0.00215525	-0.00107632	0.0082681
367760	-0.00255028	-0.00246039	0.00539614
367941	0.00810435	0.00105293	-0.00884824
367974	-0.00164303	-0.00165253	0.00561638
368058	-0.00126662	-0.00153031	0.00930507
368386	-0.00243052	-0.0032892	0.00633464
368608	-0.0022267	-0.00109698	0.00339231
369026	0.00186486	0.00143616	-0.00297949
369032	0.000567356	-0.000601523	0.00292635
369710	-0.00264004	-0.00253631	0.00638988
369818	-0.00208548	-0.00237034	0.00505201
370026	-0.0025318	-0.00253313	0.0067675
370287	-0.00202758	-0.00228134	0.00635262
370360	0.0022137	0.00694083	-0.0417289
371124	-0.00198022	-0.00109586	0.000785014
371439	-0.00149717	-0.00100481	-0.00615707
371453	-0.00186863	-0.00183541	0.00356963
371683	0.00196082	0.00613492	-0.04352
371716	-0.00248537	-0.00177643	0.00864919
371784	-0.00261792	-0.00111711	0.00609355
371916	0.00239364	0.00549709	-0.0408842
372104	-0.00162255	-0.00224584	0.00600039
372363	-0.00254775	-0.00247269	0.00483433
372384	-0.00180749	-0.00158534	0.00695353
372390	0.0024533	0.00571985	-0.0413454
372429	-0.00142347	-0.00159781	0.00483522
372579	0.00175083	0.00581598	-0.0373988
372927	-0.00190053	-0.00178121	0.0015087
373194	-0.00180167	-0.00237902	0.000978593
373274	-0.00171851	-0.00243713	0.00440802
373441	-0.00108005	0.00107515	0.00162395
373489	-0.00148631	-0.00147231	0.00412807
373523	-0.00206462	-0.000512606	0.00142718
373827	-0.00239057	-0.0024875	0.00317295
374265	-0.00230972	-0.00172625	0.0067122
374426	-0.00167674	-0.00114402	0.0030009
374976	-0.00244027	-0.00127591	0.00530635
375015	-0.00211567	-0.00181666	0.00476622
375036	0.00526668	0.00694113	-0.0387561
375107	0.00535098	0.00526097	-0.0496395
375175	-0.00231884	-0.00234561	0.00355251
375281	-0.0017051	-0.00284585	0.00430636
375508	-0.0023451	-0.00249603	0.0103419
375589	0.000594295	-0.00211968	0.00638868
376269	-0.0021717	-0.00228341	0.00282048
376312	-0.00276682	-0.00386385	0.00790114
376480	-0.00256419	-0.00257979	0.00685811
376624	0.0030505	0.00390145	-0.0435128
376668	-0.00257811	-0.00245552	0.00732204
376688	-0.00187755	-0.00161796	0.00112766
376694	0.00275819	0.00478892	-0.0423519
376892	-0.00248028	-0.00265068	0.00721908
376965	0.00221406	0.00479931	-0.0416889
377758	-0.00250216	-0.00201999	0.00602311
378091	-0.00209154	-0.00251556	0.00308377
378317	-0.00234103	-0.00130287	0.00338284
378369	-0.00167124	-0.00260891	0.00486853
378505	0.00969783	0.0647774	0.0133126
379029	0.00315642	-0.00206513	0.00532281
379118	-0.00218915	-0.00145245	0.00465937
379203	-0.00239356	-0.0024636	0.00425121
379628	-0.000972667	-0.00256417	0.0024013
379739	-0.00222313	-0.00206697	0.0046694
379886	0.159219	-0.0285739	0.0120832
379899	-0.00117521	-9.89492e-05	-0.00666388
379953	-0.00103661	-0.0028797	0.00260009
379972	0.00192195	0.00541468	-0.040946
380171	-0.00284114	-0.00263395	0.00771672
380380	0.00242351	0.00517841	-0.0415573
380591	-0.00130462	0.00125015	-0.00983886
380608	-0.00281455	-0.00214105	0.0100412
380655	-0.00291479	-0.00277853	0.00499756
380729	-0.00267795	-0.00193225	0.00127669
381056	-0.00238809	-0.00105985	0.00113875
381157	-0.00173623	-0.00239072	0.00449805
381401	-0.00262106	-0.00292656	0.00672331
381457	-0.00098704	-0.00323042	0.00354501
381583	-0.00236163	-0.00153427	0.00842476
381861	-0.00239696	-0.00291431	0.00384605
381893	0.00056346	0.000796514	-0.019415
382162	-0.0022633	-0.00195446	0.00204215
382197	-1.36702e-05	-0.00277549	0.00676361
382622	-0.00184715	-0.00104191	0.00366615
382763	0.00212102	0.00574818	-0.04337
382777	-0.00230838	-0.00168423	0.00605829
383362	0.00240653	0.00601397	-0.0422271
383564	-0.00227727	-0.00259074	0.00327033
384438	0.00190765	0.00581682	-0.0409548
384455	-0.002224	-0.00246632	0.00643757
385141	-0.00233991	0.00143421	0.010545
385147	-0.00220847	-0.00342305	0.00558061
385554	-0.000579612	-0.00254094	0.00566006
385660	-0.00102951	-0.00147994	0.00706602
385730	-0.00225938	-0.00198125	0.00363912
385975	0.00252176	0.00461831	-0.0415886
386082	-0.00191277	0.000464906	0.00584153
386160	-0.00280848	-0.00291694	0.00640036
386395	-0.00274945	-0.00352893	0.00711287
386427	-0.00223808	-0.00217813	0.0026146
386449	-0.00252803	-0.0015374	0.00311787
386489	-0.00289581	-0.0037754	0.00451024
386669	-0.00267267	-0.00290805	0.00732981
386734	-0.00220115	-0.000912567	0.00613666
386856	0.142538	-0.0224313	0.0119652
387202	0.000224312	-0.000837256	0.00396388
387957	0.00160759	0.00594926	-0.0403133
388039	-0.00237154	-0.00173466	0.00706154
388178	-0.00216356	-0.00227063	0.00702157
388294	-0.00274219	-0.00339102	0.00619058
388313	-0.000832033	0.000362318	-0.000984648
388531	-0.00181683	-0.00130947	0.00280589
388680	-0.00251339	-0.00253163	0.00416789
388716	0.0193266	0.150424	0.0238557
388886	-0.00214478	-0.00331504	-0.0023108
388954	-0.00212066	-0.00200016	0.00572753
389278	-0.00103979	-0.000846606	-0.0112523
389621	-0.00184244	-0.00138203	0.00230392
389887	-0.00159721	-0.00142487	0.00337776
389906	-0.00221425	-0.00179346	0.00564001
390331	0.00249674	0.00599055	-0.0406425
390781	-0.0024172	-0.00206681	0.00731894
390785	-0.00284723	-0.00318837	0.00756748
391003	0.000908945	0.001542	-0.0208961
391141	-0.00185029	-0.00258388	-0.000460129
391228	0.00276856	0.00125561	-0.0225973
391436	-0.00283782	-0.00365245	0.00717796
391847	-0.00215536	-0.00138365	0.00230361
391894	-0.00245714	-0.00240735	0.00443218
392554	-0.00227109	-0.00151879	0.00421663
392592	0.00238762	0.00426705	-0.0434231
392980	0.0065444	0.00481182	-0.0230309
393015	-0.000113831	-0.00246212	0.00651154
393271	-0.000995113	-0.00166114	-0.00204091
393332	-0.00224449	-0.00202974	0.00358724
393578	-0.00228639	-0.00194504	0.00938764
393841	-0.00154769	-0.00130052	0.00535522
393859	-0.00187334	-0.0028017	0.00670363
394103	-0.00263375	-0.00165442	0.00704478
394110	0.00162042	0.00488456	-0.0408025
394158	-0.00262236	-0.000946436	0.0058727
394224	-0.0023893	-0.00317585	0.00881075
394489	-0.00192387	-0.00207145	0.00737919
394546	-0.00204893	-0.00201179	0.00335143
395152	0.00211395	0.00522944	-0.0395644
395159	-0.00182155	-0.00142745	0.00309833
395387	-0.000811617	-8.65673e-05	-0.000213971
395564	-0.00223468	-0.00232444	0.00671893
395653	0.00113147	0.00527677	-0.02931
395856	-0.00241707	-0.0014109	0.00543755
396136	-0.00196418	-0.00256637	0.00256587
396305	-0.000513349	-0.00241141	0.00518945
396482	0.0019241	0.00524878	-0.0387581
396697	-0.00220956	-0.000245602	0.00322662
396824	0.00153975	0.00410654	-0.0424691
397024	0.00232227	0.00714058	-0.0420359
397125	0.00209214	0.00514192	-0.0421771
397181	-0.00237944	-0.00194702	0.0056675
397370	0.00178842	0.00513175	-0.037958
397440	-0.000906896	-0.000857154	0.00623648
397713	-0.0024182	-0.00127472	0.00560032
397722	-0.00210468	-0.00234778	0.00684636
397871	0.00071166	0.00111278	-0.0194847
397940	-0.0027269	-0.00181854	0.00652658
398395	-0.00208924	-0.00294585	0.00205804
398435	0.129154	-0.0230733	0.0101313
398522	-0.00176152	-0.00269412	0.00366822
398543	-0.00176421	-0.000657452	-0.000602283
398547	0.00210773	0.00647665	-0.0395686
398654	-0.00176945	-0.00242167	0.00395403
398754	0.0154381	0.00369664	-0.0411672
398949	-0.0014727	-0.000899937	0.00712779
398970	0.00307117	0.00572945	-0.042396
399019	-0.00178208	-0.000364734	0.00186826
399051	-0.00226702	-0.00200167	0.00793274
399111	-0.00269325	-0.00175555	0.00837111
399216	0.124462	-0.0214506	0.00701091
399890	0.00237703	0.00707937	-0.0455506
400023	-0.0013397	-0.00287998	0.00389223
400476	-0.00255674	-0.0025796	0.00686807
400821	-0.00247553	-0.0028316	0.00596304
400962	-0.000854837	5.47295e-06	-0.0107418
401023	-0.00219895	-0.00161589	0.00656755
401260	-0.00220625	-0.00240821	0.00352835
401305	-0.00121205	-0.00316066	0.00738175
401577	-0.00258498	-0.00138251	0.00454044
401651	-0.00181442	-0.00206436	0.0064642
401694	-0.00253254	-0.00213965	0.00774088
401961	-0.00264162	-0.00248076	0.0074963
402284	-0.00217222	-0.000911102	0.00071648
402393	2.22295e-05	0.0013904	-0.0207815
402424	-0.00150429	-0.00150275	0.00709019
402663	0.00221678	0.00462804	-0.0416173
402891	0.00230924	0.00448839	-0.0422896
402910	0.000310326	-6.65061e-05	-0.0188251
402965	0.019561	0.130285	0.0197453
403172	-0.00204809	-0.00270783	0.00508015
403564	-0.002705	-0.00286945	0.00688613
403641	-0.00224356	-0.00279208	0.00481301
404513	-0.00204036	-0.00192481	0.000479275
405136	0.00184482	0.00671983	-0.0412307
405198	-0.00239771	-0.00116284	0.00445451
405436	-0.00232669	-0.00214383	0.00338591
405531	-0.00209983	-0.00206771	0.0011812
405689	0.00327979	-0.00334667	0.0089639
405815	-0.00196635	-0.00241996	0.0047315
405827	-0.00210676	-0.00235389	0.00467875
405911	-0.00203575	-0.00199054	0.00475661
406111	-0.00228762	-0.00174577	0.00210292
406262	-0.000487071	0.00207175	-0.0181608
406755	-0.00256632	-0.00230665	0.00397734
407130	-0.00237306	-0.00211254	0.0048156
407992	-0.00265204	-0.00125843	0.00696646
408003	-0.00181918	-0.0020647	0.00391399
408503	-0.00240031	-0.0016581	0.00473565
408730	-0.00250784	-0.00136529	0.00442711
408753	-0.00217095	-0.001479	0.00353657
408817	-0.0024177	-0.00175564	0.00296947
409090	-0.00252666	-0.0029877	0.00575996
409158	-0.00248024	-0.00222624	0.00560999
409254	-0.00272227	-0.00310136	0.00650511
409343	-0.00193447	-0.00122343	-0.00451707
409468	-0.00198158	-0.00130099	0.00158831
409655	-0.00237332	-0.00277965	0.0077647
409780	0.000755947	-0.0024581	0.00427327
410607	-0.00221593	-0.00262603	0.0047535
410788	-0.00161331	-0.00311333	0.00344883
410910	-0.00096818	-0.00281911	0.0044792
411192	0.0026263	0.0055297	-0.0432415
411226	-0.000968108	-0.00206803	0.00321212
411370	-0.00223449	-0.00119957	0.00205542
411378	-0.00167391	-0.00197548	0.00526519
411886	-0.00275991	-0.002772	0.00821564
411964	-0.00200884	-0.00121919	0.00111686
412354	0.00153514	0.00237629	-0.0263891
412487	-0.00224592	-0.00210342	0.00546932
412637	-0.00246008	-0.00253969	0.00685961
413016	-0.0024179	-0.00130432	0.00329541
413259	-0.00239222	-0.00320878	0.00490201
413261	-0.00265918	-0.00332289	0.00339767
413582	-0.00273119	-0.00189548	0.0104798
413619	-0.00197561	-0.00186292	0.00256937
413845	-0.00260434	-0.00288483	0.00673231
413991	0.00164896	0.0018939	-0.0221077
414439	-0.00264307	-0.00257086	0.0064351
414595	0.00266131	0.00552223	-0.0410703
414645	-0.00237124	-0.00185498	0.00516141
415219	-0.00173006	0.00121312	0.00220407
415227	-0.00172791	-0.00427824	0.00389763
415359	-0.0018942	-0.00138103	0.00134789
415381	-0.00253327	-0.00180341	0.00520061
415562	0.019059	0.152065	0.025518
415769	-0.00229208	-0.00195597	0.00505809
416051	-0.00257549	-0.00192112	0.00708238
416355	-0.00172755	-0.00177917	0.00112853
416581	-0.00244553	-0.000802891	0.00791518
417621	-0.00237785	-0.00294995	0.00736466
417852	-0.000390167	0.00188439	-0.0164052
418120	-0.00208259	-0.000572078	0.00348818
418277	-0.00262903	-0.0035603	0.00430737
418683	-0.00212508	-0.0027093	0.00771846
418811	-0.00215591	-0.000960627	0.00454254
418848	-0.00188507	-0.00307245	0.00659496
418945	-0.00269583	-0.00199376	0.0113492
419131	-0.0021643	-0.00226636	0.00264817
419536	-0.00189777	-0.000711822	0.000841996
420114	-0.00199153	-0.00149219	0.00181251
420149	0.00281174	0.00619024	-0.0401359
420239	-0.00203757	-0.00295673	0.00464397
420586	-0.00218022	-0.00147479	0.00386652
420603	-0.0028296	-0.00309077	0.00632532
420604	0.00357335	0.00272763	-0.0218689
420665	-0.00169356	-0.00230114	0.00028788
420674	0.00284146	0.00445958	-0.0342074
421022	-0.00222164	-0.00162255	0.00501784
421579	0.00166676	0.0064273	-0.0405818
422033	-0.00241142	-0.00245424	0.00416699
422089	0.00293565	0.00602845	-0.0422388
422126	-0.00213698	-0.00206933	0.00264086
422271	0.00271016	0.00593767	-0.0409138
422429	0.00267373	0.00549674	-0.0389663
423205	-0.0027198	-0.00249819	0.00704656
423417	0.00596357	0.00415608	-0.0435634
423511	-0.0020502	-0.0023119	0.00301949
424613	-0.00229241	-0.00311885	0.00482097
424614	0.00251671	0.00562382	-0.0410146
424980	-0.00212211	-0.00195459	0.00153926
424984	-0.00241378	-0.00131882	0.00783364
425043	-0.0023415	-0.00274634	0.000448094
425062	-0.00190151	-0.000696354	0.00185352
425142	-0.00097643	-0.00273213	0.00686517
425232	0.00111118	-0.00189256	0.00895109
425272	-0.00219149	-0.00185711	0.0041992
425281	-0.00245358	-0.00155112	0.00536035
425306	0.00201323	0.00525559	-0.0406062
425462	-0.00217075	-0.00217755	0.00473195
425528	-0.00195233	-0.000740086	0.00427013
425578	0.00212649	0.00666565	-0.0402406
425997	-0.00190003	-0.0010844	0.00355479
426090	-0.00243423	-0.00215901	0.00441519
426163	0.00215644	0.00598438	-0.0415126
426176	-0.00280072	-0.00241924	0.00584253
426719	-0.00260209	-0.00176699	0.00571603
427291	-0.00253747	-0.00296769	0.00453615
427616	-0.00269993	-0.00204164	0.00530634
428082	0.00143787	0.00567546	-0.0324467
428245	-0.00215996	-0.00138362	0.00308397
428592	-0.00278261	-0.00300163	0.00532431
428673	0.00244752	0.0127365	0.00572133
428725	-0.00207293	-0.00248773	0.00335671
429142	-0.00126361	-0.000954339	0.00352908
429265	0.00176925	0.00550704	-0.041328
429480	-0.00126286	0.00846938	0.0124364
429632	0.00451214	0.00480612	-0.0432342
429708	0.000783649	0.000554336	-0.0210975
429758	0.00206332	-0.00306503	0.00514059
430481	-0.00244239	-0.00158524	0.00577671
430727	-0.00166684	-0.000510021	0.00628004
430898	0.000672303	0.000454924	-0.019889
431249	-0.00205032	-0.00176977	-0.000927007
431648	-0.00199626	-0.00232423	0.00507269
431783	-0.00211911	-0.00239001	0.00158929
432054	-0.00249666	-0.00294625	0.00693545
432065	-0.00263377	-0.00266724	0.00761256
432069	-0.00248608	-0.0020788	0.00551083
432161	2.72881e-05	-0.00217697	0.00145072
432509	-0.00193374	-0.00162487	0.00462272
432702	-0.00224078	-0.00267022	0.00295895
432932	0.0193128	0.154118	0.0268734
433070	0.00257369	0.00615635	-0.0416094
433144	0.0018771	0.00553341	-0.0394538
434128	-0.00204373	-0.00296184	0.00582553
434245	-0.00278332	-0.0019227	0.005083
434274	-0.00230707	-0.00273645	0.00457915
434419	-0.00220497	-0.0022865	0.0048677
434467	-0.00252245	-0.00228901	0.00798738
434576	-0.00274555	-0.00155672	0.0077398
434689	-0.00256633	-0.00195656	0.00591864
434959	-0.00213794	-0.00175455	0.0057975
435087	-0.000425082	-0.00311438	0.00720938
435776	-0.00268918	-0.0019926	0.00532442
436338	-0.00167776	0.000671861	0.00443616
436549	0.00159884	0.00447412	-0.0416511
436698	-0.00262844	-0.00287164	0.00547095
436701	-0.00263115	-0.00215913	0.00686856
436729	-0.0028301	-0.00185073	0.00585861
436853	0.139933	-0.0243548	0.00904239
436884	-0.00248	-0.00357774	0.00806088
437110	-0.00231349	-0.00169094	0.00441188
437239	-0.00242615	-0.00155495	0.00409187
437251	0.00202686	0.00591986	-0.0409931
437353	-0.00246523	-0.00291262	0.00382553
437380	-0.00236308	-0.00188133	0.00529624
437424	-0.00212713	-0.0019241	0.00143903
437452	-0.00287601	-0.000907421	0.00627529
437850	-0.00110764	-0.00169031	0.0053686
438000	-0.00198615	-0.00252895	0.00656626
438853	0.00314371	0.00217942	-0.0264807
439647	-0.00246311	-0.00297017	0.0080946
439820	-0.00213386	-0.00275285	0.00209029
440120	0.00196418	0.0059408	-0.0391484
440168	-0.00193943	-0.00277948	0.00295457
440316	-0.00198928	-0.00240185	0.00387089
440336	-0.00203854	0.000855168	0.000843399
440358	0.000275946	-0.00131739	0.0044508
440364	-0.00266727	-0.00188303	0.00712596
440420	-0.00218696	-0.00159058	0.00432583
440501	0.00134903	0.00485849	-0.0419733
440790	-0.00188779	-0.00322235	0.00728835
441054	-0.00232997	-0.000130246	0.00548599
441275	0.00269364	0.00617438	-0.0397958
441632	0.00180786	0.000370683	-0.0196837
441717	-0.00231901	-0.00164667	0.00269183
441903	-0.00168005	0.000949223	0.00294154
441940	0.00542584	-0.0011983	0.00558269
442249	-0.00259603	-0.00222748	0.00395433
442340	-0.0017325	-0.00238106	0.00430295
443651	-0.00239875	-0.00246215	0.003676
443853	-0.0014115	-0.00253605	0.00436785
444431	-0.00236647	-0.00288726	0.00592029
444491	-0.000765786	-0.00263172	0.00686148
444783	0.0901281	-0.0139561	0.0105084
444823	-0.00266996	-0.00236816	0.00561134
445049	-0.00233321	-0.00226437	0.00515925
445125	-0.00168223	-0.00151667	0.00256319
445377	-0.00148695	-0.00166864	-0.0045537
445472	0.00205513	0.00485358	-0.0401199
445495	0.00399805	0.00400571	0.00366393
445795	-0.0022836	-0.00135265	0.00169314
446149	-0.00169902	-0.00208755	0.00663265
446192	0.000107063	0.0033194	-0.0189582
446330	-0.00173313	-0.000579525	-0.00120123
446569	-0.00247167	-0.00296762	0.00489189
446607	-0.00231694	-0.00299418	0.00412578
446742	-0.00287595	-0.00298546	0.0044397
446907	-0.00235887	-0.00237349	0.00413585
446976	-0.00273895	-0.000849879	0.00810601
447223	-0.00230292	-0.000570667	0.00730921
447275	-0.00111886	-9.41362e-05	-0.00377111
447731	-0.0021087	-0.00262365	0.0026695
448333	-1.72107e-05	4.87095e-05	-0.00764376
448585	-0.00209445	-0.00204048	0.00878476
449193	-0.00241832	-0.00338069	0.00444366
449308	-0.00141274	0.000744497	-0.00749316
449814	0.00529892	-0.00286514	0.00253085
449993	-0.00264281	-0.00370408	0.00590239
450002	-0.00161781	-0.00224274	-0.00137662
450018	0.00177417	-0.00317728	0.00653252
450111	-0.00258959	-0.00274623	0.00681014
450126	-0.00195732	-0.00215992	-0.00270996
450140	-0.00202702	-0.00183291	0.00410495
450213	-0.00221299	-0.00192198	0.00492118
450898	-0.00188202	-0.00297611	0.00396498
451026	-0.00218882	-0.00334176	0.00504136
451243	0.0017691	0.00571862	-0.0408855
451324	0.000228912	-0.000401617	-0.0174341
451637	-0.0020956	-0.00206807	0.00340054
451661	-0.00216749	-0.00151369	0.00302138
451951	-0.00221207	-0.00300809	0.00585853
452145	-0.00249716	-0.00172144	0.00584191
452179	-0.00214896	-0.00283534	0.00361844
452366	0.0714292	-0.0129399	0.0077996
452418	-0.00236175	-0.00219742	-0.000710034
452500	-0.00198787	-0.00176635	0.00167511
452518	-0.00174066	-0.00160817	0.00381075
452617	-0.00245968	-0.00221221	0.00356409
453166	0.00146127	0.00539288	-0.0395325
453512	-0.00231752	-0.00195751	0.00125958
453585	-0.00210117	-0.00197543	0.00197401
453614	-0.00255007	-0.00247006	0.00630889
453882	-0.00289788	-0.00337734	0.0050636
454055	0.000428402	-0.0012429	-0.00331045
454237	-0.00224877	-0.000930693	0.00558547
454405	-0.00175349	-0.00113896	0.00421149
454413	-0.00216084	-0.00306428	0.00572225
454443	0.00523478	-0.000451742	0.0010613
454624	-0.00230431	-0.00378201	0.00510487
455323	0.0012923	0.00491867	-0.0431202
455359	-0.0023747	-0.00183781	0.00296737
455484	-0.00240119	-0.00160808	0.0019023
455658	0.00195003	-0.000557732	-0.00931035
456041	-0.0019028	-0.00222189	0.00298527
456129	-0.00202502	-0.00217405	0.00428722
456454	-0.00216847	-0.000562723	0.00637132
456713	0.00141377	0.00540919	-0.0402006
456764	-0.00190091	0.000118565	0.000681336
456838	-0.00164941	-0.00229747	0.00135742
456856	-0.00220791	-0.00100777	0.00543942
456923	-0.000747781	-0.00354208	0.00663958
457270	0.00253372	0.00618049	-0.0484061
457526	-0.00208597	-0.00196435	0.000820751
457530	-0.00162516	-0.00185823	0.00469651
457732	-0.00103545	-0.000958885	0.00278479
457783	-0.000489206	-0.0011276	0.00245869
457852	-0.00213235	-0.00152331	0.00423303
457863	-0.00186239	-0.00156423	0.00164431
457930	-0.00190214	-0.0017614	0.00273256
458051	-0.00261101	-0.00291006	0.00507803
458161	-0.00239799	-0.00258098	0.00573148
458183	-0.00205403	-0.00149011	0.00469074
458366	-0.00248703	-0.00300406	0.00382827
458386	0.000884674	0.00137468	-0.0210192
458553	-0.00216468	-0.0016341	0.00469297
458997	-0.0025453	-0.00339813	0.00533587
459171	-0.00223144	0.00194528	0.00975736
459217	0.0051119	-0.000727833	0.0045582
459564	-0.00259789	-0.00118196	0.00888672
460141	-0.00169608	4.36818e-05	0.00302937
460254	-0.00235547	-0.0027937	0.0053379
461329	-0.00293868	-0.00254977	0.00546394
461527	-0.00265809	-0.00314498	0.0072588
462359	-0.00239542	-0.00253731	0.00547109
462611	0.00215018	0.00385126	-0.0422591
462718	-0.000487189	0.000772033	-0.0221693
462874	-0.00201993	-0.00162041	0.00492821
463032	-0.00245515	-0.00324133	0.00406299
463335	-0.00254053	-0.00291258	0.00415696
463353	-0.000264503	0.00122349	-0.0124177
463980	0.0985841	-0.0185485	0.00540257
464374	0.0219691	0.0226994	0.014362
464695	-0.00251807	-0.00228035	0.00266931
464778	0.00212474	0.00378787	-0.0402627
464895	-0.00121363	-0.000457697	0.00542654
465198	-0.00219668	-0.000633128	0.00361067
465318	-0.000288661	-0.00208289	0.00395311
465652	-0.00153573	-0.00204848	0.0016719
465658	-0.000214069	0.00131492	-0.015872
465924	-0.00187631	-0.00343123	0.00443309
466090	0.0017267	0.00624677	-0.0400926
466151	-0.00210429	-0.0024921	0.00393795
466488	-0.00187139	-3.30569e-05	-0.000372028
466717	0.00317789	0.00605858	-0.0435367
466889	-0.00172231	-0.00180962	0.000786736
466944	-0.00117216	-0.00249671	0.00395798
467343	0.00244639	0.00613512	-0.0424493
467904	-0.00230162	-0.00187139	0.00498452
468429	-0.00213348	-0.0021452	0.00297868
468850	-0.00231834	-0.00218512	0.00596377
469111	0.00243635	0.00539191	-0.0446894
469202	-0.00242554	-0.00224178	0.00644418
469652	0.00116092	0.00248223	-0.0183112
469693	-0.00247498	-0.00324419	0.00388323
469893	-0.00238214	-0.00237522	0.00409495
469967	0.000315838	-0.00286227	0.00575187
470034	-0.000190817	-0.00242483	0.00573659
470160	-0.00261459	-0.00152238	0.00886492
470441	-0.0017406	-0.00278354	0.00236481
470450	-0.00187117	-0.00308824	0.00551046
470652	-0.00269136	-0.00278569	0.00773915
470747	-0.00212717	-0.00248553	0.0033681
470899	-0.000726325	-0.00343131	0.0066591
470951	0.000385332	0.0020367	-0.0231302
471167	0.0022597	0.00724065	-0.0413305
471336	-0.00249394	-0.00151034	0.00619299
471477	0.00169278	0.00554261	-0.0373562
471976	-0.00243244	-0.00232825	0.00613241
472088	-0.00211458	-0.000961028	0.00375509
472508	-0.00237181	-0.00300665	0.00231348
472577	0.13373	-0.023485	0.0116891
472596	0.00192319	0.00632941	-0.0410934
473006	-0.00218054	-0.00237898	0.00497388
473091	-0.00257229	-0.000391868	0.00700659
473225	-0.00217074	-0.00308119	0.00261638
473293	-0.00222426	-0.00373001	0.00535635
473663	-0.00246943	-0.00204097	0.00369386
473682	0.00221961	0.00468966	-0.0425615
473697	0.0019255	0.00501879	-0.0383069
473889	-0.00214608	-0.00303233	0.00653196
474171	-0.00260172	-0.00378536	0.00651037
474217	0.000373143	-0.00276877	0.00453603
474268	0.00210948	0.00569469	-0.0411042
474457	-0.00196818	-0.002035	0.0041717
474488	-0.00110189	-0.00219917	-4.55427e-05
474799	-0.00253529	-0.000423707	0.00590834
474900	-0.00225822	-0.0024255	0.00525203
475048	0.000258467	0.00104768	-0.0168082
475089	0.00254486	0.00621181	-0.0432875
475272	-0.00210222	-0.00258756	0.00752346
475479	-0.00222179	-0.00158661	0.00642903
475761	-0.00253397	-0.0010062	0.00595936
476175	-0.00255597	-0.0015391	0.00755112
476289	-0.00199443	0.000416412	0.00547722
476300	-0.00230578	-0.00258665	0.00518566
476320	-0.00223714	-0.00282769	0.00421516
476519	-0.00257791	-0.00185596	0.00339112
476630	-0.00225511	-0.00179256	0.00551787
477383	-0.00149203	-0.000833202	0.00297782
477431	-0.00228916	-0.000869723	0.00531188
477560	0.000604597	0.00402643	0.00177977
477867	0.00161903	0.00545183	-0.0396987
478768	-0.00192467	-0.00325743	0.00682615
478998	0.00207028	0.00696603	-0.042389
479288	0.00284728	0.00783747	-0.0431708
479433	-0.00215793	-0.00243518	0.00526973
479442	-0.00279431	-0.00333923	0.00489636
479567	0.00208858	0.00608693	-0.0422974
479730	-0.00220584	-0.00248345	0.00412797
479768	-0.0021955	-0.00149271	0.00469826
479811	-0.00252575	-0.0019747	0.00694133
479892	0.00306538	0.00647819	-0.041202
480089	-0.000560693	0.00243243	-0.00760001
480305	-0.00237159	-0.00246008	0.00385262
480676	-0.00197132	-0.00210087	0.00525226
480853	-0.00219805	-0.00266356	0.00425454
480869	-0.00156601	-0.00269404	0.00834594
480983	-0.00215451	-0.00133442	0.0034223
481168	-0.00190352	-0.00176518	0.00297186
481377	0.00190893	0.00496909	-0.0423685
481814	0.00248962	0.00498571	-0.0433821
481874	-0.00293075	-0.00230371	0.00823023
481938	-0.00194358	-0.000841563	0.0008509
481998	-0.00231422	-0.00360222	0.00400929
482242	-0.00154153	-0.00402182	0.00447692
482279	-0.00261417	-0.00205981	0.0056422
482479	-0.00241025	-0.00251231	0.00482662
482532	-0.00241102	-0.00200756	0.00253984
482865	0.00222834	0.00520151	-0.0388953
483103	0.00181585	0.00449162	-0.0399878
483258	-0.00223973	-0.000643523	0.00465085
483315	0.00215717	0.00642557	-0.0412902
483336	-0.00199833	-0.000953697	0.00726009
483488	0.00268851	0.0050797	-0.0396891
483613	-0.00213336	-0.002298	0.00334598
483676	0.00336988	0.00314538	-0.0318268
484228	-0.00267315	-0.00260555	0.00845069
484336	-0.00215182	-0.00164044	0.00205352
484415	-0.00287778	-0.00258001	0.00469269
484570	0.00368657	0.00115146	-0.0220542
484679	-0.00186268	-0.000584929	0.000746553
484717	-0.00253821	-0.00306222	0.00592619
484795	-0.00159593	-0.00192584	0.00625609
485530	-0.00221097	-0.0012339	0.00565412
485582	-0.00225227	-0.00122231	0.00408685
485706	-0.00200016	-0.00217363	0.00431005
485771	-0.00181767	0.000914391	0.00375089
486009	-0.00243293	-0.00154382	0.00949611
486047	-0.00246183	-0.00257441	0.00743194
486419	-0.00228142	-0.00168569	0.00485474
486573	-0.00273247	-0.00240444	0.0037699
486843	-0.00201701	0.000547659	0.00408356
487145	-0.00275959	-0.00247343	0.00337602
487189	-0.00227869	-0.00289472	0.0045894
487666	-0.00250807	-0.00177632	0.00740221
488180	-0.00220628	-0.00172113	0.000355952
488449	-0.00108356	-0.00175196	-0.000241944
488526	-0.00184603	-0.00186134	0.001747
488756	1.24102e-05	0.00194538	-0.0200154
488902	-0.00320696	-0.00353933	0.00857825
488947	0.00266152	0.00639893	-0.0444686
489153	-0.00224122	-0.00149177	0.00654667
489404	-0.002387	-0.00319655	0.00612456
489650	-0.00202736	-0.00219299	0.00768583
490013	-0.00178844	-0.000648985	0.000446324
490290	0.000545481	0.00193901	-0.020179
490876	-0.00272734	-0.00233268	0.00355596
491070	-0.00241614	-0.00179147	0.00638006
491084	-0.00238063	-0.00145733	0.00219417
491374	0.00201476	0.00471398	-0.0425396
491414	0.00370688	0.00170357	0.00169954
491748	-0.00118055	-0.00223149	0.00504979
491882	0.00186084	0.00520581	-0.0415568
492225	-0.00201053	-0.00115113	0.00363707
492338	-0.001902	-0.00173472	0.00436973
492494	-0.00242006	-0.00295121	0.00466008
492637	-0.00243503	-0.00217241	0.00813095
492842	-0.00203703	-0.00159632	0.00437152
493020	-0.00241525	-0.00192867	0.00506493
493194	-0.00250059	-0.00274886	0.00322181
493799	-0.00248468	-0.00271109	0.00520524
493964	-0.00227583	-0.0020134	0.00391007
494187	0.00184151	0.00410057	-0.0404172
494269	-0.00184505	-0.00124164	0.00248752
494713	-0.00235132	-0.000465956	0.0102305
495355	-0.00180757	-0.0025357	0.00690563
495383	-0.00223651	-0.00153353	-0.000722398
495604	-0.00213929	-0.00222702	0.00361202
495994	0.00156651	0.00644482	-0.0392979
496190	-0.0017639	-0.00342552	0.00646341
496205	-0.00242954	-0.00112861	0.00648249
496207	-0.000838	-0.00167741	0.00470962
496588	0.00235754	0.00427678	-0.0414101
496959	0.00209588	0.00534057	-0.0398636
497312	-0.00280656	-0.00213154	0.00453857
497359	-0.00211028	0.000781811	0.00515208
497693	-0.0020342	-0.00169276	0.00177609
498224	-0.00207905	0.000976817	0.00550134
498229	-0.00199398	-0.00194757	0.00487374
498505	0.00152323	0.000918959	-0.0229167
498750	-0.00241618	-0.00344347	0.00651569
498831	-0.0020754	-0.00169393	0.00112555
499349	-0.00221436	-0.00165024	0.00473606
499505	-0.00250901	-0.00260129	0.00407759
499521	-0.00214969	-0.00192722	0.00297346
499722	0.00193173	0.00590742	-0.0398682
499741	-0.0022432	-0.00141019	0.00262929
499753	-0.00264659	-0.00213116	0.00617921
500397	0.00240072	0.00593226	-0.0411691
500786	-0.00265435	-0.00261003	0.00485086
500902	0.0025639	0.00534126	-0.0419423
501186	-0.00231319	-0.000408493	0.00421488
501188	0.00253269	0.00765027	-0.0434845
501203	-0.00220294	-0.00300537	0.00646806
501280	-0.00228347	-0.00247528	0.00631596
501286	-0.00295569	-0.00295454	0.00656808
501669	-0.00239766	-0.00311966	0.00519244
501973	-0.00265504	-0.00153078	0.00591113
502164	-0.00203811	-0.00210657	-0.00179766
502165	-0.00197181	-0.00208156	0.0050424
502653	-0.00252241	-0.00286181	0.00674974
502971	0.00109295	0.00481563	-0.0312978
503341	-9.74489e-06	-0.00102369	-0.00776396
503494	-0.00209256	-0.00217474	2.03549e-05
504379	-0.00213452	-0.00146189	0.00595611
504395	-0.00246044	-0.00220518	0.00307298
504397	-0.00209522	-0.00136339	0.00198844
504663	0.00118041	0.00208297	-0.0197058
504678	0.00203421	0.00728982	-0.0390581
504768	-0.00264764	-0.000346986	0.00779405
504784	-0.00217836	-0.00162546	0.00689484
504789	-0.00195256	-0.00208762	0.000748598
505158	-0.00215568	-0.00125955	0.00217362
505261	-0.00248864	-0.00258987	0.00396363
505472	-0.00208118	-0.00129793	-0.00133781
505758	-0.00147187	-0.00209324	0.00626565
505773	-0.00205901	-0.00181174	0.00384412
505907	0.00171765	-0.00139059	0.00501749
505922	-0.00199872	-0.00187269	0.00375178
505940	0.00125659	0.00615501	-0.0397638
506163	-0.00238486	-0.00164791	0.00435486
506228	-0.00245191	-0.00158138	0.00450971
[truncated: 3,830 more rows]
