# Supplementary material for: Enrichment of minor allele of SNPs and genetic prediction of type 2 diabetes risk in British population
Source: PLoS One. 2017 Nov 3;12(11):e0187644. doi: 10.1371/journal.pone.0187644 (PMC5669465; doi:10.1371/journal.pone.0187644)
Supplement: S3 Table — MAC comparison of all SNPs and not in LD at different r-squared levels. (XLSX) [file pone.0187644.s005.xlsx]

## Sheet: sheet1
S3 Table. Average MAC comparison in WTCCC.
ID	Status	MAC of all SNPs	MAC after LD clumping at r-squared 0.05	MAC after LD clumping at r-squared 0.2	MAC after LD clumping at r-squared 0.4	MAC after LD clumping at r-squared 0.6	MAC after LD clumping at r-squared 0.8
WTCCC66061	control	0.18845	0.115056	0.146492	0.16635	0.177008	0.182581		Average MAC comparison of all SNPs
WTCCC66062	control	0.190653	0.118401	0.147142	0.167636	0.177734	0.18343		Group	Mean	SD	SEM	Number
WTCCC66063	control	0.191758	0.116561	0.14693	0.167466	0.177461	0.183385		case	0.190867	0.00130874	3.22286e-05	1649
WTCCC66064	control	0.189889	0.115874	0.146492	0.166293	0.17576	0.181703		control	0.190624	0.00125419	2.48415e-05	2549
WTCCC66065	control	0.191489	0.11645	0.147395	0.167588	0.177018	0.183119		p	2.52057e-09
WTCCC66067	control	0.190251	0.119033	0.146882	0.167126	0.177181	0.183015		Abbreviations: SD = standard deviation, SEM = standard error of mean. P value comes from two-sided student t test.
WTCCC66068	control	0.191395	0.118625	0.148819	0.168146	0.178433	0.184284
WTCCC66069	control	0.19265	0.116803	0.146574	0.167117	0.177591	0.183587
WTCCC66070	control	0.189978	0.116059	0.146006	0.166816	0.176958	0.182839		Average MAC comparison of SNPs after LD clumping at r-squared 0.05
WTCCC66071	control	0.189801	0.113848	0.144863	0.165412	0.176323	0.181791		group	Mean	SD	SEM	Number
WTCCC66073	control	0.189513	0.118401	0.14487	0.166014	0.176592	0.182345		case	0.116777	0.00166528	4.10089e-05	1649
WTCCC66074	control	0.193402	0.117138	0.147211	0.167562	0.178653	0.184449		control	0.116483	0.00154937	3.06881e-05	2549
WTCCC66075	control	0.189396	0.114015	0.144028	0.165439	0.175743	0.18185		p	1.09399e-08
WTCCC66076	control	0.191249	0.115428	0.146232	0.166585	0.177408	0.182879
WTCCC66077	control	0.190063	0.116431	0.145992	0.166319	0.176512	0.182587		Average MAC comparison of SNPs after LD clumping at r-squared 0.2
WTCCC66078	control	0.191087	0.116561	0.146588	0.167649	0.177032	0.183068		group	Mean	SD	SEM	Number
WTCCC66079	control	0.18837	0.114796	0.146164	0.166202	0.176086	0.181384		case	0.146796	0.00118268	2.91245e-05	1649
WTCCC66080	control	0.188929	0.116933	0.145411	0.165373	0.175797	0.181645		control	0.14652	0.00103508	2.05016e-05	2549
WTCCC66081	control	0.192623	0.116375	0.147642	0.16798	0.178672	0.184348		p	1.08055e-14
WTCCC66082	control	0.190415	0.116636	0.145465	0.165674	0.176223	0.181679
WTCCC66083	control	0.189347	0.114257	0.146328	0.166049	0.175617	0.181525		Average MAC comparison of SNPs after LD clumping at r-squared 0.4
WTCCC66085	control	0.19124	0.114628	0.145137	0.165709	0.176685	0.182584		group	Mean	SD	SEM	Number
WTCCC66086	control	0.190719	0.113755	0.145671	0.166062	0.176063	0.181754		case	0.167001	0.00111507	2.74594e-05	1649
WTCCC66087	control	0.191214	0.116599	0.147224	0.167719	0.177927	0.183598		control	0.166759	0.000957282	1.89607e-05	2549
WTCCC66088	control	0.190389	0.117491	0.146239	0.167244	0.177185	0.183164		p	5.34003e-13
WTCCC66089	control	0.191957	0.118662	0.147211	0.166938	0.177301	0.18351
WTCCC66090	control	0.190813	0.11487	0.146417	0.166411	0.176722	0.182547		Average MAC comparison of SNPs after LD clumping at r-squared 0.6
WTCCC66091	control	0.189955	0.116561	0.145821	0.16567	0.176469	0.182062		group	Mean	SD	SEM	Number
WTCCC66092	control	0.191249	0.117788	0.147991	0.168028	0.178253	0.184194		case	0.177239	0.00112993	2.78253e-05	1649
WTCCC66093	control	0.188772	0.114294	0.14498	0.165687	0.175667	0.181895		control	0.176996	0.00097815	1.93741e-05	2549
WTCCC66095	control	0.189409	0.117695	0.146396	0.166298	0.176126	0.182358		p	1.00655e-12
WTCCC66097	control	0.19043	0.11619	0.147197	0.167183	0.176912	0.182214
WTCCC66098	control	0.189308	0.115948	0.146184	0.166642	0.176752	0.181943		Average MAC comparison of SNPs after LD clumping at r-squared 0.8
WTCCC66099	control	0.192202	0.116636	0.146841	0.167313	0.17792	0.18418		group	Mean	SD	SEM	Number
WTCCC66100	control	0.190169	0.115651	0.145575	0.16638	0.176675	0.182874		case	0.183211	0.0011684	2.87727e-05	1649
WTCCC66101	control	0.190627	0.118662	0.147115	0.167257	0.177744	0.183885		control	0.182954	0.00102725	2.03466e-05	2549
WTCCC66102	control	0.19048	0.115688	0.145992	0.16686	0.176938	0.18298		p	4.22187e-13
WTCCC66103	control	0.191153	0.118773	0.147587	0.167427	0.177657	0.183558
WTCCC66104	control	0.190188	0.112491	0.14498	0.166354	0.176772	0.182595
WTCCC66106	control	0.190872	0.11842	0.147963	0.166986	0.177052	0.182741
WTCCC66107	control	0.191599	0.113309	0.146547	0.167222	0.177754	0.183773
WTCCC66109	control	0.190798	0.117584	0.146786	0.167052	0.177158	0.183348
WTCCC66111	control	0.191375	0.115892	0.146437	0.166699	0.176982	0.183457
WTCCC66112	control	0.192223	0.11658	0.146403	0.167065	0.177002	0.183366
WTCCC66113	control	0.189104	0.115725	0.147293	0.166734	0.176363	0.182273
WTCCC66114	control	0.190643	0.113234	0.145171	0.16628	0.176296	0.182158
WTCCC66115	control	0.189858	0.115632	0.145924	0.166101	0.176875	0.182725
WTCCC66116	control	0.191551	0.117788	0.146478	0.166969	0.177468	0.183686
WTCCC66117	control	0.191343	0.115539	0.147128	0.16751	0.178732	0.184526
WTCCC66118	control	0.192131	0.115335	0.146779	0.167523	0.17807	0.184188
WTCCC66119	control	0.188061	0.114368	0.145513	0.165456	0.174941	0.180966
WTCCC66121	control	0.191489	0.115818	0.14576	0.166271	0.176885	0.183427
WTCCC66122	control	0.190957	0.116078	0.145856	0.166734	0.177101	0.183207
WTCCC66123	control	0.189142	0.1171	0.146369	0.166742	0.177061	0.183095
WTCCC66124	control	0.191905	0.117212	0.146793	0.167148	0.177551	0.18384
WTCCC66125	control	0.189933	0.115223	0.145274	0.16519	0.175743	0.181916
WTCCC66126	control	0.191614	0.117286	0.146807	0.167475	0.177534	0.183568
WTCCC66127	control	0.190553	0.115465	0.145739	0.166904	0.177368	0.183239
WTCCC66128	control	0.190514	0.114238	0.146102	0.16577	0.176542	0.182773
WTCCC66129	control	0.190325	0.117677	0.146916	0.167366	0.177334	0.182967
WTCCC66131	control	0.191478	0.11816	0.146164	0.166646	0.177005	0.18293
WTCCC66133	control	0.190197	0.116859	0.146129	0.166934	0.176579	0.182403
WTCCC66134	control	0.191042	0.116468	0.147245	0.166468	0.177454	0.183733
WTCCC66135	control	0.191187	0.116859	0.145431	0.165914	0.175391	0.181703
WTCCC66136	control	0.189798	0.115074	0.145103	0.165513	0.175357	0.181661
WTCCC66137	control	0.190904	0.115836	0.146013	0.166093	0.175713	0.181919
WTCCC66138	control	0.191413	0.115669	0.146882	0.167274	0.177767	0.183547
WTCCC66139	control	0.191236	0.115446	0.145582	0.166511	0.176742	0.183254
WTCCC66140	control	0.190919	0.117082	0.147676	0.167558	0.177667	0.183204
WTCCC66141	control	0.189993	0.116561	0.146937	0.166428	0.176752	0.182472
WTCCC66142	control	0.189019	0.11697	0.146307	0.165417	0.175287	0.180812
WTCCC66143	control	0.191642	0.116301	0.146417	0.16679	0.176938	0.183297
WTCCC66145	control	0.190103	0.115186	0.145424	0.16553	0.176253	0.182523
WTCCC66148	control	0.190483	0.116431	0.147341	0.166324	0.176742	0.18306
WTCCC66149	control	0.189613	0.116524	0.147594	0.167723	0.177734	0.183262
WTCCC66150	control	0.192645	0.118383	0.149216	0.169158	0.178999	0.184377
WTCCC66151	control	0.191124	0.116487	0.147375	0.167706	0.177767	0.183449
WTCCC66152	control	0.189443	0.115576	0.144986	0.166568	0.176056	0.18178
WTCCC66153	control	0.190113	0.117175	0.147868	0.167972	0.178579	0.184114
WTCCC66154	control	0.190964	0.118048	0.147957	0.168277	0.177804	0.183938
WTCCC66155	control	0.190721	0.115242	0.145568	0.166925	0.176679	0.182746
WTCCC66157	control	0.191894	0.11487	0.146533	0.166795	0.177441	0.183137
WTCCC66158	control	0.191299	0.114405	0.145821	0.166302	0.176209	0.182941
WTCCC66159	control	0.189893	0.117007	0.147957	0.167405	0.177025	0.18309
WTCCC66160	control	0.188228	0.114963	0.145548	0.165029	0.175337	0.181528
WTCCC66161	control	0.190037	0.11684	0.145671	0.16645	0.175504	0.1816
WTCCC66162	control	0.192144	0.116487	0.148531	0.167544	0.177704	0.183701
WTCCC66163	control	0.188655	0.115186	0.146868	0.166581	0.176509	0.181916
WTCCC66165	control	0.190429	0.115985	0.145732	0.165744	0.177148	0.18322
WTCCC66166	control	0.192345	0.114164	0.145219	0.166795	0.176975	0.183382
WTCCC66167	control	0.191243	0.115836	0.146821	0.167017	0.176848	0.182669
WTCCC66169	control	0.190561	0.114926	0.146102	0.167104	0.177298	0.18356
WTCCC66170	control	0.190065	0.116859	0.146369	0.16587	0.176279	0.182084
WTCCC66171	control	0.189678	0.11513	0.145151	0.165513	0.175667	0.181879
WTCCC66172	control	0.191413	0.117193	0.148928	0.169271	0.179551	0.185492
WTCCC66174	control	0.188871	0.116766	0.145862	0.165072	0.175371	0.181121
WTCCC66175	control	0.190162	0.117379	0.146916	0.166463	0.176759	0.182666
WTCCC66176	control	0.190559	0.118253	0.147724	0.167592	0.177478	0.183694
WTCCC66177	control	0.189482	0.116152	0.146061	0.166402	0.176193	0.182414
WTCCC66178	control	0.189789	0.114851	0.145465	0.166298	0.176819	0.182206
WTCCC66179	control	0.18976	0.116673	0.146239	0.166921	0.176985	0.182696
WTCCC66181	control	0.189906	0.118717	0.145869	0.16689	0.177208	0.183004
WTCCC66182	control	0.190435	0.115743	0.146951	0.167296	0.177544	0.182807
WTCCC66184	control	0.191359	0.117695	0.148408	0.167396	0.17784	0.184228
WTCCC66186	control	0.19075	0.116524	0.148319	0.167885	0.177717	0.183497
WTCCC66187	control	0.190947	0.116134	0.14667	0.167536	0.177731	0.183507
WTCCC66188	control	0.189776	0.117807	0.147519	0.166925	0.176912	0.182669
WTCCC66189	control	0.189829	0.117528	0.146773	0.166999	0.177018	0.182725
WTCCC66190	control	0.189768	0.118346	0.147128	0.166764	0.176875	0.182283
WTCCC66191	control	0.191222	0.117379	0.147368	0.167885	0.177261	0.183539
WTCCC66193	control	0.19287	0.115056	0.146211	0.167148	0.177052	0.183087
WTCCC66194	control	0.191083	0.118141	0.146697	0.167392	0.177394	0.183185
WTCCC66197	control	0.191042	0.117714	0.146841	0.166755	0.176915	0.182714
WTCCC66198	control	0.189953	0.117342	0.14693	0.166577	0.177258	0.182589
WTCCC66199	control	0.190509	0.115558	0.14667	0.165923	0.176449	0.18293
WTCCC66200	control	0.189541	0.117193	0.146786	0.167592	0.177597	0.183521
WTCCC66201	control	0.192469	0.120799	0.148059	0.167688	0.177834	0.183481
WTCCC66202	control	0.191305	0.117398	0.147204	0.167143	0.177604	0.183007
WTCCC66203	control	0.190055	0.115911	0.14591	0.165251	0.175624	0.182039
WTCCC66205	control	0.188834	0.116394	0.1455	0.165914	0.176236	0.181586
WTCCC66206	control	0.190261	0.115446	0.146191	0.166267	0.177052	0.183201
WTCCC66208	control	0.190606	0.116599	0.146047	0.167191	0.177085	0.182988
WTCCC66209	control	0.192066	0.116989	0.149175	0.168639	0.179235	0.184808
WTCCC66210	control	0.188375	0.11645	0.147224	0.165766	0.175614	0.181674
WTCCC66211	control	0.190502	0.115204	0.145897	0.166751	0.176775	0.183369
WTCCC66212	control	0.191847	0.115502	0.146622	0.167226	0.177388	0.183401
WTCCC66213	control	0.191365	0.116729	0.146287	0.167514	0.177737	0.183529
WTCCC66214	control	0.192273	0.116822	0.146923	0.166585	0.177448	0.184013
WTCCC66215	control	0.191437	0.115632	0.146554	0.166659	0.177391	0.183127
WTCCC66217	control	0.192484	0.118346	0.147847	0.167296	0.176998	0.183688
WTCCC66218	control	0.189509	0.114145	0.14459	0.16591	0.175637	0.18198
WTCCC66221	control	0.189504	0.117621	0.145903	0.166468	0.175867	0.181839
WTCCC66222	control	0.191941	0.116431	0.147984	0.167754	0.178173	0.184814
WTCCC66223	control	0.19141	0.116784	0.146732	0.165822	0.17592	0.182281
WTCCC66224	control	0.191362	0.116599	0.146239	0.166223	0.176196	0.182496
WTCCC66225	control	0.190922	0.116599	0.146095	0.166402	0.176705	0.182616
WTCCC66227	control	0.191902	0.116803	0.14615	0.167148	0.177904	0.183353
WTCCC66229	control	0.191303	0.118401	0.147224	0.166537	0.176885	0.182941
WTCCC66231	control	0.190936	0.114944	0.146745	0.166986	0.176732	0.1826
WTCCC66233	control	0.188583	0.116301	0.146506	0.166236	0.175996	0.181581
WTCCC66234	control	0.190096	0.116413	0.146848	0.167091	0.176589	0.181927
WTCCC66239	control	0.191117	0.116375	0.147115	0.166638	0.176855	0.182712
WTCCC66241	control	0.19212	0.116766	0.14576	0.166276	0.176985	0.183763
WTCCC66243	control	0.192694	0.115502	0.146376	0.1671	0.17834	0.184292
WTCCC66244	control	0.192038	0.117175	0.147224	0.167623	0.177874	0.183968
WTCCC66246	control	0.189538	0.114684	0.144377	0.165696	0.17593	0.182009
WTCCC66247	control	0.190873	0.114126	0.144815	0.165927	0.176382	0.182624
WTCCC66248	control	0.19267	0.117955	0.147868	0.168674	0.179282	0.185303
WTCCC66249	control	0.191476	0.119219	0.147409	0.167688	0.178177	0.183784
WTCCC66250	control	0.192594	0.117862	0.146102	0.166969	0.177847	0.18405
WTCCC66253	control	0.192346	0.115428	0.147231	0.167662	0.177711	0.184244
WTCCC66254	control	0.191255	0.118271	0.146978	0.167095	0.177368	0.183654
WTCCC66255	control	0.193174	0.115446	0.146814	0.16751	0.17809	0.184838
WTCCC66256	control	0.190399	0.114907	0.146766	0.166546	0.176429	0.182949
WTCCC66257	control	0.1928	0.116115	0.146246	0.167069	0.1782	0.184399
WTCCC66258	control	0.189283	0.116506	0.1463	0.165247	0.17558	0.181419
WTCCC66259	control	0.189683	0.116022	0.146054	0.166703	0.176632	0.18256
WTCCC66261	control	0.189896	0.115242	0.146246	0.166834	0.177215	0.182688
WTCCC66262	control	0.189738	0.117379	0.146909	0.166463	0.176163	0.182379
WTCCC66263	control	0.191478	0.116152	0.144282	0.165474	0.175384	0.181879
WTCCC66265	control	0.189547	0.115743	0.146602	0.16679	0.176952	0.183063
WTCCC66266	control	0.188501	0.115242	0.145958	0.166053	0.175743	0.181086
WTCCC66267	control	0.19139	0.116375	0.147074	0.167767	0.17827	0.184242
WTCCC66268	control	0.188425	0.114851	0.14524	0.164868	0.175444	0.181078
WTCCC66269	control	0.192846	0.114907	0.146211	0.166668	0.177807	0.184401
WTCCC66270	control	0.189946	0.115762	0.14628	0.166581	0.176429	0.182802
WTCCC66271	control	0.190512	0.115372	0.144945	0.165408	0.175953	0.182092
WTCCC66272	control	0.189961	0.11658	0.145349	0.165308	0.175437	0.181799
WTCCC66273	control	0.191215	0.11513	0.145212	0.166236	0.176639	0.182443
WTCCC66274	control	0.190002	0.117844	0.148326	0.167653	0.177265	0.183294
WTCCC66275	control	0.190775	0.118048	0.145999	0.165805	0.176892	0.182669
WTCCC66277	control	0.19049	0.115892	0.145678	0.166141	0.176093	0.182451
WTCCC66278	control	0.19168	0.117286	0.147265	0.167623	0.177627	0.183986
WTCCC66279	control	0.189312	0.115799	0.145705	0.165814	0.175953	0.181956
WTCCC66280	control	0.18984	0.112974	0.145753	0.166097	0.176805	0.182616
WTCCC66281	control	0.191481	0.115502	0.147204	0.166965	0.177804	0.183856
WTCCC66282	control	0.192581	0.117435	0.146875	0.166925	0.177654	0.183976
WTCCC66284	control	0.189757	0.116617	0.146677	0.166529	0.176136	0.181983
WTCCC66285	control	0.188175	0.113587	0.144959	0.165299	0.175451	0.18099
WTCCC66286	control	0.191309	0.116914	0.146164	0.166912	0.176975	0.183172
WTCCC66289	control	0.188549	0.114164	0.14552	0.165199	0.175357	0.181368
WTCCC66290	control	0.189983	0.118773	0.147046	0.166886	0.176809	0.182233
WTCCC66291	control	0.189433	0.116617	0.146061	0.167261	0.177088	0.182749
WTCCC66292	control	0.18862	0.113625	0.144815	0.165644	0.176073	0.181807
WTCCC66293	control	0.188611	0.115483	0.145575	0.166119	0.176396	0.182563
WTCCC66294	control	0.189597	0.112286	0.144254	0.165133	0.175437	0.181557
WTCCC66295	control	0.189977	0.114424	0.146129	0.166271	0.176346	0.182427
WTCCC66296	control	0.189861	0.115892	0.1463	0.166245	0.177514	0.182645
WTCCC66297	control	0.189433	0.116543	0.146246	0.165944	0.17614	0.182041
WTCCC66298	control	0.188624	0.116097	0.144904	0.16563	0.176512	0.181882
WTCCC66299	control	0.191205	0.117807	0.146136	0.167457	0.17797	0.183518
WTCCC66301	control	0.190297	0.114814	0.146513	0.166236	0.176456	0.182448
WTCCC66302	control	0.190534	0.115186	0.145329	0.166468	0.176306	0.182353
WTCCC66303	control	0.189058	0.115836	0.145233	0.165818	0.176249	0.181996
WTCCC66304	control	0.191014	0.115093	0.145151	0.166123	0.176412	0.182964
WTCCC66305	control	0.191159	0.119033	0.14823	0.167876	0.177697	0.183885
WTCCC66306	control	0.190178	0.114052	0.144535	0.166424	0.176482	0.18244
WTCCC66307	control	0.190556	0.118996	0.147443	0.167183	0.177281	0.183582
WTCCC66308	control	0.191233	0.11671	0.146875	0.166808	0.177431	0.183771
WTCCC66310	control	0.189795	0.117565	0.146554	0.166324	0.176609	0.183098
WTCCC66311	control	0.190681	0.117342	0.147649	0.16676	0.177148	0.183153
WTCCC66313	control	0.189425	0.113699	0.144466	0.165343	0.175284	0.181791
WTCCC66314	control	0.191095	0.11552	0.146779	0.167911	0.177944	0.182645
WTCCC66315	control	0.190903	0.117361	0.145705	0.166337	0.176326	0.182616
WTCCC66316	control	0.190236	0.114833	0.14526	0.166385	0.17602	0.182198
WTCCC66317	control	0.190439	0.117974	0.145917	0.165997	0.176838	0.182738
WTCCC66318	control	0.190156	0.114777	0.146136	0.165831	0.176239	0.182113
WTCCC66319	control	0.189939	0.114628	0.1455	0.166341	0.176609	0.182305
WTCCC66320	control	0.192029	0.115539	0.145842	0.166546	0.177444	0.183582
WTCCC66321	control	0.190393	0.115632	0.146656	0.167021	0.176988	0.182784
WTCCC66322	control	0.189389	0.117491	0.146882	0.166812	0.176299	0.182512
WTCCC66325	control	0.190371	0.114684	0.146602	0.167475	0.177008	0.183159
WTCCC66326	control	0.191915	0.115669	0.14643	0.166812	0.177677	0.184031
WTCCC66327	control	0.191115	0.117379	0.147409	0.168111	0.178123	0.183776
WTCCC66328	control	0.1919	0.116506	0.146677	0.167222	0.177298	0.183406
WTCCC66329	control	0.191385	0.115836	0.146814	0.167178	0.177594	0.183515
WTCCC66330	control	0.19081	0.115502	0.148525	0.169009	0.178493	0.183401
WTCCC66331	control	0.189151	0.116747	0.146574	0.166114	0.176166	0.18178
WTCCC66334	control	0.192579	0.118123	0.147443	0.167213	0.17787	0.18389
WTCCC66335	control	0.190666	0.116413	0.146773	0.167217	0.177348	0.183095
WTCCC66337	control	0.191206	0.115669	0.147532	0.167283	0.177877	0.183741
WTCCC66338	control	0.192914	0.118587	0.147224	0.168007	0.177837	0.184492
WTCCC66340	control	0.192666	0.11842	0.146971	0.167165	0.177687	0.18451
WTCCC66341	control	0.191437	0.11829	0.147464	0.167196	0.177401	0.183723
WTCCC66342	control	0.19135	0.117045	0.146328	0.166411	0.177042	0.182845
WTCCC66343	control	0.189999	0.115836	0.145103	0.166594	0.176749	0.182459
WTCCC66344	control	0.201315	0.122454	0.15493	0.175885	0.186711	0.192612
WTCCC66345	control	0.190652	0.119089	0.147628	0.167217	0.177854	0.184071
WTCCC66346	control	0.19185	0.115186	0.145828	0.166851	0.177647	0.183901
WTCCC66347	control	0.188319	0.115428	0.145705	0.165626	0.175154	0.181552
WTCCC66349	control	0.189852	0.118922	0.146684	0.167322	0.177098	0.183044
WTCCC66351	control	0.190185	0.120093	0.147128	0.166603	0.176409	0.182462
WTCCC66354	control	0.19044	0.116283	0.146177	0.166616	0.176882	0.182781
WTCCC66356	control	0.190206	0.113866	0.145288	0.165556	0.176359	0.182486
WTCCC66359	control	0.191657	0.115855	0.14743	0.166703	0.177111	0.183193
WTCCC66361	control	0.190927	0.117045	0.14758	0.166751	0.176895	0.182651
WTCCC66363	control	0.189145	0.11632	0.145712	0.166311	0.176652	0.182007
WTCCC66365	control	0.189573	0.114814	0.146704	0.166825	0.176452	0.182392
WTCCC66366	control	0.190327	0.117063	0.147012	0.166773	0.177065	0.183079
WTCCC66369	control	0.189099	0.114238	0.144227	0.165168	0.175237	0.181254
WTCCC66370	control	0.188843	0.114387	0.14485	0.165644	0.175654	0.18111
WTCCC66371	control	0.191906	0.119182	0.14769	0.167619	0.178187	0.184888
WTCCC66375	control	0.190653	0.116803	0.147382	0.167021	0.177341	0.182829
WTCCC66376	control	0.191133	0.116784	0.146759	0.166141	0.177131	0.183686
WTCCC66378	control	0.189082	0.118309	0.146184	0.165657	0.175966	0.181506
WTCCC66382	control	0.190888	0.11777	0.14589	0.166856	0.177248	0.182919
WTCCC66383	control	0.192241	0.117509	0.146608	0.166659	0.176905	0.18277
WTCCC66385	control	0.19151	0.118773	0.147272	0.16703	0.177314	0.183108
WTCCC66386	control	0.190104	0.117398	0.146711	0.166023	0.177245	0.183587
WTCCC66388	control	0.189085	0.115688	0.145335	0.166289	0.177038	0.182815
WTCCC66389	control	0.189969	0.117844	0.146834	0.167531	0.177261	0.183396
WTCCC66390	control	0.188492	0.115167	0.144761	0.164994	0.174831	0.180764
WTCCC66391	control	0.192672	0.118494	0.148264	0.168155	0.178406	0.184763
WTCCC66392	control	0.191535	0.117045	0.146478	0.166834	0.177171	0.183555
WTCCC66393	control	0.190864	0.116989	0.146944	0.166886	0.176882	0.183058
WTCCC66394	control	0.191479	0.1171	0.146882	0.167462	0.177641	0.183662
WTCCC66397	control	0.189902	0.118346	0.146944	0.166533	0.176066	0.181719
WTCCC66398	control	0.190097	0.115558	0.146827	0.167871	0.178306	0.183691
WTCCC66399	control	0.190396	0.118643	0.147204	0.16737	0.17775	0.183113
WTCCC66400	control	0.192135	0.115651	0.145883	0.166864	0.177391	0.183372
WTCCC66401	control	0.189983	0.116022	0.145623	0.166428	0.17596	0.181991
WTCCC66402	control	0.189157	0.115428	0.146643	0.165979	0.17612	0.181991
WTCCC66403	control	0.190668	0.115743	0.145288	0.166428	0.175936	0.182744
WTCCC66404	control	0.189403	0.116115	0.147176	0.166716	0.177058	0.182661
WTCCC66406	control	0.190851	0.117454	0.145308	0.165596	0.176096	0.1828
WTCCC66407	control	0.191325	0.11697	0.146985	0.167697	0.178017	0.183805
WTCCC66408	control	0.190798	0.117119	0.146957	0.166315	0.177068	0.183342
WTCCC66409	control	0.190455	0.113587	0.145534	0.16635	0.176842	0.18335
WTCCC66410	control	0.190471	0.11632	0.146471	0.167017	0.177424	0.183087
WTCCC66411	control	0.189835	0.118476	0.148066	0.167758	0.177404	0.18338
WTCCC66413	control	0.187778	0.114833	0.145041	0.165543	0.175793	0.180948
WTCCC66414	control	0.188772	0.115688	0.145657	0.165521	0.175084	0.181102
WTCCC66415	control	0.189537	0.117026	0.147053	0.167152	0.176972	0.182959
WTCCC66416	control	0.188489	0.116357	0.144391	0.165059	0.17547	0.181376
WTCCC66417	control	0.190301	0.114888	0.145363	0.16594	0.176662	0.182576
WTCCC66418	control	0.191937	0.11645	0.145308	0.166284	0.177015	0.183366
WTCCC66419	control	0.19093	0.116822	0.145431	0.165369	0.175966	0.181831
WTCCC66423	control	0.190521	0.117305	0.147293	0.166472	0.176898	0.183055
WTCCC66424	control	0.189415	0.118476	0.146266	0.165652	0.17596	0.182004
WTCCC66425	control	0.190432	0.114703	0.145479	0.166359	0.176509	0.182813
WTCCC66427	control	0.191033	0.119554	0.146862	0.167671	0.177451	0.183475
WTCCC66430	control	0.189925	0.115948	0.145192	0.165875	0.176366	0.182608
WTCCC66431	control	0.189639	0.115	0.146191	0.166141	0.175833	0.181924
WTCCC66432	control	0.190305	0.114628	0.146964	0.166516	0.176526	0.183127
WTCCC66433	control	0.191548	0.118086	0.1481	0.167837	0.178233	0.184125
WTCCC66434	control	0.191265	0.11552	0.14693	0.166751	0.177108	0.183712
WTCCC66436	control	0.190033	0.117026	0.14617	0.16638	0.176612	0.18268
WTCCC66439	control	0.190835	0.118364	0.146499	0.166904	0.177138	0.183209
WTCCC66441	control	0.190584	0.116301	0.146102	0.165923	0.176572	0.182608
WTCCC66443	control	0.191806	0.11777	0.148306	0.168809	0.178692	0.184723
WTCCC66444	control	0.190388	0.116543	0.146437	0.16662	0.177275	0.182903
WTCCC66445	control	0.189287	0.115948	0.145945	0.165748	0.176183	0.182355
WTCCC66447	control	0.191517	0.116115	0.14617	0.166302	0.176898	0.182533
WTCCC66448	control	0.191447	0.119201	0.14758	0.168294	0.177521	0.18351
WTCCC66450	control	0.190882	0.11632	0.147546	0.167483	0.177717	0.183699
WTCCC66451	control	0.190782	0.116208	0.146417	0.166298	0.176223	0.182084
WTCCC66454	control	0.191426	0.116208	0.146122	0.166982	0.177964	0.183545
WTCCC66456	control	0.191246	0.116357	0.146998	0.167178	0.177168	0.183058
WTCCC66462	control	0.190562	0.114331	0.146437	0.166664	0.176572	0.182496
WTCCC66464	control	0.189839	0.116004	0.145849	0.166402	0.176286	0.182329
WTCCC66466	control	0.19025	0.114424	0.145979	0.165936	0.176173	0.1821
WTCCC66467	control	0.192641	0.117751	0.147649	0.167841	0.178496	0.184484
WTCCC66469	control	0.19009	0.115855	0.147375	0.166925	0.176559	0.182196
WTCCC66471	control	0.190666	0.117955	0.146458	0.16655	0.176376	0.182225
WTCCC66474	control	0.189044	0.114368	0.145486	0.165338	0.175634	0.181892
WTCCC66475	control	0.191727	0.11868	0.147128	0.166956	0.177431	0.183776
WTCCC66478	control	0.190835	0.11816	0.145821	0.165561	0.176409	0.182363
WTCCC66479	control	0.192415	0.115558	0.147224	0.167876	0.178616	0.184686
WTCCC66480	control	0.19047	0.116059	0.146567	0.16717	0.177448	0.18301
WTCCC66481	control	0.18826	0.113383	0.145192	0.164514	0.174595	0.180924
WTCCC66482	control	0.192389	0.116171	0.145903	0.16693	0.177088	0.18322
WTCCC66484	control	0.191727	0.115019	0.147204	0.166742	0.177731	0.183531
WTCCC66486	control	0.18862	0.116747	0.14472	0.165452	0.175743	0.181099
WTCCC66487	control	0.191997	0.116468	0.146649	0.166385	0.176882	0.183052
WTCCC66488	control	0.191324	0.118383	0.147101	0.166546	0.176965	0.183262
WTCCC66489	control	0.19005	0.115929	0.146314	0.166415	0.176329	0.182666
WTCCC66490	control	0.187549	0.115651	0.146081	0.166577	0.176346	0.181562
WTCCC66491	control	0.18878	0.116413	0.145431	0.165574	0.17553	0.181139
WTCCC66492	control	0.191805	0.118941	0.148661	0.168735	0.17801	0.183611
WTCCC66493	control	0.190699	0.115892	0.145965	0.166215	0.177391	0.18343
WTCCC66494	control	0.190502	0.117045	0.147067	0.166672	0.177128	0.18281
WTCCC66495	control	0.18959	0.114554	0.145089	0.165526	0.176439	0.182102
WTCCC66496	control	0.191145	0.11632	0.146533	0.167222	0.177378	0.183872
WTCCC66498	control	0.192532	0.116859	0.147539	0.167209	0.177261	0.183486
WTCCC66502	control	0.190819	0.116729	0.146383	0.167231	0.177531	0.183635
WTCCC66503	control	0.191071	0.116766	0.147156	0.16788	0.178113	0.184023
WTCCC66506	control	0.189705	0.115948	0.146047	0.165199	0.175677	0.18178
WTCCC66507	control	0.19091	0.115316	0.146471	0.166162	0.176249	0.182488
WTCCC66508	control	0.192574	0.119108	0.14732	0.167488	0.1778	0.183898
WTCCC66510	control	0.19097	0.118513	0.148395	0.168011	0.17781	0.183869
WTCCC66512	control	0.190794	0.116859	0.146252	0.166781	0.176855	0.182525
WTCCC66513	control	0.19146	0.116264	0.146752	0.166999	0.177641	0.184018
WTCCC66514	control	0.189403	0.116227	0.145602	0.165186	0.175703	0.181807
WTCCC66515	control	0.19123	0.115688	0.146875	0.166904	0.177444	0.183733
WTCCC66517	control	0.190948	0.11816	0.147471	0.168368	0.178939	0.184723
WTCCC66529	control	0.188209	0.11368	0.143111	0.164309	0.175154	0.181163
WTCCC66530	control	0.191381	0.119145	0.147758	0.167767	0.177917	0.183369
WTCCC66535	control	0.190565	0.117639	0.146266	0.165805	0.17571	0.182017
WTCCC66537	control	0.19189	0.11619	0.145397	0.166947	0.177764	0.183515
WTCCC66538	control	0.190995	0.116914	0.146862	0.16686	0.177468	0.183348
WTCCC66539	control	0.190468	0.115688	0.1455	0.16601	0.176343	0.182616
WTCCC66540	control	0.192305	0.117379	0.147566	0.167449	0.178163	0.183835
WTCCC66541	control	0.19161	0.11671	0.145828	0.16642	0.176852	0.183167
WTCCC66543	control	0.189989	0.114814	0.145548	0.16546	0.175437	0.181698
WTCCC66544	control	0.191726	0.114684	0.147334	0.167867	0.178127	0.18434
WTCCC66545	control	0.190187	0.117677	0.147046	0.167021	0.176802	0.182392
WTCCC66547	control	0.187682	0.113717	0.145103	0.16502	0.174182	0.179857
WTCCC66549	control	0.1908	0.116208	0.146164	0.165992	0.176346	0.18239
WTCCC66550	control	0.189836	0.118271	0.148832	0.168286	0.177594	0.18305
WTCCC66551	control	0.189406	0.117602	0.147724	0.16751	0.177544	0.182975
WTCCC66552	control	0.190047	0.114498	0.145411	0.166925	0.176825	0.182658
WTCCC66554	control	0.192004	0.117305	0.146711	0.168172	0.178153	0.184356
WTCCC66559	control	0.191748	0.117156	0.146389	0.167348	0.177531	0.183289
WTCCC66564	control	0.1906	0.118383	0.147067	0.166751	0.176932	0.183023
WTCCC66565	control	0.191233	0.118978	0.147026	0.166751	0.177235	0.183281
WTCCC66568	control	0.189628	0.117063	0.147053	0.166938	0.176605	0.182826
WTCCC66569	control	0.189233	0.114461	0.145897	0.165447	0.175966	0.181783
WTCCC66570	control	0.190338	0.11619	0.146252	0.165412	0.176399	0.181996
WTCCC66571	control	0.190002	0.115874	0.145938	0.166577	0.176672	0.18243
WTCCC66573	control	0.188954	0.116022	0.145986	0.166298	0.176326	0.182041
WTCCC66574	control	0.190684	0.115836	0.145773	0.16686	0.176645	0.182597
WTCCC66575	control	0.192767	0.117361	0.147402	0.168238	0.178629	0.1845
WTCCC66576	control	0.192144	0.11777	0.147395	0.168255	0.178872	0.184827
WTCCC66577	control	0.190724	0.116617	0.14604	0.165892	0.176532	0.18239
WTCCC66580	control	0.190402	0.115	0.145712	0.166441	0.176872	0.182446
WTCCC66581	control	0.190536	0.115725	0.147081	0.166577	0.177135	0.183113
WTCCC66583	control	0.190765	0.120149	0.147389	0.167784	0.177278	0.183286
WTCCC66585	control	0.190976	0.118941	0.146985	0.167636	0.177434	0.18318
WTCCC66586	control	0.191093	0.117937	0.148278	0.168438	0.178293	0.1845
WTCCC66589	control	0.189007	0.114517	0.145753	0.166328	0.176842	0.182778
WTCCC66590	control	0.190933	0.115781	0.14643	0.166489	0.176812	0.183286
WTCCC66591	control	0.189474	0.118346	0.14654	0.166127	0.175993	0.182033
WTCCC66592	control	0.190823	0.1179	0.147012	0.166066	0.176868	0.183145
WTCCC66593	control	0.191192	0.115446	0.147669	0.16761	0.17799	0.184127
WTCCC66594	control	0.190323	0.116041	0.144425	0.16594	0.17606	0.181887
WTCCC66596	control	0.189987	0.117658	0.148141	0.168181	0.178503	0.183901
WTCCC66597	control	0.190235	0.117342	0.1463	0.166646	0.176908	0.1824
WTCCC66598	control	0.19136	0.116859	0.147354	0.167431	0.177604	0.183531
WTCCC66599	control	0.191756	0.117268	0.146704	0.166843	0.176912	0.182882
WTCCC66600	control	0.192805	0.117639	0.146711	0.168055	0.179112	0.184699
WTCCC66602	control	0.191558	0.118364	0.147252	0.16676	0.177647	0.183377
WTCCC66603	control	0.189212	0.117435	0.146287	0.166537	0.176825	0.182898
WTCCC66605	control	0.191263	0.117993	0.147628	0.167924	0.177874	0.183725
WTCCC66607	control	0.191463	0.118941	0.14669	0.167575	0.17775	0.184167
WTCCC66608	control	0.188558	0.11513	0.145465	0.165487	0.17556	0.180825
WTCCC66609	control	0.189283	0.116933	0.145945	0.166812	0.176283	0.182358
WTCCC66610	control	0.189422	0.117639	0.14641	0.167841	0.177291	0.183095
WTCCC66611	control	0.188912	0.117175	0.146061	0.165896	0.175986	0.181895
WTCCC66612	control	0.191416	0.117342	0.147252	0.168242	0.17798	0.183486
WTCCC66613	control	0.190856	0.117881	0.14797	0.167684	0.177501	0.183388
WTCCC66616	control	0.194233	0.121134	0.148832	0.169842	0.180806	0.186322
WTCCC66617	control	0.188329	0.120762	0.146759	0.166642	0.176689	0.182281
WTCCC66620	control	0.190329	0.116468	0.146013	0.166956	0.176995	0.183127
WTCCC66621	control	0.191497	0.115799	0.147423	0.167924	0.17825	0.184497
WTCCC66622	control	0.188687	0.115409	0.146225	0.166311	0.17606	0.181714
WTCCC66624	control	0.18995	0.116952	0.146992	0.166768	0.177131	0.183212
WTCCC66625	control	0.190364	0.119442	0.148408	0.168373	0.17831	0.18397
WTCCC66626	control	0.190995	0.118253	0.14821	0.168321	0.177864	0.183968
WTCCC66628	control	0.190226	0.118866	0.148134	0.167453	0.177498	0.182911
WTCCC66629	control	0.190363	0.117379	0.147354	0.166886	0.176819	0.182738
WTCCC66631	control	0.19288	0.118532	0.148217	0.168765	0.179168	0.184886
WTCCC66634	control	0.190534	0.114944	0.146205	0.16754	0.177424	0.183023
WTCCC66635	control	0.192776	0.118401	0.148744	0.168377	0.178856	0.184878
WTCCC66636	control	0.191912	0.115651	0.14591	0.166834	0.177824	0.183811
WTCCC66637	control	0.190842	0.116413	0.146273	0.166829	0.177035	0.183393
WTCCC66638	control	0.190162	0.117528	0.147245	0.167091	0.177022	0.182954
WTCCC66639	control	0.189714	0.116283	0.145664	0.166319	0.17569	0.181815
WTCCC66640	control	0.189936	0.114349	0.144932	0.165805	0.176056	0.182039
WTCCC66642	control	0.189501	0.115613	0.146444	0.166162	0.175857	0.181738
WTCCC66644	control	0.190776	0.117435	0.146116	0.167278	0.177571	0.183797
WTCCC66646	control	0.192216	0.116357	0.146964	0.168124	0.17816	0.183598
WTCCC66647	control	0.190124	0.116859	0.147553	0.167143	0.176995	0.182941
WTCCC66648	control	0.191525	0.116747	0.146732	0.167789	0.177993	0.183757
WTCCC66649	control	0.192425	0.114888	0.146465	0.167078	0.177138	0.183419
WTCCC66651	control	0.187895	0.117193	0.145787	0.164745	0.174901	0.18028
WTCCC66655	control	0.190872	0.116022	0.146095	0.166738	0.177468	0.183672
WTCCC66657	control	0.188665	0.115279	0.146252	0.166415	0.176442	0.182033
WTCCC66658	control	0.192202	0.118178	0.147108	0.166904	0.177408	0.183396
WTCCC66659	control	0.193454	0.116022	0.147649	0.167854	0.178556	0.184702
WTCCC66662	control	0.190602	0.11868	0.147005	0.166921	0.176329	0.182672
WTCCC66664	control	0.191425	0.114424	0.146506	0.16689	0.177707	0.18409
WTCCC66665	control	0.191162	0.118625	0.14669	0.166886	0.177271	0.183417
WTCCC66666	control	0.189148	0.117491	0.14693	0.166821	0.177211	0.18264
WTCCC66669	control	0.190308	0.118885	0.147368	0.167906	0.177607	0.183747
WTCCC66670	control	0.192434	0.112974	0.145767	0.167915	0.178103	0.184321
WTCCC66672	control	0.191503	0.116338	0.145767	0.166838	0.177484	0.183281
WTCCC66673	control	0.191332	0.118903	0.146855	0.16676	0.177271	0.1836
WTCCC66674	control	0.190945	0.116357	0.146896	0.166642	0.177161	0.183175
WTCCC66676	control	0.191972	0.116599	0.147128	0.168072	0.178216	0.18417
WTCCC66677	control	0.190768	0.11803	0.146807	0.166289	0.176619	0.182134
WTCCC66679	control	0.190945	0.11723	0.14782	0.167318	0.177324	0.183728
WTCCC66680	control	0.189427	0.116283	0.144145	0.165456	0.175527	0.181381
WTCCC66682	control	0.192565	0.114126	0.145151	0.166424	0.177015	0.183071
WTCCC66683	control	0.190146	0.11723	0.145938	0.166555	0.177002	0.182951
WTCCC66687	control	0.190738	0.114703	0.14537	0.166398	0.176589	0.182693
WTCCC66688	control	0.190982	0.117398	0.146458	0.165604	0.176046	0.181884
WTCCC66690	control	0.18973	0.117286	0.146348	0.165853	0.175817	0.181615
WTCCC66691	control	0.189704	0.11658	0.145616	0.166023	0.176046	0.182523
WTCCC66693	control	0.190301	0.116059	0.145992	0.166084	0.176779	0.182784
WTCCC66694	control	0.191089	0.117732	0.147772	0.167972	0.177844	0.183659
WTCCC66695	control	0.191937	0.119145	0.1486	0.168329	0.178546	0.184771
WTCCC66697	control	0.190198	0.114981	0.145561	0.165713	0.176199	0.182544
WTCCC66698	control	0.189465	0.115613	0.145411	0.165099	0.175514	0.181626
WTCCC66699	control	0.192217	0.117323	0.147354	0.16798	0.17794	0.184151
WTCCC66700	control	0.194246	0.11723	0.147087	0.167278	0.178167	0.185082
WTCCC66701	control	0.190932	0.120167	0.147484	0.167566	0.177947	0.183874
WTCCC66702	control	0.190744	0.11684	0.144918	0.166555	0.176685	0.182486
WTCCC66703	control	0.191768	0.116487	0.146951	0.167823	0.177454	0.183542
WTCCC66704	control	0.191649	0.11803	0.146533	0.166603	0.176143	0.182704
WTCCC66706	control	0.192422	0.117974	0.147799	0.167954	0.178489	0.184321
WTCCC66707	control	0.191762	0.116506	0.146547	0.167248	0.177268	0.183662
WTCCC66709	control	0.190369	0.118327	0.147779	0.167828	0.177897	0.183515
WTCCC66710	control	0.190685	0.117249	0.148791	0.168028	0.177697	0.183518
WTCCC66711	control	0.190823	0.115428	0.146574	0.167213	0.177384	0.183433
WTCCC66712_1	control	0.189666	0.115483	0.145308	0.166311	0.176765	0.182722
WTCCC66712_2	control	0.189556	0.115186	0.145069	0.166162	0.176639	0.182613
WTCCC66713	control	0.192298	0.116859	0.147525	0.168395	0.178826	0.184404
WTCCC66714	control	0.189927	0.11829	0.147252	0.166812	0.176822	0.182597
WTCCC66716	control	0.19058	0.119349	0.147779	0.167527	0.17777	0.184125
WTCCC66717	control	0.189804	0.118457	0.147087	0.167326	0.176396	0.181834
WTCCC66718	control	0.190819	0.11539	0.145992	0.16693	0.177078	0.183103
WTCCC66719	control	0.189978	0.118866	0.147005	0.166777	0.176346	0.181953
WTCCC66721	control	0.189412	0.117621	0.147108	0.167213	0.176369	0.182094
WTCCC66722	control	0.191018	0.115409	0.146964	0.167697	0.177404	0.182858
WTCCC66724	control	0.189459	0.11448	0.145746	0.165896	0.176775	0.182736
WTCCC66725	control	0.191739	0.116357	0.147525	0.167776	0.178057	0.183861
WTCCC66726	control	0.190443	0.118216	0.146287	0.166206	0.176935	0.18298
WTCCC66727	control	0.190967	0.117584	0.147402	0.16717	0.177574	0.183388
WTCCC66728	control	0.190609	0.11552	0.146239	0.166585	0.176602	0.182994
WTCCC66729	control	0.190022	0.118457	0.147628	0.166389	0.176489	0.182108
WTCCC66730	control	0.191004	0.115167	0.146903	0.16751	0.177557	0.183457
WTCCC66731	control	0.190719	0.11697	0.147669	0.167401	0.178107	0.183592
WTCCC66733	control	0.191046	0.114554	0.146608	0.166332	0.176942	0.182911
WTCCC66735	control	0.191043	0.116431	0.146656	0.166598	0.177131	0.183704
WTCCC66737	control	0.188607	0.117528	0.146232	0.165696	0.17587	0.181741
WTCCC66738	control	0.19228	0.118216	0.147655	0.168534	0.178999	0.184878
WTCCC66739	control	0.191312	0.118141	0.147368	0.166712	0.177078	0.182925
WTCCC66740	control	0.192183	0.116543	0.147012	0.167967	0.177927	0.18396
WTCCC66741	control	0.191105	0.115911	0.146725	0.166712	0.176779	0.182262
WTCCC66742	control	0.19027	0.11513	0.14576	0.166873	0.176622	0.182435
WTCCC66743	control	0.190486	0.119257	0.146896	0.167231	0.177468	0.183396
WTCCC66745	control	0.190894	0.117138	0.14849	0.168368	0.177737	0.183523
WTCCC66746	control	0.191288	0.115799	0.145548	0.165748	0.17599	0.182086
WTCCC66749	control	0.192201	0.117844	0.147327	0.167462	0.177235	0.183481
WTCCC66750	control	0.191175	0.115818	0.146581	0.166781	0.176952	0.182863
WTCCC66751	control	0.190019	0.114833	0.146465	0.166703	0.176715	0.182571
WTCCC66752	control	0.188722	0.114535	0.145965	0.165883	0.175247	0.181368
WTCCC66753	control	0.18972	0.118216	0.146971	0.167152	0.177015	0.183012
WTCCC66754	control	0.191263	0.118234	0.147142	0.167091	0.177211	0.183409
WTCCC66755	control	0.191049	0.118699	0.14745	0.167967	0.178949	0.183989
WTCCC66757	control	0.190951	0.118755	0.146759	0.167148	0.177035	0.182831
WTCCC66758	control	0.189845	0.116524	0.145958	0.165609	0.17609	0.181879
WTCCC66760	control	0.192497	0.118699	0.147744	0.167514	0.178153	0.184356
WTCCC66761	control	0.189776	0.117361	0.146595	0.166236	0.176655	0.18247
WTCCC66763	control	0.190367	0.116654	0.147074	0.166677	0.177035	0.183063
WTCCC66764	control	0.191112	0.116617	0.145438	0.165953	0.176016	0.182081
WTCCC66766	control	0.190069	0.116747	0.146992	0.167161	0.177055	0.18236
WTCCC66767	control	0.192695	0.117974	0.149113	0.168804	0.179381	0.184782
WTCCC66769	control	0.190096	0.115483	0.146608	0.166093	0.176519	0.182927
WTCCC66771	control	0.192569	0.119312	0.148463	0.16846	0.178616	0.184886
WTCCC66772	control	0.190344	0.1171	0.146047	0.166646	0.176985	0.183199
WTCCC66773	control	0.189837	0.114981	0.146875	0.166877	0.176948	0.18297
WTCCC66774	control	0.189613	0.114777	0.145411	0.165705	0.176259	0.182023
WTCCC66775	control	0.190483	0.114294	0.144952	0.16553	0.175857	0.182419
WTCCC66776	control	0.189936	0.117844	0.145479	0.165809	0.175956	0.181565
WTCCC66777	control	0.19031	0.118401	0.146896	0.167379	0.177032	0.183217
WTCCC66778	control	0.192893	0.116301	0.14784	0.168935	0.178826	0.184646
WTCCC66779_1	control	0.191434	0.114703	0.145281	0.166489	0.177255	0.183489
WTCCC66779_2	control	0.189952	0.115911	0.146307	0.166659	0.176955	0.182571
WTCCC66781	control	0.189176	0.115874	0.145917	0.166241	0.177038	0.182142
WTCCC66782	control	0.191965	0.117379	0.146882	0.1673	0.177631	0.183651
WTCCC66783	control	0.192133	0.117862	0.146068	0.167222	0.177145	0.182895
WTCCC66784	control	0.190903	0.117491	0.147532	0.167754	0.177468	0.183478
WTCCC66785	control	0.19043	0.11632	0.146437	0.16642	0.176479	0.182914
WTCCC66787	control	0.191507	0.116877	0.146574	0.167074	0.177737	0.183571
WTCCC66788	control	0.191736	0.118792	0.147224	0.166655	0.177098	0.183111
WTCCC66789	control	0.190081	0.116134	0.147272	0.166825	0.176958	0.182685
WTCCC66790	control	0.190116	0.114981	0.145678	0.166019	0.176785	0.182746
WTCCC66791	control	0.192035	0.116338	0.146116	0.167239	0.17811	0.18396
WTCCC66793	control	0.190421	0.113364	0.144425	0.166066	0.176722	0.182834
WTCCC66795	control	0.189261	0.11632	0.145849	0.166742	0.176935	0.182677
WTCCC66796	control	0.189384	0.116078	0.146027	0.165482	0.175797	0.181796
WTCCC66799	control	0.190341	0.114684	0.146834	0.166781	0.176905	0.182858
WTCCC66800	control	0.193221	0.116115	0.147033	0.167994	0.17818	0.184792
WTCCC66801	control	0.189887	0.115056	0.147573	0.167571	0.177934	0.183172
WTCCC66803	control	0.19207	0.11723	0.147806	0.167749	0.178183	0.184143
WTCCC66806	control	0.191599	0.115613	0.146519	0.166829	0.176749	0.182941
WTCCC66807	control	0.191476	0.113625	0.145794	0.165753	0.17607	0.182366
WTCCC66808	control	0.190634	0.115167	0.14615	0.165574	0.175973	0.182166
WTCCC66809	control	0.19011	0.11448	0.145493	0.166616	0.176562	0.182951
WTCCC66811	control	0.190994	0.115781	0.146054	0.16679	0.176789	0.183018
WTCCC66812	control	0.190606	0.114721	0.146198	0.166315	0.176745	0.183316
WTCCC66820	control	0.188747	0.11658	0.145171	0.165059	0.17546	0.180948
WTCCC66826	control	0.190625	0.116524	0.146506	0.166075	0.177108	0.182975
WTCCC66827	control	0.191269	0.11619	0.146649	0.166943	0.176789	0.183233
WTCCC66829	control	0.191372	0.11671	0.146759	0.167226	0.177374	0.182768
WTCCC66831	control	0.188285	0.116041	0.145897	0.167326	0.177121	0.182342
WTCCC66832	control	0.190242	0.115149	0.145445	0.165548	0.175963	0.182089
WTCCC66833	control	0.191347	0.118123	0.147655	0.167889	0.1782	0.183584
WTCCC66834	control	0.1924	0.11684	0.147566	0.168543	0.179109	0.185072
WTCCC66838	control	0.188582	0.117695	0.146567	0.166463	0.176356	0.182142
WTCCC66839	control	0.191109	0.114517	0.146205	0.166376	0.176682	0.183004
WTCCC66841	control	0.190352	0.117138	0.14706	0.166476	0.176948	0.183132
WTCCC66842	control	0.191797	0.117156	0.147204	0.16795	0.177611	0.183435
WTCCC66843	control	0.190285	0.115409	0.144966	0.165857	0.176336	0.182635
WTCCC66844	control	0.191836	0.1171	0.146047	0.167056	0.177704	0.18327
WTCCC66845	control	0.191384	0.116673	0.147484	0.167959	0.178653	0.183912
WTCCC66846	control	0.191506	0.11526	0.145773	0.167087	0.177221	0.183042
WTCCC66847	control	0.190702	0.117193	0.146745	0.166995	0.177641	0.18309
WTCCC66849	control	0.190512	0.11684	0.146294	0.166938	0.177101	0.182587
WTCCC66850	control	0.191328	0.117212	0.147211	0.166546	0.177022	0.183292
WTCCC66851	control	0.189887	0.115372	0.145438	0.166141	0.176572	0.182368
WTCCC66854	control	0.189009	0.113253	0.14487	0.164968	0.175464	0.181427
WTCCC66855	control	0.190515	0.114647	0.146273	0.166232	0.176675	0.182877
WTCCC66856	control	0.19189	0.116227	0.145849	0.166808	0.177714	0.183874
WTCCC66857	control	0.192801	0.118216	0.14784	0.167069	0.177567	0.184191
WTCCC66858	control	0.191057	0.115539	0.146567	0.166411	0.176622	0.182685
WTCCC66861	control	0.188431	0.113067	0.143755	0.164558	0.175051	0.181014
WTCCC66866	control	0.190257	0.115428	0.146718	0.166707	0.176742	0.183074
WTCCC66868	control	0.19204	0.120204	0.149332	0.168591	0.178449	0.184037
WTCCC66870	control	0.191263	0.117695	0.147621	0.167331	0.177954	0.183638
WTCCC66871	control	0.190457	0.117602	0.14823	0.168028	0.178163	0.184279
WTCCC66874	control	0.188056	0.117825	0.146424	0.166084	0.17598	0.181759
WTCCC66875	control	0.19075	0.117528	0.146136	0.166276	0.176399	0.182403
WTCCC66877	control	0.191124	0.116357	0.145883	0.16645	0.177012	0.183031
WTCCC66878	control	0.189679	0.117825	0.146827	0.166742	0.177018	0.182616
WTCCC66882	control	0.19804	0.120019	0.152213	0.173313	0.183459	0.190087
WTCCC66884	control	0.191742	0.11461	0.145185	0.166468	0.177537	0.184244
WTCCC66887	control	0.190069	0.114387	0.146136	0.16594	0.176316	0.182704
WTCCC66889	control	0.188202	0.115019	0.145377	0.16618	0.176103	0.18152
WTCCC66890	control	0.191459	0.114796	0.145705	0.166803	0.177341	0.183491
WTCCC66891	control	0.191212	0.116617	0.146629	0.166563	0.177654	0.183821
WTCCC66892	control	0.18977	0.116617	0.14643	0.16669	0.176842	0.182422
WTCCC66893	control	0.189879	0.116914	0.145821	0.166389	0.176569	0.182427
WTCCC66894	control	0.190942	0.115836	0.146437	0.166594	0.177095	0.183499
WTCCC66896	control	0.187894	0.115985	0.146362	0.166019	0.17591	0.181719
WTCCC66897	control	0.189635	0.116431	0.145924	0.165434	0.176522	0.182635
WTCCC66898	control	0.189534	0.116599	0.146554	0.165739	0.175693	0.181552
WTCCC66899	control	0.188545	0.116171	0.145931	0.165875	0.175497	0.181224
WTCCC66901	control	0.190323	0.118253	0.146663	0.166097	0.176372	0.18256
WTCCC66903	control	0.191466	0.11632	0.147231	0.16679	0.177301	0.183244
WTCCC66904	control	0.191988	0.114442	0.146205	0.16662	0.176815	0.183321
WTCCC66905	control	0.188461	0.115465	0.144829	0.164741	0.175371	0.181182
WTCCC66906	control	0.191014	0.117119	0.147211	0.16717	0.17785	0.18356
WTCCC66907	control	0.191925	0.114703	0.147163	0.167584	0.177764	0.183707
WTCCC66908	control	0.192283	0.118885	0.149113	0.168212	0.178163	0.184111
WTCCC66910	control	0.192056	0.117546	0.148066	0.167889	0.178027	0.184079
WTCCC66913	control	0.189622	0.115446	0.146246	0.166293	0.176729	0.182392
WTCCC66914	control	0.188912	0.11381	0.144973	0.165273	0.175893	0.181788
WTCCC66915	control	0.199211	0.122528	0.155122	0.175357	0.185473	0.191838
WTCCC66916	control	0.191049	0.114907	0.145616	0.166882	0.177438	0.182909
WTCCC66917	control	0.191277	0.116245	0.146602	0.166812	0.177301	0.183204
WTCCC66918	control	0.188075	0.114145	0.144863	0.165391	0.175287	0.181182
WTCCC66919	control	0.190357	0.116729	0.146273	0.166032	0.17546	0.181757
WTCCC66921	control	0.19054	0.118476	0.147669	0.167492	0.17782	0.183409
WTCCC66925	control	0.189651	0.113829	0.145103	0.165251	0.17563	0.181325
WTCCC66929	control	0.189972	0.115242	0.145924	0.166707	0.176576	0.182446
WTCCC66930	control	0.191296	0.113662	0.145561	0.166088	0.176382	0.182092
WTCCC66933	control	0.190391	0.118104	0.146129	0.167204	0.177255	0.183273
WTCCC66935	control	0.190619	0.116152	0.146656	0.166755	0.177018	0.183191
WTCCC66937	control	0.189947	0.114257	0.146834	0.167108	0.177135	0.18327
WTCCC66939	control	0.190925	0.119387	0.147601	0.167034	0.177028	0.183143
WTCCC66940	control	0.192057	0.115297	0.145233	0.165548	0.17604	0.182768
WTCCC66941	control	0.190737	0.114833	0.146027	0.166816	0.177241	0.183521
WTCCC66942	control	0.190141	0.116784	0.146164	0.166158	0.176349	0.182994
WTCCC66945	control	0.19022	0.11539	0.146595	0.166734	0.176988	0.182792
WTCCC66951	control	0.19063	0.116115	0.146485	0.167492	0.177794	0.183132
WTCCC66953	control	0.191828	0.118829	0.147279	0.168203	0.178613	0.183949
WTCCC66956	control	0.190793	0.117732	0.146211	0.166577	0.176749	0.183111
WTCCC66959	control	0.191704	0.11723	0.147484	0.167906	0.17787	0.184093
WTCCC66961	control	0.189761	0.113662	0.14513	0.16662	0.177168	0.182829
WTCCC66962	control	0.188598	0.115799	0.145103	0.165138	0.17584	0.181762
WTCCC66963	control	0.19092	0.114703	0.144897	0.165151	0.17601	0.181762
WTCCC66964	control	0.190055	0.117584	0.146471	0.166585	0.176562	0.182211
WTCCC66965	control	0.190596	0.11684	0.146533	0.165923	0.176333	0.18256
WTCCC66967	control	0.190077	0.116896	0.145726	0.165783	0.176086	0.181996
WTCCC66968	control	0.189355	0.115428	0.146061	0.165992	0.175257	0.181062
WTCCC66969	control	0.191008	0.117546	0.146595	0.166498	0.177161	0.183579
WTCCC66971	control	0.189945	0.115948	0.14615	0.166236	0.176469	0.182603
WTCCC66973	control	0.19117	0.115353	0.147122	0.167418	0.17792	0.184034
WTCCC66974	control	0.191542	0.116022	0.145938	0.166494	0.177155	0.182922
WTCCC66976	control	0.191139	0.115818	0.145992	0.166049	0.176529	0.182903
WTCCC66977	control	0.190121	0.116636	0.146766	0.167126	0.177042	0.182885
WTCCC66978	control	0.189286	0.115316	0.14602	0.165757	0.176615	0.182805
WTCCC66979	control	0.189689	0.114331	0.144877	0.165478	0.175421	0.18165
WTCCC66981	control	0.191723	0.116989	0.147395	0.168512	0.1782	0.18356
WTCCC66985	control	0.189554	0.115465	0.146321	0.16621	0.176213	0.182219
WTCCC66986	control	0.189711	0.117974	0.146875	0.166568	0.176499	0.182855
WTCCC66990	control	0.190323	0.115929	0.146581	0.166345	0.176599	0.182353
WTCCC66994	control	0.193457	0.120204	0.148716	0.168647	0.178613	0.184787
WTCCC66997	control	0.190951	0.117138	0.146957	0.167235	0.177954	0.184061
WTCCC66998	control	0.191111	0.11948	0.148114	0.168098	0.17839	0.184093
WTCCC66999	control	0.189403	0.11658	0.14706	0.167645	0.177481	0.18247
WTCCC67000	control	0.188516	0.117286	0.146294	0.166193	0.176106	0.181735
WTCCC67002	control	0.189597	0.117918	0.147655	0.167601	0.177847	0.182746
WTCCC67003	control	0.189463	0.118717	0.147642	0.167688	0.176705	0.182251
WTCCC67004	control	0.190988	0.116822	0.146136	0.166838	0.177288	0.183116
WTCCC67005	control	0.191397	0.118643	0.14719	0.16642	0.176779	0.182972
WTCCC67006	control	0.188972	0.114405	0.145199	0.166106	0.176313	0.181937
WTCCC67007	control	0.189949	0.119387	0.145589	0.16635	0.176176	0.182345
WTCCC67009	control	0.191293	0.117082	0.147457	0.167605	0.177694	0.183672
WTCCC67013	control	0.191014	0.116673	0.146526	0.167196	0.177324	0.183113
WTCCC67015	control	0.190143	0.117082	0.146985	0.167501	0.176735	0.182478
WTCCC67016	control	0.189303	0.117212	0.146629	0.165657	0.175604	0.181631
WTCCC67018	control	0.18961	0.11868	0.147635	0.166917	0.176945	0.183036
WTCCC67019	control	0.189835	0.115967	0.145459	0.165112	0.175494	0.181642
WTCCC67021	control	0.191415	0.117621	0.148087	0.16815	0.177997	0.184292
WTCCC67022	control	0.190421	0.119052	0.146602	0.167034	0.177438	0.183396
WTCCC67023	control	0.190889	0.118866	0.147286	0.167758	0.177221	0.183111
WTCCC67024	control	0.190125	0.112937	0.145116	0.165914	0.176862	0.1826
WTCCC67025	control	0.192544	0.117305	0.146923	0.166816	0.178053	0.18392
WTCCC67026	control	0.189661	0.116022	0.146109	0.166581	0.176995	0.182523
WTCCC67027	control	0.191621	0.116877	0.145992	0.167069	0.177002	0.183074
WTCCC67028	control	0.189925	0.116097	0.146129	0.166638	0.176905	0.182486
WTCCC67029	control	0.191017	0.11842	0.147642	0.166716	0.177181	0.183039
WTCCC67030	control	0.190002	0.117807	0.146786	0.16727	0.176865	0.182331
WTCCC67031	control	0.190813	0.117844	0.146964	0.167344	0.177727	0.183462
WTCCC67033	control	0.188774	0.116747	0.146807	0.166664	0.176576	0.182693
WTCCC67034	control	0.190238	0.115855	0.145404	0.166145	0.176409	0.182318
WTCCC67037	control	0.191121	0.119275	0.148579	0.168948	0.178556	0.184407
WTCCC67039	control	0.191552	0.115967	0.147135	0.166943	0.176765	0.183108
WTCCC67040	control	0.193537	0.119684	0.149134	0.169393	0.179172	0.185311
WTCCC67042	control	0.189603	0.113401	0.145753	0.165896	0.176216	0.182536
WTCCC67043	control	0.191585	0.11474	0.14669	0.166786	0.176958	0.183119
WTCCC67045	control	0.1901	0.117119	0.146424	0.166302	0.176799	0.182541
WTCCC67046	control	0.192063	0.115056	0.145698	0.166393	0.176838	0.182999
WTCCC67047	control	0.191162	0.11552	0.146239	0.166607	0.176709	0.183353
WTCCC67048	control	0.199467	0.122379	0.153705	0.174424	0.184714	0.190808
WTCCC67049	control	0.190198	0.116245	0.145575	0.165792	0.175693	0.181961
WTCCC67050	control	0.190278	0.114963	0.145965	0.166162	0.176279	0.18207
WTCCC67052	control	0.192813	0.117714	0.14706	0.167414	0.17805	0.184893
WTCCC67053	control	0.191149	0.116171	0.146814	0.167283	0.177654	0.183864
WTCCC67054	control	0.190222	0.114071	0.145794	0.166533	0.176842	0.182706
WTCCC67055	control	0.189692	0.116766	0.146738	0.166912	0.177268	0.183026
WTCCC67057	control	0.190138	0.118123	0.1473	0.167627	0.177634	0.183284
WTCCC67058	control	0.190925	0.116375	0.146738	0.16713	0.177275	0.183587
WTCCC67059	control	0.189821	0.115372	0.145849	0.167196	0.177448	0.182805
WTCCC67060	control	0.192003	0.118271	0.147854	0.167701	0.178456	0.184255
WTCCC67061	control	0.190088	0.115929	0.146054	0.166533	0.177334	0.183241
WTCCC67062	control	0.189906	0.116691	0.146903	0.167863	0.17782	0.183457
WTCCC67063	control	0.188987	0.117472	0.145917	0.166097	0.175873	0.18103
WTCCC67066	control	0.19025	0.117435	0.147525	0.166781	0.176725	0.182784
WTCCC67067	control	0.191005	0.117435	0.147033	0.168225	0.178173	0.184154
WTCCC67069	control	0.192657	0.119572	0.14914	0.168586	0.17842	0.184585
WTCCC67070	control	0.190236	0.116784	0.146355	0.167161	0.177391	0.183254
WTCCC67071	control	0.190584	0.118253	0.146451	0.166755	0.176379	0.182685
WTCCC67072	control	0.192001	0.117955	0.148155	0.167736	0.178177	0.183755
WTCCC67073	control	0.189447	0.117565	0.146581	0.167152	0.176895	0.182275
WTCCC67077	control	0.191899	0.116171	0.145219	0.166659	0.177764	0.184031
WTCCC67078	control	0.190785	0.115186	0.146718	0.167196	0.177667	0.18322
WTCCC67079	control	0.191005	0.118327	0.147416	0.167056	0.177537	0.183518
WTCCC67081	control	0.18978	0.113699	0.144966	0.166795	0.176865	0.182749
WTCCC67082	control	0.191639	0.117026	0.14565	0.166511	0.176692	0.183007
WTCCC67083	control	0.191117	0.116896	0.147053	0.166476	0.177105	0.183265
WTCCC67085	control	0.189199	0.115149	0.14526	0.16577	0.17608	0.181759
WTCCC67086	control	0.191186	0.117918	0.147416	0.167344	0.17799	0.183648
WTCCC67088	control	0.191475	0.117286	0.146109	0.16618	0.176552	0.182666
WTCCC67090	control	0.191002	0.115948	0.146937	0.166476	0.177241	0.182996
WTCCC67093	control	0.189826	0.117844	0.1473	0.16645	0.176539	0.182358
WTCCC67094	control	0.190388	0.114926	0.146732	0.166642	0.176625	0.182863
WTCCC67095	control	0.189167	0.114387	0.146335	0.166947	0.177461	0.182943
WTCCC67096	control	0.189016	0.113197	0.143974	0.164806	0.174878	0.18107
WTCCC67097	control	0.189141	0.114368	0.145185	0.16608	0.176053	0.182007
WTCCC67099	control	0.189378	0.117416	0.14578	0.165966	0.175983	0.181075
WTCCC67101	control	0.191934	0.115855	0.146704	0.16754	0.177767	0.183505
WTCCC67102	control	0.189968	0.115056	0.145897	0.165988	0.176416	0.182235
WTCCC67103	control	0.189877	0.114405	0.145965	0.166175	0.17578	0.181844
WTCCC67105	control	0.18932	0.116766	0.145048	0.165504	0.17574	0.181874
WTCCC67106	control	0.190128	0.115465	0.145979	0.166921	0.176652	0.182337
WTCCC67107	control	0.18973	0.114628	0.144706	0.165696	0.175926	0.181376
WTCCC67108	control	0.190602	0.113457	0.145746	0.167021	0.176942	0.182933
WTCCC67109	control	0.190944	0.116134	0.146903	0.167348	0.177544	0.183491
WTCCC67111	control	0.192697	0.116654	0.1473	0.167815	0.178543	0.184742
WTCCC67112	control	0.190809	0.117398	0.146985	0.167728	0.17792	0.18397
WTCCC67114	control	0.189455	0.114257	0.145527	0.164942	0.17594	0.181767
WTCCC67115	control	0.189041	0.114368	0.145288	0.165077	0.175251	0.180604
WTCCC67119	control	0.190533	0.117416	0.147341	0.16662	0.177394	0.183276
WTCCC67120	control	0.189192	0.114145	0.143878	0.164615	0.174738	0.180663
WTCCC67122	control	0.189736	0.117732	0.147327	0.166437	0.176233	0.182047
WTCCC67123	control	0.191693	0.118439	0.14669	0.167213	0.178143	0.183864
WTCCC67124	control	0.189098	0.115651	0.145315	0.165678	0.175564	0.181655
WTCCC67125	control	0.190618	0.11671	0.146383	0.166119	0.176815	0.182637
WTCCC67126	control	0.191209	0.1171	0.146321	0.167575	0.17789	0.183475
WTCCC67127	control	0.191595	0.115297	0.146554	0.166463	0.176962	0.182909
WTCCC67129	control	0.18856	0.116431	0.145541	0.166215	0.176313	0.182219
WTCCC67130	control	0.190787	0.11723	0.147669	0.167313	0.177501	0.183545
WTCCC67132	control	0.189166	0.117045	0.145986	0.165835	0.17575	0.182009
WTCCC67133	control	0.190568	0.115037	0.146211	0.166781	0.176852	0.183119
WTCCC67134	control	0.192775	0.116561	0.147375	0.169153	0.179328	0.185333
WTCCC67135	control	0.190533	0.115093	0.14667	0.167331	0.177291	0.183151
WTCCC67136	control	0.192148	0.116208	0.146164	0.166821	0.177867	0.184018
WTCCC67137	control	0.192072	0.116506	0.14617	0.167047	0.177937	0.183981
WTCCC67138	control	0.190546	0.116896	0.146369	0.166991	0.177268	0.1828
WTCCC67139	control	0.190616	0.117788	0.146389	0.167047	0.177391	0.183446
WTCCC67141	control	0.189705	0.117119	0.148285	0.166921	0.177135	0.182581
WTCCC67143	control	0.188485	0.116654	0.144904	0.165452	0.175441	0.181046
WTCCC67144	control	0.190549	0.113959	0.145137	0.165565	0.176113	0.182376
WTCCC67145	control	0.191026	0.117844	0.145903	0.16645	0.177042	0.183361
WTCCC67147	control	0.189702	0.117119	0.145472	0.166232	0.176356	0.182376
WTCCC67149	control	0.189676	0.115409	0.146246	0.166646	0.176685	0.182275
WTCCC67150	control	0.189934	0.114535	0.145233	0.165491	0.176159	0.182055
WTCCC67151	control	0.191142	0.116413	0.147204	0.167828	0.177521	0.183712
WTCCC67153	control	0.189437	0.116636	0.146704	0.166407	0.177221	0.182855
WTCCC67154	control	0.188612	0.114424	0.146177	0.165626	0.175907	0.181775
WTCCC67156	control	0.190759	0.116413	0.147491	0.168024	0.17839	0.184031
WTCCC67157	control	0.190483	0.114591	0.144733	0.166062	0.176369	0.182129
WTCCC67158	control	0.189609	0.117751	0.145903	0.165914	0.176426	0.182262
WTCCC67160	control	0.191115	0.112751	0.144131	0.16509	0.176013	0.182454
WTCCC67161	control	0.189993	0.117156	0.146684	0.16604	0.176406	0.182193
WTCCC67162	control	0.193247	0.116375	0.147491	0.167322	0.177664	0.184114
WTCCC67163	control	0.190135	0.115688	0.145951	0.165334	0.175713	0.182108
WTCCC67165	control	0.189435	0.116617	0.146047	0.166607	0.177581	0.182847
WTCCC67166	control	0.191349	0.115558	0.146492	0.166934	0.176576	0.183116
WTCCC67167	control	0.191372	0.11619	0.146834	0.167008	0.177211	0.183622
WTCCC67168	control	0.18907	0.11474	0.145192	0.165657	0.175737	0.18207
WTCCC67169	control	0.190216	0.113309	0.145445	0.166494	0.176809	0.182472
WTCCC67170	control	0.190512	0.115297	0.146649	0.16662	0.177195	0.182925
WTCCC67171	control	0.19006	0.116468	0.146335	0.165465	0.175847	0.182573
WTCCC67172	control	0.190414	0.115613	0.145383	0.166232	0.176382	0.182792
WTCCC67173	control	0.190837	0.114777	0.14511	0.165988	0.176536	0.182259
WTCCC67174	control	0.191718	0.11619	0.146355	0.167178	0.177378	0.183555
WTCCC67175	control	0.190682	0.117472	0.147108	0.166777	0.177168	0.183302
WTCCC67177	control	0.190093	0.116171	0.145815	0.166699	0.176975	0.182909
WTCCC67180	control	0.188739	0.115781	0.145856	0.16591	0.17609	0.182169
WTCCC67182	control	0.192216	0.116617	0.147067	0.167196	0.177348	0.183236
WTCCC67183	control	0.189251	0.116041	0.146581	0.166742	0.176769	0.182262
WTCCC67184	control	0.189839	0.113513	0.145397	0.166058	0.176692	0.182619
WTCCC67185	control	0.189657	0.116152	0.146013	0.165827	0.17574	0.182148
WTCCC67186	control	0.190737	0.116989	0.147252	0.166921	0.176692	0.182823
WTCCC67187	control	0.191134	0.116914	0.146102	0.166799	0.177421	0.182901
WTCCC67189	control	0.191322	0.116729	0.146335	0.166516	0.177344	0.183603
WTCCC67192	control	0.189974	0.116431	0.146088	0.166402	0.176376	0.182587
WTCCC67193	control	0.189936	0.117974	0.146957	0.166986	0.176928	0.182603
WTCCC67194	control	0.189909	0.117268	0.14591	0.166271	0.176522	0.183034
WTCCC67195	control	0.191514	0.11632	0.14656	0.16669	0.177654	0.183904
WTCCC67196	control	0.190402	0.117212	0.147019	0.167026	0.177165	0.183329
WTCCC67197	control	0.190166	0.117825	0.147874	0.167309	0.177171	0.18289
WTCCC67198	control	0.189925	0.118178	0.147217	0.167183	0.177095	0.183071
WTCCC67199	control	0.190336	0.117379	0.148039	0.167496	0.177787	0.183015
WTCCC67201	control	0.19033	0.114907	0.145972	0.165347	0.176153	0.182267
WTCCC67202	control	0.19238	0.117416	0.147176	0.167056	0.177787	0.184454
WTCCC67203	control	0.190542	0.115632	0.145637	0.166184	0.177138	0.183481
WTCCC67204	control	0.18917	0.115688	0.146143	0.166563	0.176695	0.181908
WTCCC67206	control	0.190316	0.117435	0.146718	0.167204	0.177448	0.182736
WTCCC67207	control	0.190765	0.117361	0.146916	0.166908	0.176729	0.183135
WTCCC67208	control	0.190019	0.11461	0.144761	0.164763	0.175284	0.181663
WTCCC67209	control	0.190483	0.117138	0.146232	0.166258	0.176472	0.18211
WTCCC67210	control	0.191837	0.118494	0.148319	0.167623	0.177987	0.184143
WTCCC88213	control	0.190254	0.116041	0.146718	0.167148	0.176789	0.182643
WTCCC88218	control	0.191843	0.115465	0.14745	0.166625	0.177178	0.183393
WTCCC88221	control	0.190058	0.118457	0.145431	0.166228	0.176602	0.182424
WTCCC88225	control	0.190511	0.114703	0.146027	0.167004	0.177151	0.183231
WTCCC88226	control	0.191451	0.11842	0.147532	0.167174	0.17779	0.183521
WTCCC88227	control	0.190719	0.116245	0.1473	0.166899	0.176775	0.182802
WTCCC88230	control	0.191478	0.11539	0.146081	0.167122	0.177131	0.183257
WTCCC88235	control	0.192044	0.118755	0.148709	0.167845	0.17824	0.184295
WTCCC88237	control	0.190112	0.117249	0.146485	0.166716	0.177125	0.182661
WTCCC88238	control	0.190863	0.11855	0.146896	0.167021	0.177221	0.183443
WTCCC88239	control	0.190212	0.114424	0.146164	0.166101	0.176299	0.182345
WTCCC88243	control	0.188717	0.115074	0.145862	0.166084	0.176589	0.18214
WTCCC88244	control	0.191152	0.115037	0.147471	0.167871	0.178722	0.184526
WTCCC88246	control	0.191641	0.118439	0.146985	0.167239	0.177684	0.18396
WTCCC88250	control	0.190317	0.115967	0.145883	0.166001	0.177251	0.183752
WTCCC88252	control	0.18933	0.116394	0.146287	0.166825	0.176739	0.18285
WTCCC88253	control	0.191115	0.115409	0.147676	0.168103	0.17786	0.183233
WTCCC88254	control	0.191002	0.116729	0.147998	0.167802	0.178556	0.183989
WTCCC88255	control	0.192239	0.119312	0.147491	0.167156	0.178023	0.18421
WTCCC88257	control	0.191513	0.11803	0.147409	0.166725	0.177571	0.183332
WTCCC88258	control	0.193115	0.11723	0.146718	0.167575	0.178383	0.18458
WTCCC88259	control	0.192175	0.118513	0.147888	0.166808	0.177201	0.18385
WTCCC88263	control	0.190282	0.116394	0.145951	0.165896	0.176672	0.182494
WTCCC88266	control	0.199051	0.121933	0.153055	0.174176	0.184757	0.190872
WTCCC88268	control	0.191555	0.117881	0.147608	0.167976	0.17815	0.184234
WTCCC88270	control	0.190153	0.116059	0.146547	0.166969	0.177617	0.183377
WTCCC88271	control	0.191459	0.116097	0.146314	0.167501	0.178213	0.184138
WTCCC88273	control	0.191159	0.11619	0.146786	0.167143	0.177927	0.183999
WTCCC88274	control	0.189522	0.115967	0.146458	0.166463	0.176812	0.182776
WTCCC88275	control	0.191425	0.117416	0.148634	0.168033	0.178679	0.184806
WTCCC88277	control	0.190926	0.115855	0.146499	0.166258	0.176848	0.182815
WTCCC88279	control	0.189686	0.115874	0.145007	0.165251	0.175357	0.181714
WTCCC88280	control	0.191818	0.115242	0.147779	0.167462	0.177338	0.183406
WTCCC88282	control	0.190665	0.119405	0.148223	0.16805	0.178083	0.183571
WTCCC88283	control	0.193047	0.117454	0.147902	0.167396	0.178206	0.18396
WTCCC88285	control	0.192525	0.116338	0.14756	0.168137	0.178123	0.184284
WTCCC88287	control	0.192663	0.118383	0.148196	0.168268	0.179079	0.184737
WTCCC88288	control	0.19174	0.11855	0.14821	0.168538	0.178516	0.18496
WTCCC88291	control	0.190013	0.118439	0.148525	0.168198	0.177328	0.18301
WTCCC88293	control	0.192103	0.121338	0.149763	0.169685	0.179778	0.185681
WTCCC88295	control	0.192516	0.116747	0.146916	0.168177	0.178979	0.184912
WTCCC88299	control	0.193532	0.121059	0.148518	0.169437	0.179232	0.185505
WTCCC88301	control	0.190682	0.117546	0.14693	0.167252	0.177364	0.183566
WTCCC88303	control	0.189833	0.117546	0.147217	0.167348	0.177288	0.183781
WTCCC88304	control	0.189076	0.116394	0.144959	0.165491	0.17557	0.181445
WTCCC88306	control	0.189566	0.115167	0.145554	0.166354	0.176163	0.182065
WTCCC88307	control	0.190691	0.117119	0.147477	0.166777	0.176908	0.183545
WTCCC88309	control	0.189409	0.118123	0.148155	0.167126	0.177324	0.182909
WTCCC88314	control	0.189309	0.117844	0.146643	0.166516	0.176769	0.182656
WTCCC88315	control	0.190395	0.1179	0.147957	0.167479	0.177597	0.183063
WTCCC88317	control	0.192243	0.118959	0.148518	0.167418	0.177581	0.183797
WTCCC88322	control	0.189636	0.118903	0.147149	0.166228	0.176562	0.182483
WTCCC88325	control	0.191899	0.117212	0.146006	0.166075	0.176792	0.183318
WTCCC88326	control	0.190828	0.117082	0.147717	0.167531	0.177454	0.183382
WTCCC88327	control	0.191938	0.116691	0.146389	0.166908	0.176858	0.183156
WTCCC88328	control	0.190056	0.114628	0.144405	0.164697	0.174735	0.181078
WTCCC88329	control	0.19173	0.119238	0.148867	0.168007	0.178067	0.184093
WTCCC88330	control	0.191118	0.118178	0.146355	0.166232	0.176962	0.183103
WTCCC88331	control	0.193857	0.11881	0.149099	0.169663	0.179654	0.185862
WTCCC88335	control	0.189	0.11658	0.145726	0.166075	0.176499	0.181935
WTCCC88336	control	0.189701	0.116487	0.147409	0.166956	0.176915	0.182858
WTCCC88337	control	0.190319	0.115781	0.146786	0.16693	0.176832	0.182807
WTCCC88339	control	0.190916	0.121859	0.148778	0.168443	0.177681	0.183156
WTCCC88343	control	0.192747	0.122658	0.148682	0.168521	0.178995	0.185532
WTCCC88345	control	0.191098	0.119498	0.148689	0.168661	0.178699	0.18455
WTCCC88347	control	0.191686	0.118532	0.147991	0.167989	0.177993	0.184045
WTCCC88349	control	0.192157	0.116914	0.147409	0.167728	0.177691	0.184383
WTCCC88351	control	0.192522	0.120706	0.150064	0.169419	0.179794	0.185923
WTCCC88352	control	0.190062	0.117305	0.146998	0.167588	0.178147	0.18376
WTCCC88355	control	0.191965	0.118625	0.147683	0.167374	0.177235	0.183443
WTCCC88357	control	0.190514	0.116487	0.146499	0.166908	0.176489	0.182318
WTCCC88360	control	0.192226	0.117249	0.14669	0.16717	0.177524	0.18356
WTCCC88361	control	0.190917	0.118829	0.145951	0.165984	0.176735	0.182398
WTCCC88370	control	0.192663	0.121468	0.148463	0.168207	0.178346	0.184396
WTCCC88371	control	0.191946	0.115948	0.14669	0.167636	0.178017	0.183789
WTCCC88372	control	0.192069	0.116636	0.147053	0.167226	0.177304	0.184207
WTCCC88375	control	0.188853	0.115725	0.145999	0.16584	0.176223	0.181655
WTCCC88378	control	0.192192	0.117788	0.148757	0.168647	0.178513	0.184798
WTCCC88379	control	0.191419	0.116877	0.148011	0.167828	0.17799	0.183747
WTCCC88381	control	0.18924	0.114926	0.146383	0.166991	0.177085	0.182664
WTCCC88384	control	0.191187	0.113885	0.145178	0.165792	0.176183	0.182632
WTCCC88385	control	0.191478	0.116413	0.145787	0.167021	0.177807	0.183539
WTCCC88387	control	0.188884	0.11645	0.145951	0.166141	0.176343	0.182092
WTCCC88388	control	0.186029	0.113959	0.145116	0.164527	0.174865	0.180368
WTCCC88390	control	0.190558	0.113866	0.145445	0.165133	0.17579	0.182313
WTCCC88394	control	0.190609	0.117955	0.146246	0.166498	0.176662	0.182643
WTCCC88397	control	0.192157	0.11448	0.147861	0.167793	0.178476	0.184188
WTCCC88398	control	0.189497	0.116171	0.145123	0.165356	0.175923	0.182023
WTCCC88399	control	0.191748	0.116914	0.147423	0.166999	0.177677	0.183874
WTCCC88402	control	0.189543	0.113569	0.145876	0.165944	0.176549	0.182645
WTCCC88403	control	0.191555	0.118216	0.14797	0.167165	0.17816	0.183827
WTCCC88406	control	0.191272	0.114758	0.147265	0.166332	0.177128	0.183369
WTCCC88409	control	0.189418	0.116004	0.146341	0.166097	0.176532	0.182494
WTCCC88411	control	0.19145	0.113327	0.146957	0.167457	0.177674	0.183686
WTCCC88412	control	0.191932	0.115335	0.145678	0.166895	0.177185	0.18359
WTCCC88413	control	0.190768	0.11816	0.148271	0.167632	0.177717	0.183635
WTCCC88417	control	0.190275	0.116264	0.145972	0.165914	0.176536	0.182219
WTCCC88418	control	0.189689	0.115465	0.145842	0.165748	0.17603	0.182533
WTCCC88419	control	0.190707	0.11513	0.145315	0.16587	0.175983	0.182656
WTCCC88421	control	0.19006	0.120056	0.149777	0.168678	0.178303	0.184361
WTCCC88424	control	0.189813	0.115446	0.146335	0.16645	0.176649	0.182579
WTCCC88426	control	0.190344	0.117361	0.146136	0.165844	0.176402	0.182153
WTCCC88429	control	0.189614	0.115911	0.145903	0.166189	0.176066	0.181719
WTCCC88431	control	0.19153	0.118643	0.14756	0.168155	0.178573	0.184242
WTCCC88432	control	0.18967	0.115502	0.14589	0.166742	0.176269	0.182118
WTCCC88436	control	0.188857	0.117584	0.145137	0.165853	0.176193	0.182177
WTCCC88443	control	0.191134	0.116896	0.146773	0.167204	0.177877	0.183374
WTCCC88444	control	0.192317	0.116617	0.14693	0.167797	0.17842	0.184675
WTCCC88445	control	0.190138	0.114721	0.144966	0.165212	0.176006	0.182241
WTCCC88448	control	0.189207	0.116208	0.146827	0.166363	0.177052	0.182725
WTCCC88449	control	0.190618	0.117268	0.147026	0.167762	0.177468	0.18347
WTCCC88454	control	0.190106	0.114926	0.145465	0.166167	0.176006	0.182752
WTCCC88456	control	0.190417	0.118643	0.148915	0.168403	0.177964	0.184215
WTCCC88457	control	0.190347	0.116004	0.146116	0.166542	0.176522	0.182384
WTCCC88459	control	0.190013	0.116654	0.146595	0.166686	0.176566	0.183143
WTCCC88462	control	0.189823	0.116134	0.146711	0.165722	0.176566	0.182158
WTCCC88463	control	0.190483	0.11632	0.145582	0.16642	0.176699	0.183082
WTCCC88465	control	0.191086	0.117862	0.146882	0.167379	0.177248	0.183254
WTCCC88466	control	0.191043	0.117082	0.147423	0.16734	0.177195	0.182975
WTCCC88467	control	0.188824	0.116524	0.145773	0.166219	0.175817	0.181655
WTCCC88470	control	0.192276	0.117955	0.147655	0.167462	0.178629	0.184468
WTCCC88471	control	0.188049	0.116097	0.144877	0.16509	0.175417	0.181347
WTCCC88472	control	0.189281	0.116022	0.146034	0.165931	0.176219	0.182379
WTCCC88474	control	0.19346	0.117268	0.148032	0.168447	0.179178	0.185404
WTCCC88475	control	0.19	0.114814	0.146109	0.166393	0.176253	0.182456
WTCCC88479	control	0.191233	0.115335	0.145507	0.166882	0.177081	0.183028
WTCCC88480	control	0.190757	0.11842	0.14693	0.16659	0.177857	0.183302
WTCCC88482	control	0.19101	0.115874	0.145281	0.166276	0.176153	0.182384
WTCCC88483	control	0.188133	0.118606	0.146732	0.166407	0.176006	0.181349
WTCCC88485	control	0.190053	0.116784	0.146232	0.166725	0.176739	0.182869
WTCCC88486	control	0.189883	0.116599	0.146383	0.166437	0.177251	0.183119
WTCCC88487	control	0.191576	0.120372	0.148963	0.168966	0.178679	0.183994
WTCCC88490	control	0.191654	0.115502	0.146574	0.167793	0.177834	0.183928
WTCCC88494	control	0.190053	0.114647	0.145972	0.166581	0.176462	0.18264
WTCCC88495	control	0.190115	0.116394	0.145465	0.166245	0.177022	0.183002
WTCCC88498	control	0.190285	0.117677	0.148538	0.167967	0.17781	0.183545
WTCCC88504	control	0.190154	0.116673	0.146061	0.166236	0.176366	0.182422
WTCCC88506	control	0.190602	0.11487	0.14524	0.166071	0.176229	0.18223
WTCCC88507	control	0.191516	0.114963	0.146006	0.166864	0.17795	0.183811
WTCCC88508	control	0.188959	0.117007	0.146848	0.166716	0.176782	0.182701
WTCCC88513	control	0.192742	0.117398	0.147224	0.167797	0.178113	0.184311
WTCCC88514	control	0.189023	0.11552	0.145719	0.165229	0.176213	0.18206
WTCCC88519	control	0.190077	0.115781	0.145965	0.166127	0.176759	0.182584
WTCCC88527	control	0.189623	0.114331	0.146081	0.166856	0.176828	0.181788
WTCCC88528	control	0.188746	0.116394	0.144932	0.165809	0.17583	0.181807
WTCCC88529	control	0.1908	0.117528	0.146075	0.166511	0.176479	0.182853
WTCCC88535	control	0.192101	0.117286	0.146992	0.16795	0.17799	0.184212
WTCCC88538	control	0.191115	0.116283	0.146348	0.167231	0.177275	0.183169
WTCCC88540	control	0.189631	0.116115	0.146341	0.165883	0.176046	0.181634
WTCCC88545	control	0.191605	0.118178	0.147984	0.16795	0.178456	0.184662
WTCCC88549	control	0.190339	0.118457	0.14821	0.167579	0.176805	0.182975
WTCCC88551	control	0.189595	0.115019	0.146239	0.166337	0.176366	0.181999
WTCCC88553	control	0.191338	0.115483	0.146211	0.167579	0.177058	0.183278
WTCCC88555	control	0.191485	0.113513	0.144761	0.165129	0.176206	0.183348
WTCCC88556	control	0.190459	0.116617	0.146232	0.16672	0.177061	0.183079
WTCCC88558	control	0.19008	0.119517	0.147669	0.167156	0.177012	0.183265
WTCCC88562	control	0.1914	0.118606	0.147991	0.168046	0.177354	0.183281
WTCCC88563	control	0.189435	0.115651	0.14615	0.166328	0.176516	0.181823
WTCCC88565	control	0.190988	0.115799	0.14667	0.166672	0.176439	0.182448
WTCCC88567	control	0.190564	0.115279	0.146184	0.166119	0.176389	0.18272
WTCCC88570	control	0.190976	0.11526	0.146225	0.166189	0.176299	0.182416
WTCCC88574	control	0.193201	0.117528	0.147594	0.16805	0.178719	0.184888
WTCCC88575	control	0.188178	0.116617	0.145329	0.165574	0.175674	0.18095
WTCCC88578	control	0.188384	0.117323	0.146533	0.16635	0.176236	0.181855
WTCCC88579	control	0.19026	0.119442	0.147881	0.167165	0.176905	0.182898
WTCCC88581	control	0.191167	0.117082	0.146779	0.1673	0.177091	0.183135
WTCCC88582	control	0.190281	0.115743	0.146998	0.166999	0.177454	0.183401
WTCCC88583	control	0.19097	0.116859	0.147594	0.166995	0.177261	0.183247
WTCCC88585	control	0.190638	0.113587	0.145876	0.167366	0.17783	0.182941
WTCCC88589	control	0.191428	0.114517	0.146437	0.166625	0.177035	0.18306
WTCCC88590	control	0.192063	0.119647	0.148011	0.168133	0.17818	0.184045
WTCCC88593	control	0.190245	0.115669	0.14552	0.16625	0.176612	0.18244
WTCCC88597	control	0.190894	0.115502	0.145924	0.166603	0.177331	0.18364
WTCCC88601	control	0.188877	0.116914	0.145753	0.165652	0.176409	0.182164
WTCCC88602	control	0.190487	0.118011	0.145938	0.165975	0.176353	0.182547
WTCCC88603	control	0.192653	0.118662	0.148675	0.167946	0.1783	0.184085
WTCCC88605	control	0.189751	0.117342	0.146951	0.167348	0.177784	0.183704
WTCCC88610	control	0.191347	0.118086	0.147156	0.167126	0.176765	0.183113
WTCCC88611	control	0.190622	0.116952	0.146636	0.166978	0.177081	0.18272
WTCCC88612	control	0.189528	0.115799	0.145493	0.165081	0.176166	0.182156
WTCCC88614	control	0.191058	0.116691	0.14704	0.167104	0.176925	0.182621
WTCCC88617	control	0.190176	0.117454	0.146307	0.166428	0.176412	0.182587
WTCCC88618	control	0.19087	0.11855	0.147662	0.168024	0.177694	0.183486
WTCCC88622	control	0.190839	0.117454	0.147026	0.166908	0.176506	0.182619
WTCCC88624	control	0.190674	0.117639	0.146068	0.166672	0.177141	0.182762
WTCCC88625	control	0.192267	0.116747	0.14719	0.167906	0.178662	0.184532
WTCCC88628	control	0.191136	0.11684	0.147046	0.167531	0.177271	0.18269
WTCCC88636	control	0.190382	0.116877	0.14732	0.167449	0.177957	0.183603
WTCCC88637	control	0.189347	0.11632	0.146444	0.167113	0.176985	0.182698
WTCCC88639	control	0.191795	0.117045	0.146718	0.166755	0.177171	0.183552
WTCCC88642	control	0.188746	0.116784	0.146451	0.167209	0.176209	0.182105
WTCCC88643	control	0.191288	0.116914	0.146821	0.167292	0.177601	0.183454
WTCCC88645	control	0.191237	0.11881	0.147669	0.167693	0.177471	0.183284
WTCCC88647	control	0.191624	0.121524	0.14899	0.169044	0.179395	0.18541
WTCCC88657	control	0.192339	0.120874	0.148921	0.169358	0.179428	0.184936
WTCCC88659	control	0.192177	0.118048	0.146424	0.167026	0.17791	0.184148
WTCCC88661	control	0.191321	0.119442	0.147724	0.167496	0.177627	0.183813
WTCCC88664	control	0.191463	0.119164	0.14782	0.16805	0.178483	0.184768
WTCCC88665	control	0.191657	0.116859	0.146567	0.167911	0.178143	0.18367
WTCCC88667	control	0.190217	0.115372	0.145527	0.165129	0.175534	0.181818
WTCCC88669	control	0.192148	0.119331	0.150064	0.169227	0.179335	0.184941
WTCCC88670	control	0.189334	0.113941	0.145082	0.166136	0.175946	0.18202
WTCCC88678	control	0.190022	0.11526	0.147614	0.167667	0.177181	0.182784
WTCCC88686	control	0.189111	0.114461	0.146075	0.166036	0.175983	0.181278
WTCCC88687	control	0.190863	0.116487	0.146732	0.167213	0.177674	0.183646
WTCCC88694	control	0.190455	0.116041	0.146704	0.167183	0.177071	0.182621
WTCCC88695	control	0.190685	0.115855	0.146136	0.166032	0.176382	0.182185
WTCCC88700	control	0.191985	0.119294	0.147532	0.168155	0.17807	0.184236
WTCCC88702	control	0.190115	0.116543	0.146656	0.166202	0.176569	0.182509
WTCCC88703	control	0.191126	0.118364	0.147224	0.167296	0.177601	0.18331
WTCCC88705	control	0.186583	0.112844	0.145589	0.164894	0.175108	0.180767
WTCCC88706	control	0.189176	0.115316	0.145835	0.165814	0.176149	0.1821
WTCCC88707	control	0.190596	0.116059	0.147224	0.167174	0.177644	0.183933
WTCCC88708	control	0.191175	0.114331	0.145958	0.166363	0.177128	0.183377
WTCCC88713	control	0.192161	0.120037	0.147566	0.167165	0.17795	0.184151
WTCCC88717	control	0.188835	0.117565	0.146376	0.166258	0.176323	0.182065
WTCCC88718	control	0.189548	0.11552	0.14565	0.165923	0.176333	0.182339
WTCCC88722	control	0.192233	0.117677	0.14643	0.16764	0.177694	0.183739
WTCCC88724	control	0.191269	0.117398	0.145794	0.167052	0.177458	0.183827
WTCCC88725	control	0.192537	0.117398	0.146923	0.167013	0.177647	0.184082
WTCCC88726	control	0.192286	0.113309	0.145958	0.167235	0.17796	0.184074
WTCCC88727	control	0.189547	0.115929	0.146307	0.166162	0.177178	0.183012
WTCCC88735	control	0.187976	0.115967	0.145945	0.16591	0.175347	0.181379
WTCCC88738	control	0.191472	0.119442	0.147895	0.168246	0.178553	0.184702
WTCCC88739	control	0.188959	0.115297	0.14565	0.16546	0.175953	0.181999
WTCCC88741	control	0.190719	0.115595	0.146875	0.166838	0.177205	0.18327
WTCCC88742	control	0.188205	0.114108	0.145979	0.165905	0.175823	0.181421
WTCCC88743	control	0.193416	0.118383	0.146745	0.168159	0.178796	0.184928
WTCCC88744	control	0.192123	0.11777	0.146998	0.167505	0.177451	0.183707
WTCCC88746	control	0.189515	0.115279	0.146458	0.166781	0.177175	0.183108
WTCCC88748	control	0.191519	0.117249	0.146951	0.168259	0.178992	0.184473
WTCCC88754	control	0.190257	0.1171	0.147765	0.167274	0.177208	0.182909
WTCCC88755	control	0.193257	0.116859	0.147669	0.16815	0.178516	0.18483
WTCCC88756	control	0.191696	0.119572	0.148223	0.167645	0.177624	0.183638
WTCCC88757	control	0.189971	0.115446	0.145137	0.166363	0.176509	0.182363
WTCCC88767	control	0.189322	0.117528	0.146143	0.166441	0.176432	0.182781
WTCCC88768	control	0.189824	0.114963	0.145493	0.166101	0.176173	0.18131
WTCCC88769	control	0.189858	0.114033	0.145212	0.165151	0.175684	0.182214
WTCCC88770	control	0.189292	0.116115	0.145808	0.166725	0.176196	0.182118
WTCCC88771	control	0.193108	0.119665	0.147293	0.167387	0.17802	0.184739
WTCCC88775	control	0.190973	0.114758	0.145438	0.166363	0.177052	0.182589
WTCCC88777	control	0.190119	0.118773	0.147176	0.168225	0.177557	0.183648
WTCCC88781	control	0.189768	0.116766	0.147108	0.166921	0.176576	0.182371
WTCCC88783	control	0.190932	0.116747	0.146547	0.166127	0.175976	0.182738
WTCCC88785	control	0.190939	0.115335	0.146492	0.166411	0.176669	0.182906
WTCCC88789	control	0.19	0.112454	0.145404	0.166097	0.176003	0.182273
WTCCC88793	control	0.192263	0.115929	0.148045	0.167736	0.177887	0.184351
WTCCC88794	control	0.190961	0.114498	0.146506	0.166808	0.176968	0.183095
WTCCC88795	control	0.189591	0.115019	0.146519	0.166507	0.176888	0.182693
WTCCC88796	control	0.190969	0.118996	0.148812	0.168386	0.177877	0.183262
WTCCC88797	control	0.192125	0.114684	0.146294	0.16672	0.17832	0.184524
WTCCC88798	control	0.189923	0.116599	0.146793	0.166882	0.177404	0.183473
WTCCC88799	control	0.189578	0.114312	0.145123	0.165923	0.176213	0.181908
WTCCC88803	control	0.190684	0.115892	0.144583	0.164998	0.175883	0.182132
WTCCC88810	control	0.192692	0.11777	0.148566	0.168591	0.178513	0.184638
WTCCC88813	control	0.190404	0.114498	0.14472	0.16587	0.175727	0.181927
WTCCC88815	control	0.190094	0.115595	0.145876	0.166463	0.176795	0.182893
WTCCC88816	control	0.191014	0.116599	0.146889	0.167366	0.177754	0.184077
WTCCC88820	control	0.19058	0.117119	0.147286	0.167056	0.176169	0.182674
WTCCC88826	control	0.189556	0.119424	0.147731	0.167174	0.177098	0.183031
WTCCC88827	control	0.191161	0.117342	0.146615	0.167287	0.177371	0.183457
WTCCC88828	control	0.190008	0.117546	0.147998	0.167854	0.177777	0.183374
WTCCC88829	control	0.18995	0.114963	0.147833	0.16768	0.177644	0.182914
WTCCC88830	control	0.189934	0.114387	0.145992	0.165997	0.176086	0.182555
WTCCC88832	control	0.189072	0.116989	0.145507	0.165862	0.175873	0.181703
WTCCC88834	control	0.190278	0.116245	0.146389	0.166921	0.177631	0.183805
WTCCC88835	control	0.190323	0.115892	0.145137	0.166197	0.176382	0.182619
WTCCC88840	control	0.190415	0.114981	0.146841	0.166703	0.177215	0.182541
WTCCC88842	control	0.190276	0.116413	0.147436	0.16761	0.177111	0.182853
WTCCC88843	control	0.190242	0.116933	0.145096	0.166071	0.176549	0.182411
WTCCC88844	control	0.190916	0.118048	0.146403	0.166869	0.177198	0.183545
WTCCC88845	control	0.18995	0.113773	0.145979	0.166829	0.176522	0.18239
WTCCC88847	control	0.189771	0.115558	0.14513	0.165365	0.175334	0.181187
WTCCC88851	control	0.191381	0.117788	0.147471	0.16822	0.177478	0.183571
WTCCC88853	control	0.19226	0.117751	0.147573	0.167745	0.178027	0.184183
WTCCC88854	control	0.186861	0.113792	0.14422	0.164593	0.174752	0.180546
WTCCC88857	control	0.191957	0.116747	0.145322	0.165692	0.176189	0.182834
WTCCC88859	control	0.190863	0.116004	0.147258	0.166799	0.177434	0.183696
WTCCC88862	control	0.189614	0.115074	0.144288	0.164772	0.175341	0.181339
WTCCC88865	control	0.188081	0.118253	0.147026	0.165927	0.175717	0.18152
WTCCC88867	control	0.189463	0.114164	0.145342	0.166402	0.177128	0.182709
WTCCC88868	control	0.190291	0.115892	0.146759	0.165927	0.176449	0.182738
WTCCC88873	control	0.19168	0.118606	0.147792	0.167422	0.17804	0.184218
WTCCC88875	control	0.189276	0.115558	0.146786	0.166563	0.176013	0.181286
WTCCC88876	control	0.192481	0.11658	0.146383	0.166629	0.176719	0.182927
WTCCC88878	control	0.18847	0.115465	0.145445	0.165478	0.176046	0.181621
WTCCC88879	control	0.191665	0.115892	0.146396	0.1672	0.177664	0.183728
WTCCC88881	control	0.189578	0.113476	0.145438	0.164981	0.175617	0.181376
WTCCC88887	control	0.190366	0.115911	0.146807	0.166625	0.177205	0.182669
WTCCC88892	control	0.190549	0.117156	0.146205	0.166577	0.176469	0.182608
WTCCC88893	control	0.191869	0.117677	0.148059	0.168068	0.178639	0.184484
WTCCC88897	control	0.191506	0.117639	0.147183	0.167793	0.178127	0.184077
WTCCC88898	control	0.191126	0.116245	0.146937	0.167261	0.177894	0.183808
WTCCC88899	control	0.190514	0.115874	0.1468	0.166555	0.176935	0.183074
WTCCC88901	control	0.191494	0.117249	0.147772	0.16829	0.178962	0.184798
WTCCC88902	control	0.190731	0.116097	0.147108	0.166298	0.176416	0.182382
WTCCC88903	control	0.193303	0.117955	0.147389	0.168081	0.178519	0.184803
WTCCC88905	control	0.189459	0.11645	0.146581	0.165818	0.176276	0.182039
WTCCC88911	control	0.193111	0.115743	0.147211	0.167706	0.17822	0.184239
WTCCC88912	control	0.189697	0.116468	0.145438	0.165661	0.176006	0.182525
WTCCC88914	control	0.191307	0.117937	0.147895	0.168063	0.17833	0.183968
WTCCC88918	control	0.189494	0.115576	0.146355	0.166372	0.176905	0.182581
WTCCC88922	control	0.191833	0.119424	0.148066	0.168081	0.17806	0.183832
WTCCC88923	control	0.192006	0.116004	0.14539	0.166241	0.176639	0.182504
WTCCC88924	control	0.190413	0.117639	0.14643	0.167627	0.177624	0.183396
WTCCC88926	control	0.191149	0.118513	0.146396	0.16686	0.176809	0.182717
WTCCC88927	control	0.189308	0.114796	0.145308	0.165264	0.175723	0.181222
WTCCC88929	control	0.191462	0.117193	0.145739	0.165997	0.176795	0.182717
WTCCC88931	control	0.189042	0.113513	0.144035	0.164148	0.174575	0.180804
WTCCC88934	control	0.190875	0.114145	0.145767	0.16693	0.177208	0.183369
WTCCC88936	control	0.188783	0.116152	0.1463	0.166271	0.176113	0.18165
WTCCC88937	control	0.188224	0.118662	0.14732	0.16693	0.176	0.181919
WTCCC88938	control	0.190498	0.114461	0.145657	0.166437	0.176652	0.182368
WTCCC88939	control	0.189317	0.114721	0.144384	0.163843	0.174435	0.18103
WTCCC88940	control	0.190236	0.115	0.145472	0.167117	0.176962	0.182805
WTCCC88945	control	0.192896	0.116766	0.146348	0.167562	0.177694	0.183962
WTCCC88946	control	0.189903	0.119071	0.147409	0.16798	0.177042	0.183063
WTCCC88951	control	0.192349	0.117138	0.147512	0.168028	0.178429	0.184175
WTCCC88953	control	0.190798	0.116784	0.14704	0.167069	0.177175	0.184063
WTCCC88957	control	0.192136	0.118662	0.147614	0.167889	0.17801	0.184082
WTCCC88959	control	0.189331	0.115651	0.14604	0.165452	0.17569	0.18178
WTCCC88961	control	0.191492	0.117119	0.146978	0.168116	0.178256	0.184031
WTCCC88962	control	0.192714	0.119851	0.148244	0.168499	0.178346	0.184258
WTCCC88963	control	0.192832	0.116115	0.146068	0.167231	0.177687	0.184188
WTCCC88964	control	0.18951	0.114368	0.145034	0.165648	0.17567	0.181743
WTCCC88966	control	0.190266	0.12223	0.14873	0.168085	0.178283	0.183696
WTCCC88969	control	0.191366	0.116022	0.146287	0.166459	0.176672	0.182906
WTCCC88972	control	0.19107	0.118011	0.147361	0.167858	0.176759	0.182831
WTCCC88974	control	0.191639	0.119145	0.147676	0.16764	0.177817	0.183502
WTCCC88975	control	0.192263	0.116357	0.146903	0.167571	0.177488	0.184255
WTCCC88976	control	0.190043	0.115558	0.146232	0.166424	0.176752	0.1824
WTCCC88981	control	0.191447	0.117546	0.147751	0.167396	0.177018	0.183132
WTCCC88983	control	0.191839	0.117156	0.14743	0.167261	0.177964	0.184146
WTCCC88985	control	0.190448	0.11961	0.147915	0.16764	0.17814	0.183723
WTCCC88987	control	0.190951	0.116487	0.147094	0.166978	0.176845	0.182709
WTCCC88991	control	0.19199	0.114721	0.146273	0.166258	0.176449	0.18244
WTCCC88994	control	0.192013	0.11619	0.145691	0.165953	0.177085	0.183502
WTCCC88998	control	0.189981	0.116227	0.146307	0.166502	0.176476	0.181959
WTCCC89000	control	0.191507	0.121227	0.147484	0.167985	0.177734	0.183699
WTCCC89002	control	0.191347	0.119108	0.148518	0.168656	0.178736	0.184103
WTCCC89008	control	0.19155	0.117658	0.145726	0.166829	0.177265	0.183364
WTCCC89009	control	0.191529	0.115	0.146608	0.167174	0.177278	0.18339
WTCCC89014	control	0.190509	0.115948	0.146554	0.167052	0.177181	0.183156
WTCCC89017	control	0.192243	0.11697	0.14771	0.168674	0.178965	0.184694
WTCCC89018	control	0.190198	0.114498	0.14656	0.16713	0.177308	0.183066
WTCCC89020	control	0.190225	0.116487	0.146246	0.166882	0.176539	0.182603
WTCCC89021	control	0.192783	0.116413	0.146896	0.167562	0.17832	0.1845
WTCCC89023	control	0.191065	0.117045	0.146759	0.166681	0.177351	0.183489
WTCCC89024	control	0.189171	0.111375	0.144124	0.164584	0.174668	0.180878
WTCCC89025	control	0.188577	0.115019	0.14589	0.166271	0.176406	0.18136
WTCCC89029	control	0.192852	0.11684	0.147738	0.16802	0.17819	0.184345
WTCCC89030	control	0.190543	0.119275	0.147635	0.168416	0.177907	0.183952
WTCCC89031	control	0.191328	0.115725	0.146383	0.166629	0.176742	0.182494
WTCCC89032	control	0.192155	0.11803	0.147539	0.168107	0.178682	0.184561
WTCCC89033	control	0.190556	0.11684	0.147265	0.167828	0.177474	0.183358
WTCCC89034	control	0.19053	0.115799	0.144733	0.165914	0.175993	0.181836
WTCCC89035	control	0.189221	0.117844	0.145842	0.166463	0.176912	0.182395
WTCCC89036	control	0.188878	0.117472	0.14643	0.166049	0.17565	0.182116
WTCCC89038	control	0.19069	0.114981	0.147238	0.166699	0.177404	0.183262
WTCCC89042	control	0.191598	0.114851	0.145096	0.166162	0.176689	0.183292
WTCCC89045	control	0.188907	0.117677	0.14656	0.166402	0.175946	0.18127
WTCCC89046	control	0.190273	0.114071	0.144494	0.165421	0.175743	0.181695
WTCCC89053	control	0.191285	0.119591	0.146978	0.167597	0.177354	0.183555
WTCCC89056	control	0.191027	0.114312	0.145678	0.16659	0.177541	0.183893
WTCCC89058	control	0.188677	0.114368	0.145548	0.164793	0.174768	0.180775
WTCCC89060	control	0.19079	0.116617	0.146444	0.166542	0.176958	0.182616
WTCCC89061	control	0.191156	0.117621	0.148169	0.168098	0.177857	0.183606
WTCCC89066	control	0.189127	0.115892	0.146164	0.165988	0.176173	0.182129
WTCCC89070	control	0.193128	0.121041	0.148942	0.169149	0.179235	0.185452
WTCCC89075	control	0.191114	0.118011	0.147012	0.166795	0.177228	0.183105
WTCCC89077	control	0.190226	0.116171	0.145568	0.166882	0.177191	0.183313
WTCCC89078	control	0.191503	0.11645	0.147772	0.167043	0.177627	0.18367
WTCCC89080	control	0.194089	0.117268	0.147252	0.167837	0.178163	0.185058
WTCCC89082	control	0.191811	0.117528	0.146335	0.167453	0.177694	0.183813
WTCCC89083	control	0.191822	0.11539	0.147224	0.167108	0.177451	0.183709
WTCCC89084	control	0.191422	0.116654	0.145945	0.167065	0.177937	0.184066
WTCCC89086	control	0.191243	0.122844	0.148504	0.168041	0.178087	0.183978
WTCCC89087	control	0.18924	0.1171	0.146246	0.16689	0.176389	0.182291
WTCCC89091	control	0.191341	0.117138	0.147026	0.167383	0.177824	0.183792
WTCCC89092	control	0.191862	0.119665	0.148648	0.168491	0.178426	0.184619
WTCCC89093	control	0.192199	0.117509	0.147539	0.167701	0.17807	0.184119
WTCCC89094	control	0.190782	0.115316	0.146458	0.16652	0.176572	0.182815
WTCCC89095	control	0.192555	0.115781	0.146834	0.167379	0.177664	0.183672
WTCCC89098	control	0.190141	0.120613	0.146725	0.166598	0.176902	0.182587
WTCCC89101	control	0.19223	0.118903	0.148203	0.168425	0.178087	0.184066
WTCCC89102	control	0.191761	0.115762	0.146957	0.167741	0.177784	0.184106
WTCCC89104	control	0.190445	0.117249	0.147334	0.167505	0.178003	0.184375
WTCCC89106	control	0.191888	0.117937	0.146725	0.166747	0.177101	0.183414
WTCCC89107	control	0.190564	0.117007	0.146759	0.166995	0.177304	0.182579
WTCCC89108	control	0.191469	0.116152	0.147217	0.167209	0.177384	0.183417
WTCCC89110	control	0.189292	0.116152	0.14604	0.166502	0.176785	0.182406
WTCCC89111	control	0.189612	0.118011	0.146814	0.167082	0.177284	0.183183
WTCCC89114	control	0.191843	0.11539	0.145691	0.167052	0.177614	0.183864
WTCCC89116	control	0.192239	0.116022	0.146704	0.16781	0.178023	0.18434
WTCCC89119	control	0.189733	0.118104	0.146533	0.166585	0.177088	0.182666
WTCCC89120	control	0.189119	0.116375	0.146615	0.166821	0.176732	0.181953
WTCCC89121	control	0.19041	0.116245	0.146437	0.166062	0.176502	0.182682
WTCCC89122	control	0.190396	0.116599	0.146964	0.16747	0.177052	0.182845
WTCCC89125	control	0.190107	0.119963	0.148935	0.168403	0.17831	0.184167
WTCCC89126	control	0.189786	0.116952	0.146471	0.167178	0.176785	0.182627
WTCCC89127	control	0.191996	0.1179	0.14784	0.168412	0.178223	0.184566
WTCCC89130	control	0.190442	0.119368	0.147272	0.168159	0.17774	0.183848
WTCCC89132	control	0.189587	0.114647	0.146246	0.166114	0.176509	0.182134
WTCCC89133	control	0.190869	0.117119	0.146533	0.166537	0.177022	0.182539
WTCCC89134	control	0.190407	0.118773	0.147765	0.167396	0.177754	0.183036
WTCCC89138	control	0.190593	0.115093	0.144939	0.16594	0.176412	0.18207
WTCCC89143	control	0.190187	0.117361	0.146328	0.16652	0.177351	0.183308
WTCCC89146	control	0.187738	0.115855	0.145678	0.166502	0.176146	0.181365
WTCCC89149	control	0.189758	0.115799	0.146608	0.166062	0.176396	0.181727
WTCCC89150	control	0.191349	0.117045	0.146567	0.166407	0.176572	0.182533
WTCCC89155	control	0.189161	0.114758	0.145308	0.165378	0.175464	0.181232
WTCCC89159	control	0.190442	0.116004	0.145411	0.165835	0.176749	0.18331
WTCCC89161	control	0.188469	0.117323	0.146088	0.165535	0.175627	0.181102
WTCCC89163	control	0.190267	0.118197	0.147471	0.166616	0.176576	0.182933
WTCCC89165	control	0.192918	0.120428	0.14756	0.168207	0.17839	0.184893
WTCCC89166	control	0.189826	0.114498	0.146287	0.166686	0.177218	0.18327
WTCCC89169	control	0.19086	0.115539	0.146848	0.166742	0.177225	0.183247
WTCCC89170	control	0.191271	0.119238	0.147122	0.16815	0.177967	0.184375
WTCCC89171	control	0.189758	0.113959	0.14563	0.166023	0.176586	0.182132
WTCCC89176	control	0.189879	0.115855	0.144678	0.165857	0.176133	0.18211
WTCCC89177	control	0.191086	0.117825	0.14771	0.166877	0.177374	0.183816
WTCCC89179	control	0.189999	0.117509	0.147135	0.167675	0.177441	0.18252
WTCCC89181	control	0.192767	0.119758	0.149113	0.168443	0.178613	0.184399
WTCCC89185	control	0.190217	0.116747	0.14565	0.165805	0.176136	0.182222
WTCCC89187	control	0.190734	0.115706	0.145951	0.166332	0.177108	0.183342
WTCCC89189	control	0.191253	0.115279	0.146205	0.167501	0.17779	0.183917
WTCCC89192	control	0.191673	0.116952	0.146957	0.167605	0.177787	0.183672
WTCCC89197	control	0.19202	0.116078	0.146191	0.166607	0.177657	0.184018
WTCCC89198	control	0.190128	0.115465	0.147505	0.167174	0.177121	0.182869
WTCCC89202	control	0.189462	0.116283	0.14526	0.166341	0.176596	0.181977
WTCCC89204	control	0.188938	0.118067	0.147655	0.167405	0.176233	0.181929
WTCCC89205	control	0.192597	0.118717	0.147457	0.168063	0.179105	0.185266
WTCCC89207	control	0.190436	0.11803	0.14654	0.166389	0.176522	0.182765
WTCCC89214	control	0.192888	0.119647	0.148874	0.169306	0.179535	0.18546
WTCCC89215	control	0.191501	0.117026	0.147074	0.167754	0.178157	0.183725
WTCCC89217	control	0.190093	0.117825	0.146807	0.166045	0.176679	0.1821
WTCCC89219	control	0.191268	0.118253	0.147477	0.167091	0.177161	0.183116
WTCCC89225	control	0.193741	0.116914	0.149496	0.168499	0.178866	0.185415
WTCCC89226	control	0.193246	0.119796	0.149647	0.168643	0.179355	0.185889
WTCCC89229	control	0.190034	0.116729	0.146738	0.166376	0.176163	0.182424
WTCCC89230	control	0.188984	0.116245	0.146595	0.166581	0.176103	0.1821
WTCCC89231	control	0.191621	0.115985	0.146246	0.167784	0.178513	0.184457
WTCCC89234	control	0.189284	0.114703	0.14526	0.165988	0.175264	0.1809
WTCCC89238	control	0.189283	0.114684	0.145438	0.165517	0.176149	0.181812
WTCCC89239	control	0.191633	0.117584	0.146458	0.16676	0.177368	0.183709
WTCCC89240	control	0.190539	0.118197	0.146396	0.165949	0.176519	0.181879
WTCCC89241	control	0.189732	0.118513	0.147341	0.1672	0.176802	0.182464
WTCCC89242	control	0.189959	0.115558	0.144932	0.165827	0.175703	0.18218
WTCCC89250	control	0.189444	0.115539	0.146369	0.16625	0.176655	0.182259
WTCCC89257	control	0.191667	0.117454	0.146759	0.16761	0.17815	0.184263
WTCCC89260	control	0.190609	0.116264	0.14669	0.166999	0.177045	0.182467
WTCCC89261	control	0.192355	0.116914	0.146622	0.166725	0.177394	0.183885
WTCCC89263	control	0.191164	0.119312	0.149243	0.168961	0.178759	0.184098
WTCCC89264	control	0.192854	0.117881	0.147587	0.168177	0.178446	0.184702
WTCCC89266	control	0.190068	0.114833	0.144706	0.165007	0.175118	0.181618
WTCCC89272	control	0.191921	0.115502	0.147238	0.167653	0.177854	0.1836
WTCCC89273	control	0.191871	0.119182	0.148538	0.167719	0.177877	0.183667
WTCCC89276	control	0.191802	0.118309	0.147772	0.168055	0.178536	0.184415
WTCCC89277	control	0.193099	0.12	0.148716	0.168848	0.179505	0.185263
WTCCC89278	control	0.191106	0.116245	0.147286	0.16764	0.177857	0.183813
WTCCC89281	control	0.19014	0.11803	0.147046	0.167104	0.177008	0.182371
WTCCC89285	control	0.191916	0.123197	0.150591	0.168565	0.179238	0.184678
WTCCC89288	control	0.189186	0.115725	0.146554	0.165923	0.176546	0.182196
WTCCC89290	control	0.188664	0.118773	0.146335	0.165875	0.176256	0.182121
WTCCC89291	control	0.190304	0.115892	0.146554	0.166672	0.177028	0.182776
WTCCC89293	control	0.190028	0.118253	0.145698	0.165644	0.175877	0.18181
WTCCC89301	control	0.189735	0.115316	0.146588	0.166716	0.177091	0.183124
WTCCC89302	control	0.192032	0.118513	0.146725	0.167313	0.177611	0.18331
WTCCC89303	control	0.190358	0.116431	0.147341	0.166686	0.177048	0.182818
WTCCC89307	control	0.189962	0.113625	0.145493	0.165465	0.175923	0.182118
WTCCC89308	control	0.191743	0.116059	0.146923	0.166742	0.177111	0.183286
WTCCC89309	control	0.190311	0.120836	0.149209	0.16798	0.177774	0.183866
WTCCC89313	control	0.191313	0.118346	0.146964	0.166952	0.176895	0.183036
WTCCC89315	control	0.191192	0.118197	0.146615	0.166764	0.176762	0.182922
WTCCC89319	control	0.189978	0.11448	0.144603	0.166162	0.176878	0.183199
WTCCC89320	control	0.187954	0.116766	0.14563	0.165731	0.176143	0.181812
WTCCC89321	control	0.189437	0.113885	0.145527	0.165604	0.176409	0.182249
WTCCC89322	control	0.192131	0.116747	0.146294	0.166367	0.176369	0.182701
WTCCC89324	control	0.19057	0.115242	0.147505	0.167858	0.178243	0.183747
WTCCC89326	control	0.191208	0.118327	0.147539	0.167954	0.178479	0.184473
WTCCC89331	control	0.192458	0.11552	0.147491	0.168669	0.178749	0.184351
WTCCC89332	control	0.193436	0.116264	0.147382	0.168168	0.177977	0.184292
WTCCC89334	control	0.191624	0.118086	0.14771	0.167475	0.17806	0.184164
WTCCC89336	control	0.191136	0.115372	0.146369	0.166459	0.176552	0.182882
WTCCC89338	control	0.190608	0.115669	0.146143	0.166149	0.176805	0.183063
WTCCC89343	control	0.188411	0.11487	0.145746	0.165652	0.175907	0.181509
WTCCC89346	control	0.191206	0.11842	0.14641	0.166376	0.176665	0.182784
WTCCC89348	control	0.191354	0.116227	0.145965	0.167335	0.177677	0.183765
WTCCC89349	control	0.190377	0.116078	0.148203	0.168146	0.178	0.184071
WTCCC89350	control	0.189061	0.115112	0.14617	0.166856	0.176722	0.182278
WTCCC89351	control	0.190082	0.118383	0.147792	0.167065	0.176669	0.182914
WTCCC89354	control	0.189873	0.115706	0.147539	0.167374	0.177458	0.182909
WTCCC89356	control	0.193413	0.11987	0.149544	0.169118	0.178643	0.184763
WTCCC89359	control	0.190477	0.11526	0.146718	0.167183	0.177484	0.183004
WTCCC89361	control	0.191283	0.118439	0.147525	0.166978	0.177288	0.183281
WTCCC89363	control	0.191343	0.118234	0.147074	0.166834	0.176968	0.182858
WTCCC125636	control	0.190316	0.11381	0.145383	0.16584	0.176496	0.182153
WTCCC125637	control	0.192631	0.115558	0.146519	0.167649	0.178406	0.184726
WTCCC125638	control	0.190502	0.11645	0.146807	0.166821	0.176659	0.182265
WTCCC125639	control	0.187217	0.11355	0.144227	0.165168	0.174009	0.180203
WTCCC125640	control	0.189694	0.116264	0.145623	0.166943	0.177258	0.182975
WTCCC125641	control	0.18847	0.116357	0.146499	0.166132	0.17551	0.181376
WTCCC125642	control	0.189802	0.116004	0.145753	0.166738	0.176396	0.182523
WTCCC125648	control	0.189629	0.114963	0.145671	0.16584	0.176053	0.181937
WTCCC125649	control	0.189035	0.115	0.144952	0.164828	0.174915	0.180674
WTCCC125650	control	0.191307	0.114684	0.145267	0.165809	0.176406	0.182794
WTCCC125652	control	0.190804	0.11697	0.1473	0.167353	0.177907	0.183664
WTCCC125653	control	0.189597	0.1171	0.146273	0.165591	0.176399	0.18227
WTCCC125654	control	0.191111	0.116487	0.147512	0.16805	0.178077	0.183686
WTCCC125661	control	0.188373	0.114052	0.145212	0.165391	0.175444	0.181653
WTCCC125662	control	0.190437	0.11645	0.147306	0.166843	0.177128	0.183302
WTCCC125663	control	0.188919	0.114796	0.145144	0.165748	0.175437	0.180865
WTCCC125664	control	0.19041	0.11552	0.145096	0.166154	0.177078	0.1828
WTCCC125665	control	0.189857	0.115446	0.146095	0.16628	0.176026	0.181913
WTCCC125666	control	0.187798	0.115706	0.145253	0.16638	0.176399	0.181586
WTCCC125672	control	0.189855	0.115335	0.145527	0.165622	0.175923	0.182052
WTCCC125673	control	0.192064	0.116078	0.147984	0.168403	0.178559	0.184694
WTCCC125674	control	0.192085	0.117175	0.146157	0.167082	0.177727	0.183494
WTCCC125675	control	0.191908	0.118364	0.147827	0.16802	0.178469	0.184063
WTCCC125676	control	0.189594	0.115465	0.145281	0.166315	0.176785	0.181972
WTCCC125677	control	0.189268	0.113346	0.14472	0.165683	0.17586	0.181831
WTCCC125678	control	0.189682	0.114535	0.145589	0.165827	0.175907	0.182177
WTCCC125684	control	0.190995	0.117844	0.1463	0.16676	0.177088	0.183201
WTCCC125685	control	0.189478	0.116375	0.14565	0.166415	0.177098	0.182307
WTCCC125686	control	0.193477	0.114424	0.147224	0.167932	0.178087	0.184667
WTCCC125688	control	0.191224	0.114888	0.144713	0.166145	0.177012	0.182839
WTCCC125689	control	0.188018	0.114535	0.144795	0.166145	0.175727	0.181618
WTCCC125690	control	0.191708	0.115428	0.146595	0.167305	0.177977	0.184151
WTCCC125697	control	0.191805	0.116245	0.146807	0.167326	0.177374	0.183563
WTCCC125698	control	0.192148	0.116078	0.146677	0.167605	0.178286	0.184135
WTCCC125699	control	0.190594	0.118178	0.146499	0.167793	0.177777	0.183169
WTCCC125700	control	0.190081	0.117918	0.146998	0.167527	0.177354	0.182741
WTCCC125708	control	0.190831	0.115595	0.146636	0.166864	0.177098	0.182781
WTCCC125709	control	0.18881	0.116599	0.145055	0.165138	0.17558	0.181538
WTCCC125710	control	0.189396	0.117175	0.145828	0.165739	0.175996	0.181961
WTCCC125711	control	0.18897	0.115019	0.145404	0.166119	0.17595	0.181674
WTCCC125712	control	0.191337	0.116729	0.145787	0.16652	0.177228	0.183103
WTCCC125713	control	0.189496	0.11684	0.147265	0.166341	0.176126	0.182094
WTCCC125720	control	0.190288	0.113885	0.144446	0.165434	0.176492	0.182217
WTCCC125721	control	0.18978	0.117398	0.145712	0.166293	0.176006	0.18189
WTCCC125722	control	0.192023	0.118439	0.146376	0.165696	0.176349	0.182964
WTCCC125723	control	0.19206	0.11552	0.146752	0.166877	0.176675	0.182815
WTCCC125724	control	0.189827	0.114052	0.144829	0.166075	0.176366	0.182419
WTCCC125732	control	0.189675	0.117305	0.146328	0.167039	0.177135	0.182951
WTCCC125733	control	0.190753	0.11777	0.146978	0.167335	0.177394	0.183938
WTCCC125735	control	0.188929	0.114294	0.145472	0.165779	0.17552	0.181842
WTCCC125736	control	0.189212	0.11671	0.14602	0.165687	0.176046	0.182092
WTCCC125737	control	0.189636	0.117026	0.146827	0.165639	0.176066	0.181674
WTCCC125738	control	0.189232	0.113978	0.146321	0.167095	0.177111	0.182768
WTCCC125739	control	0.191686	0.117082	0.14732	0.167335	0.17785	0.183811
WTCCC125740	control	0.190951	0.116097	0.146738	0.167741	0.17798	0.183768
WTCCC125741	control	0.192125	0.113532	0.146109	0.166781	0.177171	0.183082
WTCCC125742	control	0.192351	0.118773	0.147135	0.167723	0.17808	0.184439
WTCCC125743	control	0.191217	0.117454	0.145541	0.166598	0.177101	0.182933
WTCCC125745	control	0.191146	0.117323	0.146971	0.167331	0.177621	0.183635
WTCCC125746	control	0.19211	0.117528	0.146862	0.168512	0.179115	0.184909
WTCCC125748	control	0.191718	0.115632	0.14628	0.166372	0.176962	0.18356
WTCCC125749	control	0.190376	0.11526	0.145821	0.166145	0.177038	0.182541
WTCCC125750	control	0.192525	0.117342	0.147573	0.168076	0.178183	0.184127
WTCCC125751	control	0.18993	0.118086	0.146341	0.166271	0.176446	0.182211
WTCCC125752	control	0.190264	0.115465	0.146759	0.166734	0.176815	0.182786
WTCCC125756	control	0.191299	0.114926	0.145753	0.167156	0.177384	0.183175
WTCCC125757	control	0.189993	0.114647	0.144966	0.164985	0.175637	0.181943
WTCCC125758	control	0.189989	0.115186	0.144302	0.165046	0.175001	0.181001
WTCCC125760	control	0.192051	0.119331	0.14771	0.168085	0.178223	0.18372
WTCCC125761	control	0.190018	0.116115	0.146328	0.166468	0.176765	0.182645
WTCCC125762	control	0.18982	0.114089	0.144809	0.165687	0.176273	0.181831
WTCCC125763	control	0.189421	0.11552	0.1455	0.165469	0.17596	0.182331
WTCCC125764	control	0.190305	0.117751	0.147033	0.166424	0.176579	0.182286
WTCCC125766	control	0.191453	0.114424	0.146944	0.167074	0.176635	0.182355
WTCCC125768	control	0.192855	0.117212	0.147703	0.167985	0.177511	0.183989
WTCCC125769	control	0.189537	0.118792	0.146341	0.167396	0.177731	0.183475
WTCCC125770	control	0.191061	0.119126	0.146321	0.166328	0.176749	0.18305
WTCCC125771	control	0.191963	0.11619	0.146848	0.166393	0.176659	0.18338
WTCCC125773	control	0.190323	0.115316	0.146225	0.166267	0.176429	0.182656
WTCCC125774	control	0.191941	0.114963	0.145486	0.166664	0.177411	0.183074
WTCCC125775	control	0.191145	0.118848	0.148531	0.168647	0.177884	0.184034
WTCCC125778	control	0.190116	0.114368	0.14578	0.166337	0.176399	0.181727
WTCCC125779	control	0.189466	0.114907	0.146068	0.165866	0.176183	0.182238
WTCCC125780	control	0.189083	0.116803	0.146697	0.165879	0.175767	0.181714
WTCCC125781	control	0.191218	0.114572	0.145288	0.166114	0.175996	0.18215
WTCCC125783	control	0.190873	0.117342	0.146061	0.165578	0.175996	0.181913
WTCCC125784	control	0.190638	0.113271	0.144973	0.164562	0.175743	0.182235
WTCCC125785	control	0.190424	0.117286	0.146643	0.166577	0.177314	0.182712
WTCCC125787	control	0.190426	0.116766	0.145739	0.16686	0.176952	0.182321
WTCCC125788	control	0.190974	0.117119	0.147382	0.167139	0.177651	0.183584
WTCCC125790	control	0.190281	0.117546	0.147457	0.16686	0.176769	0.182669
WTCCC125792	control	0.19063	0.115465	0.144809	0.165635	0.176	0.182145
WTCCC125793	control	0.189887	0.114647	0.144918	0.166223	0.176429	0.182374
WTCCC125794	control	0.191435	0.115223	0.146862	0.166986	0.177052	0.183249
WTCCC125795	control	0.19026	0.115781	0.145103	0.165918	0.176559	0.182754
WTCCC125796	control	0.190391	0.114164	0.145062	0.166332	0.176249	0.182914
WTCCC125797	control	0.189597	0.116283	0.146157	0.166345	0.176992	0.183244
WTCCC125798	control	0.189636	0.113922	0.144829	0.165539	0.175634	0.181695
WTCCC125799	control	0.191552	0.114368	0.145527	0.166319	0.176406	0.182725
WTCCC125800	control	0.189943	0.115595	0.145507	0.166019	0.176559	0.181988
WTCCC125801	control	0.190787	0.118457	0.146075	0.166773	0.176888	0.183241
WTCCC125802	control	0.190013	0.114814	0.14576	0.166097	0.176635	0.182419
WTCCC125803	control	0.190327	0.113922	0.145609	0.166127	0.176283	0.182376
WTCCC125805	control	0.191865	0.115948	0.14693	0.167161	0.177884	0.183654
WTCCC125806	control	0.19131	0.115688	0.146157	0.166699	0.176662	0.182403
WTCCC125807	control	0.192109	0.116394	0.146211	0.167366	0.177531	0.18401
WTCCC125809	control	0.189851	0.115186	0.145965	0.166315	0.176695	0.182611
WTCCC125810	control	0.190754	0.116543	0.146239	0.16679	0.177291	0.183127
WTCCC125811	control	0.189592	0.116338	0.14617	0.166215	0.176286	0.182174
WTCCC125812	control	0.189365	0.117007	0.145609	0.166267	0.176396	0.182132
WTCCC125813	control	0.189964	0.113141	0.145787	0.165609	0.176429	0.182302
WTCCC125814	control	0.191077	0.117416	0.147525	0.166834	0.177015	0.182701
WTCCC125815	control	0.191256	0.115297	0.145945	0.167108	0.177374	0.182901
WTCCC125816	control	0.18977	0.118216	0.146944	0.16567	0.176066	0.182603
WTCCC125817	control	0.190559	0.116933	0.146239	0.166049	0.176655	0.18247
WTCCC125818	control	0.192182	0.117658	0.147122	0.167209	0.177554	0.183712
WTCCC125819	control	0.191057	0.112825	0.145014	0.165548	0.176456	0.182688
WTCCC125821	control	0.191523	0.116338	0.14643	0.165918	0.176649	0.183244
WTCCC125822	control	0.191265	0.120279	0.148032	0.168046	0.178649	0.184423
WTCCC125823	control	0.192571	0.117175	0.146191	0.166681	0.177035	0.183531
WTCCC125825	control	0.190531	0.114814	0.145712	0.166014	0.176086	0.182249
WTCCC125826	control	0.192478	0.117528	0.147772	0.167309	0.178533	0.184497
WTCCC125827	control	0.190352	0.114907	0.145308	0.166568	0.176456	0.182467
WTCCC125829	control	0.190094	0.117546	0.146677	0.165862	0.176592	0.182802
WTCCC125830	control	0.190939	0.115892	0.146259	0.166389	0.177071	0.182563
WTCCC125831	control	0.186586	0.115781	0.145294	0.164898	0.173923	0.1797
WTCCC125832	control	0.192035	0.117119	0.14719	0.167728	0.178027	0.184667
WTCCC125833	control	0.190851	0.114424	0.145623	0.16625	0.176549	0.182512
WTCCC125834	control	0.190685	0.116357	0.144733	0.165796	0.176566	0.182629
WTCCC125836	control	0.188995	0.116078	0.146047	0.166485	0.17599	0.181464
WTCCC125837	control	0.189667	0.116134	0.145623	0.166324	0.176173	0.181576
WTCCC125838	control	0.192346	0.115112	0.146649	0.166795	0.177807	0.184651
WTCCC125839	control	0.189411	0.114796	0.147094	0.16669	0.177158	0.182451
WTCCC125840	control	0.189543	0.114814	0.146143	0.166502	0.176755	0.182446
WTCCC125841	control	0.191149	0.116859	0.147019	0.166516	0.177048	0.183015
WTCCC125842	control	0.190457	0.114498	0.146581	0.167296	0.177547	0.183018
WTCCC125845	control	0.192082	0.117565	0.147683	0.167409	0.177727	0.183872
WTCCC125846	control	0.188486	0.115279	0.1455	0.165774	0.175873	0.181794
WTCCC125847	control	0.191057	0.115465	0.146697	0.166367	0.176752	0.182845
WTCCC125848	control	0.191221	0.114647	0.146177	0.16693	0.176862	0.182813
WTCCC125849	control	0.18957	0.116543	0.146287	0.165648	0.175733	0.181645
WTCCC125850	control	0.19275	0.118197	0.145671	0.167549	0.178033	0.184077
WTCCC125851	control	0.191425	0.118848	0.147792	0.168198	0.178143	0.183914
WTCCC125852	control	0.190231	0.115446	0.145493	0.16604	0.176832	0.182363
WTCCC125853	control	0.192029	0.116989	0.146595	0.168046	0.17788	0.184106
WTCCC125854	control	0.189949	0.117677	0.146389	0.166973	0.176938	0.182517
WTCCC125855	control	0.189485	0.117082	0.147402	0.166389	0.176439	0.18236
WTCCC125856	control	0.190006	0.114554	0.146081	0.165818	0.17579	0.182243
WTCCC125857	control	0.191403	0.115112	0.146697	0.167135	0.177627	0.183957
WTCCC125858	control	0.189356	0.114257	0.145062	0.166127	0.17596	0.181408
WTCCC125859	control	0.18851	0.116357	0.146314	0.165705	0.176143	0.181554
WTCCC125861	control	0.191146	0.116413	0.146909	0.167558	0.177215	0.183111
WTCCC125862	control	0.189443	0.116208	0.146533	0.167034	0.176609	0.182587
WTCCC125863	control	0.19352	0.11842	0.147998	0.168238	0.179158	0.185189
WTCCC125864	control	0.18987	0.114591	0.144603	0.165317	0.175887	0.181608
WTCCC125865	control	0.187949	0.11684	0.147286	0.165487	0.174745	0.180418
WTCCC125866	control	0.189166	0.117639	0.147347	0.167139	0.176742	0.182509
WTCCC125867	control	0.189545	0.115056	0.145534	0.166032	0.176349	0.181751
WTCCC125868	control	0.190662	0.113773	0.145657	0.166127	0.176665	0.18269
WTCCC125869	control	0.191196	0.116115	0.146697	0.167623	0.177591	0.183449
WTCCC125870	control	0.190015	0.114368	0.145315	0.166053	0.175813	0.181794
WTCCC125871	control	0.19047	0.115762	0.146513	0.166986	0.177181	0.183098
WTCCC125872	control	0.189251	0.116338	0.145363	0.166032	0.176253	0.182749
WTCCC125873	control	0.191492	0.116375	0.146396	0.167331	0.177324	0.183481
WTCCC125874	control	0.19085	0.116115	0.145089	0.166271	0.176549	0.182249
WTCCC125875	control	0.192229	0.116877	0.147423	0.167658	0.17796	0.184228
WTCCC125876	control	0.190082	0.111803	0.14524	0.165862	0.176752	0.18268
WTCCC125877	control	0.192606	0.117379	0.148299	0.16744	0.178216	0.183965
WTCCC125878	control	0.190421	0.115056	0.145164	0.165604	0.176146	0.181738
WTCCC125879	control	0.192386	0.113141	0.145917	0.166869	0.177867	0.183675
WTCCC125880	control	0.189044	0.116041	0.145144	0.165059	0.175364	0.181552
WTCCC125881	control	0.191479	0.115335	0.14704	0.167449	0.17775	0.184106
WTCCC125882	control	0.191195	0.116673	0.147197	0.167627	0.177338	0.183409
WTCCC125883	control	0.190021	0.117528	0.146129	0.165831	0.176176	0.182345
WTCCC125884	control	0.188854	0.115818	0.146711	0.165325	0.176153	0.182196
WTCCC125885	control	0.190957	0.114331	0.144446	0.165417	0.175986	0.181706
WTCCC125886	control	0.192031	0.117342	0.146013	0.167161	0.178426	0.184111
WTCCC125889	control	0.191115	0.118885	0.148429	0.167566	0.178097	0.183856
WTCCC125890	control	0.190065	0.113457	0.145452	0.166904	0.176692	0.182456
WTCCC125891	control	0.189741	0.117584	0.147594	0.167091	0.176665	0.182531
WTCCC125893	control	0.190018	0.11723	0.147019	0.167653	0.177504	0.183292
WTCCC125894	control	0.190536	0.115911	0.145671	0.167396	0.177178	0.183153
WTCCC125895	control	0.188351	0.116357	0.145582	0.165317	0.175597	0.181879
WTCCC125896	control	0.191479	0.114851	0.14615	0.166298	0.177058	0.182988
WTCCC125900	control	0.190282	0.115595	0.145705	0.166559	0.176819	0.182595
WTCCC125901	control	0.19242	0.118141	0.147642	0.167518	0.178732	0.185207
WTCCC125902	control	0.191011	0.117063	0.146992	0.167143	0.177328	0.183156
WTCCC125903	control	0.189497	0.115967	0.146088	0.166337	0.17603	0.181884
WTCCC125904	control	0.192827	0.117807	0.146964	0.167008	0.177411	0.183992
WTCCC125905	control	0.190859	0.115186	0.146259	0.165988	0.176329	0.182411
WTCCC125906	control	0.192472	0.118457	0.147785	0.168259	0.178276	0.184236
WTCCC125907	control	0.192016	0.118494	0.148963	0.168621	0.178413	0.184439
WTCCC125908	control	0.189761	0.117509	0.147176	0.167919	0.177071	0.182855
WTCCC125909	control	0.190662	0.114814	0.146389	0.167117	0.177321	0.183225
WTCCC125910	control	0.192267	0.117398	0.146882	0.167021	0.177927	0.183792
WTCCC125911	control	0.188797	0.114535	0.144494	0.164872	0.175051	0.181387
WTCCC125912	control	0.188276	0.115836	0.146095	0.165617	0.175068	0.181182
WTCCC125913	control	0.191453	0.116914	0.146513	0.167636	0.178273	0.184085
WTCCC125914	control	0.19291	0.117249	0.147265	0.167348	0.177847	0.184029
WTCCC125916	control	0.190861	0.114777	0.145616	0.165753	0.176832	0.183098
WTCCC125917	control	0.190615	0.116041	0.146061	0.166546	0.176499	0.182616
WTCCC125918	control	0.189899	0.117323	0.146745	0.166699	0.177231	0.183031
WTCCC125919	control	0.190266	0.116952	0.146725	0.167265	0.177035	0.183148
WTCCC125920	control	0.191165	0.115799	0.14589	0.166123	0.176925	0.183233
WTCCC125922	control	0.190539	0.115706	0.146547	0.166577	0.177108	0.183177
WTCCC125923	control	0.192356	0.114387	0.146608	0.166441	0.177291	0.183401
WTCCC125924	control	0.190886	0.116301	0.14604	0.167361	0.177414	0.183201
WTCCC125925	control	0.190662	0.116413	0.144733	0.165735	0.1761	0.182142
WTCCC125926	control	0.189252	0.115149	0.14446	0.165369	0.175211	0.181123
WTCCC125927	control	0.189614	0.11513	0.145637	0.166808	0.176862	0.182983
WTCCC125928	control	0.191727	0.119944	0.148134	0.167867	0.178499	0.184601
WTCCC125930	control	0.18982	0.114684	0.145951	0.166045	0.176462	0.182549
WTCCC125931	control	0.188997	0.117565	0.146513	0.1657	0.176316	0.181924
WTCCC125932	control	0.189983	0.115688	0.14524	0.166843	0.176309	0.182515
WTCCC125934	control	0.190329	0.117955	0.146006	0.166834	0.176705	0.182762
WTCCC125935	control	0.190913	0.114368	0.146314	0.167309	0.177095	0.182725
WTCCC125936	control	0.190628	0.114944	0.145486	0.166755	0.176832	0.182701
WTCCC125937	control	0.189419	0.113848	0.144247	0.164314	0.175178	0.180812
WTCCC125938	control	0.191283	0.114796	0.147293	0.167326	0.177671	0.183856
WTCCC125939	control	0.19017	0.114888	0.145548	0.166093	0.176143	0.18202
WTCCC125940	control	0.190462	0.116375	0.147519	0.167209	0.177178	0.183313
WTCCC125941	control	0.19156	0.116859	0.146307	0.166236	0.176649	0.183254
WTCCC125942	control	0.191303	0.115799	0.14669	0.167021	0.177374	0.183348
WTCCC125943	control	0.191701	0.115818	0.146246	0.16696	0.177371	0.183193
WTCCC125944	control	0.190201	0.114498	0.146184	0.166808	0.176958	0.182297
WTCCC125946	control	0.189466	0.115725	0.145465	0.165792	0.176509	0.181908
WTCCC125947	control	0.189452	0.118067	0.147573	0.167619	0.177161	0.183026
WTCCC125948	control	0.189906	0.116561	0.146054	0.166088	0.176193	0.181754
WTCCC125949	control	0.187918	0.117751	0.146752	0.166873	0.177131	0.182177
WTCCC125950	control	0.190407	0.115576	0.145342	0.166341	0.176522	0.182403
WTCCC125951	control	0.189631	0.115	0.145212	0.165482	0.175916	0.181687
WTCCC125952	control	0.190367	0.114275	0.146034	0.165683	0.17589	0.181775
WTCCC125954	control	0.191299	0.115855	0.145862	0.166019	0.176842	0.183076
WTCCC125955	control	0.191993	0.115502	0.146478	0.166672	0.177571	0.183829
WTCCC125956	control	0.19003	0.116766	0.14732	0.166502	0.176935	0.182451
WTCCC125957	control	0.190053	0.115335	0.144781	0.164968	0.175747	0.181818
WTCCC125959	control	0.187701	0.111989	0.14511	0.165569	0.175444	0.180793
WTCCC125960	control	0.190418	0.116338	0.145815	0.165988	0.176685	0.182568
WTCCC125961	control	0.190326	0.115335	0.145958	0.166023	0.176229	0.182275
WTCCC125962	control	0.189229	0.112993	0.145821	0.165443	0.175351	0.181224
WTCCC125966	control	0.188175	0.114498	0.144706	0.165365	0.174791	0.180554
WTCCC125967	control	0.190552	0.116822	0.146725	0.167353	0.177601	0.183409
WTCCC125968	control	0.188497	0.113755	0.144357	0.165221	0.175837	0.182031
WTCCC125969	control	0.190031	0.114554	0.145732	0.166036	0.176462	0.182387
WTCCC125971	control	0.190226	0.11526	0.146814	0.166764	0.177275	0.183036
WTCCC125972	control	0.190467	0.117342	0.146526	0.167265	0.177481	0.183082
WTCCC125973	control	0.188862	0.114498	0.145568	0.165957	0.17605	0.182049
WTCCC125974	control	0.190106	0.113086	0.144665	0.165256	0.17562	0.181685
WTCCC125975	control	0.192016	0.113439	0.145329	0.165753	0.176782	0.182645
WTCCC125976	control	0.190825	0.115651	0.144945	0.16672	0.176779	0.182392
WTCCC125977	control	0.191827	0.114963	0.146061	0.167566	0.177827	0.183994
WTCCC125978	control	0.190263	0.114387	0.145726	0.166149	0.176602	0.182525
WTCCC125979	control	0.191652	0.11816	0.147354	0.167034	0.177527	0.183451
WTCCC125980	control	0.189813	0.114275	0.14693	0.167396	0.177388	0.182983
WTCCC125981	control	0.190239	0.115074	0.146095	0.164968	0.17553	0.181443
WTCCC125983	control	0.190439	0.114703	0.145205	0.165426	0.17612	0.182267
WTCCC125984	control	0.190721	0.116338	0.147553	0.167143	0.177581	0.183829
WTCCC125986	control	0.188788	0.115632	0.146109	0.165914	0.175707	0.181626
WTCCC125988	control	0.188727	0.115149	0.146191	0.165831	0.175334	0.181227
WTCCC125989	control	0.192233	0.11632	0.145979	0.1672	0.177145	0.183505
WTCCC125990	control	0.190146	0.114089	0.145041	0.166071	0.176978	0.182978
WTCCC125991	control	0.190713	0.116115	0.146786	0.167501	0.1779	0.183962
WTCCC125993	control	0.190232	0.118048	0.147074	0.166982	0.177178	0.182613
WTCCC125994	control	0.191979	0.116041	0.14758	0.167453	0.177215	0.18269
WTCCC125995	control	0.191786	0.117528	0.146964	0.167732	0.178113	0.184098
WTCCC125996	control	0.190614	0.118996	0.146868	0.16618	0.177314	0.183079
WTCCC125997	control	0.191897	0.11658	0.14732	0.168281	0.17839	0.184066
WTCCC125998	control	0.190207	0.113494	0.145938	0.165504	0.175867	0.181775
WTCCC125999	control	0.189418	0.112342	0.144377	0.165443	0.17609	0.181719
WTCCC126000	control	0.19185	0.117862	0.147628	0.167344	0.177501	0.182951
WTCCC126001	control	0.191084	0.116301	0.146225	0.16662	0.176675	0.182842
WTCCC126003	control	0.189685	0.115613	0.14617	0.16594	0.176596	0.181972
WTCCC126004	control	0.189751	0.117639	0.146752	0.166193	0.176026	0.182015
WTCCC126006	control	0.190198	0.116431	0.146314	0.16655	0.176832	0.182592
WTCCC126007	control	0.191032	0.117732	0.147498	0.167178	0.177418	0.183465
WTCCC126008	control	0.189389	0.116097	0.144439	0.164684	0.175317	0.181035
WTCCC126010	control	0.189975	0.118532	0.14667	0.167217	0.177071	0.183233
WTCCC126011	control	0.191975	0.113123	0.14654	0.167061	0.177448	0.183427
WTCCC126012	control	0.19128	0.115688	0.147608	0.167924	0.1778	0.183776
WTCCC126013	control	0.189807	0.116301	0.146396	0.166171	0.176592	0.18252
WTCCC126014	control	0.189634	0.115409	0.146054	0.166577	0.176815	0.182533
WTCCC126015	control	0.191617	0.114851	0.146827	0.167662	0.177018	0.18305
WTCCC126016	control	0.190684	0.116208	0.14615	0.167248	0.177607	0.183632
WTCCC126017	control	0.190493	0.116431	0.145329	0.166555	0.176343	0.182472
WTCCC126018	control	0.190697	0.114833	0.145377	0.166468	0.177108	0.183257
WTCCC126019	control	0.190658	0.113532	0.144323	0.165317	0.176462	0.182901
WTCCC126020	control	0.19005	0.115409	0.146102	0.166603	0.176582	0.182677
WTCCC126021	control	0.190841	0.117175	0.147265	0.166559	0.177108	0.183316
WTCCC126022	control	0.189299	0.115279	0.145356	0.165744	0.17586	0.181663
WTCCC126023	control	0.191827	0.114907	0.146595	0.167152	0.177451	0.183419
WTCCC126024	control	0.190917	0.114981	0.146383	0.166446	0.176642	0.182752
WTCCC126025	control	0.191551	0.118829	0.147108	0.167453	0.177747	0.183728
WTCCC126026	control	0.190531	0.113625	0.145541	0.166254	0.176982	0.182914
WTCCC126027	control	0.18886	0.115855	0.145089	0.166154	0.176366	0.182148
WTCCC126029	control	0.189501	0.115186	0.145623	0.165317	0.175807	0.181512
WTCCC126030	control	0.191277	0.117509	0.146492	0.166947	0.177764	0.183356
WTCCC126032	control	0.191611	0.118327	0.147546	0.168168	0.17814	0.183901
WTCCC126034	control	0.191646	0.116766	0.146889	0.167505	0.177521	0.183276
WTCCC126035	control	0.189386	0.116784	0.146417	0.166428	0.176722	0.182062
WTCCC126036	control	0.190423	0.114498	0.145116	0.165761	0.175584	0.181733
WTCCC126037	control	0.188828	0.11461	0.14628	0.165042	0.175281	0.181363
WTCCC126038	control	0.188702	0.115725	0.145623	0.16625	0.176033	0.181546
WTCCC126041	control	0.190659	0.118606	0.147573	0.167043	0.176542	0.182472
WTCCC126042	control	0.188379	0.114108	0.144179	0.165569	0.175867	0.181677
WTCCC126043	control	0.191605	0.115948	0.146998	0.16659	0.177205	0.183374
WTCCC126044	control	0.190492	0.114684	0.14604	0.167174	0.177371	0.183465
WTCCC126045	control	0.192362	0.116152	0.146376	0.166768	0.177478	0.183843
WTCCC126046	control	0.19038	0.115743	0.146259	0.166045	0.17596	0.181972
WTCCC126047	control	0.192307	0.118978	0.148997	0.169454	0.179698	0.185646
WTCCC126048	control	0.190031	0.117156	0.146081	0.165792	0.176149	0.18236
WTCCC126049	control	0.191822	0.11842	0.147046	0.16737	0.178499	0.184595
WTCCC126050	control	0.190015	0.114647	0.14563	0.166393	0.177045	0.182797
WTCCC126051	control	0.189694	0.117509	0.146081	0.165726	0.176256	0.182204
WTCCC126052	control	0.189896	0.117639	0.145739	0.165578	0.17561	0.181945
WTCCC126054	control	0.191988	0.116171	0.145965	0.166546	0.177211	0.183172
WTCCC126055	control	0.192131	0.116078	0.145821	0.166581	0.177537	0.184039
WTCCC126056	control	0.189346	0.116989	0.147074	0.166938	0.176712	0.18223
WTCCC126057	control	0.191362	0.115019	0.145568	0.167143	0.176885	0.183353
WTCCC126058	control	0.190615	0.114294	0.144487	0.164619	0.175627	0.181985
WTCCC126059	control	0.188739	0.115465	0.146177	0.166171	0.176176	0.181762
WTCCC126060	control	0.190364	0.116673	0.146793	0.166267	0.177225	0.182752
WTCCC126061	control	0.190013	0.115669	0.145732	0.165369	0.17603	0.181858
WTCCC126062	control	0.191416	0.116822	0.146403	0.167239	0.178613	0.183715
WTCCC126063	control	0.190187	0.115651	0.145315	0.16655	0.176732	0.182903
WTCCC126064	control	0.191187	0.11632	0.147772	0.167754	0.17818	0.184122
WTCCC126065	control	0.191771	0.118401	0.147094	0.167959	0.17825	0.184106
WTCCC126066	control	0.190424	0.115242	0.146526	0.166973	0.176712	0.182728
WTCCC126068	control	0.18994	0.117249	0.146424	0.166311	0.176366	0.181807
WTCCC126069	control	0.188759	0.118346	0.146328	0.166463	0.176422	0.182078
WTCCC126070	control	0.190003	0.115799	0.146882	0.166202	0.176602	0.182222
WTCCC126071	control	0.191215	0.116059	0.146779	0.166803	0.177065	0.183215
WTCCC126073	control	0.18982	0.115316	0.145014	0.16519	0.175301	0.181642
WTCCC126074	control	0.190919	0.116691	0.14552	0.166707	0.176735	0.182863
WTCCC126075	control	0.190058	0.116803	0.146006	0.16676	0.176739	0.182922
WTCCC126078	control	0.191981	0.116543	0.146663	0.166533	0.177265	0.183427
WTCCC126079	control	0.190191	0.114052	0.145281	0.166664	0.176296	0.182307
WTCCC126080	control	0.190377	0.118234	0.147943	0.167762	0.176985	0.182855
WTCCC126081	control	0.19026	0.117323	0.145992	0.16563	0.176043	0.182621
WTCCC126082	control	0.192845	0.114275	0.145999	0.167326	0.177577	0.184114
WTCCC126083	control	0.189003	0.113959	0.144829	0.165434	0.175687	0.181427
WTCCC126084	control	0.188683	0.114851	0.146006	0.166311	0.17604	0.181435
WTCCC126085	control	0.190762	0.116152	0.147046	0.167261	0.177341	0.183292
WTCCC126086	control	0.191269	0.114572	0.145096	0.165644	0.176293	0.182608
WTCCC126087	control	0.190715	0.112156	0.145041	0.165914	0.176452	0.182698
WTCCC126088	control	0.190992	0.116022	0.146088	0.165953	0.176476	0.18285
WTCCC126089	control	0.190602	0.115967	0.147163	0.166712	0.177032	0.182853
WTCCC126090	control	0.187603	0.114331	0.145158	0.164711	0.175101	0.181038
WTCCC126091	control	0.191529	0.115799	0.146054	0.167017	0.177161	0.183044
WTCCC126092	control	0.189479	0.113401	0.145041	0.165147	0.175224	0.180958
WTCCC126093	control	0.191627	0.112993	0.144795	0.165482	0.175827	0.182839
WTCCC126094	control	0.191153	0.114108	0.145465	0.166145	0.176146	0.18281
WTCCC126095	control	0.189686	0.117751	0.146862	0.16659	0.176579	0.182371
WTCCC126096	control	0.190379	0.116506	0.14552	0.166934	0.176925	0.182374
WTCCC126097	control	0.190212	0.114442	0.145561	0.165513	0.176086	0.182539
WTCCC126098	control	0.190319	0.115855	0.145958	0.165644	0.176842	0.18273
WTCCC126099	control	0.190197	0.117119	0.146335	0.166276	0.176582	0.182842
WTCCC126100	control	0.190753	0.11539	0.145315	0.165517	0.176556	0.182741
WTCCC126101	control	0.1894	0.115037	0.144945	0.165648	0.175644	0.182068
WTCCC126102	control	0.190452	0.117862	0.145178	0.166058	0.176206	0.182547
WTCCC126104	control	0.19259	0.118383	0.147389	0.167789	0.178097	0.184002
WTCCC126105	control	0.189557	0.115279	0.145486	0.165369	0.175983	0.181504
WTCCC126106	control	0.189645	0.115874	0.14589	0.165635	0.1756	0.181544
WTCCC126107	control	0.191454	0.114442	0.146629	0.166751	0.177148	0.183145
WTCCC126108	control	0.189629	0.114312	0.146061	0.165735	0.175897	0.182416
WTCCC126109	control	0.191391	0.115948	0.146896	0.16679	0.176552	0.18273
WTCCC126110	control	0.190369	0.113532	0.146034	0.166106	0.176416	0.182512
WTCCC126112	control	0.190439	0.115558	0.146814	0.166415	0.176878	0.182576
WTCCC126115	control	0.190414	0.115502	0.14474	0.166254	0.176349	0.182464
WTCCC126116	control	0.189264	0.114981	0.147423	0.165757	0.176143	0.182214
WTCCC126117	control	0.191158	0.115706	0.144925	0.165439	0.175587	0.182467
WTCCC126118	control	0.191868	0.117119	0.146649	0.166991	0.177191	0.183116
WTCCC126119	control	0.188973	0.114647	0.145465	0.16601	0.175823	0.181725
WTCCC126120	control	0.190484	0.114684	0.14758	0.166877	0.176692	0.182778
WTCCC126121	control	0.188447	0.112881	0.146225	0.165827	0.175474	0.181405
WTCCC126122	control	0.191104	0.115781	0.146116	0.166986	0.177481	0.183646
WTCCC126123	control	0.191671	0.116561	0.144815	0.166197	0.177115	0.183254
WTCCC126124	control	0.191225	0.115948	0.146198	0.166533	0.176819	0.183185
WTCCC126125	control	0.188714	0.114052	0.145219	0.165456	0.175587	0.18132
WTCCC126126	control	0.192109	0.114312	0.145151	0.166236	0.176855	0.183098
WTCCC126127	control	0.188143	0.117063	0.146684	0.166184	0.176066	0.181493
WTCCC126128	control	0.190927	0.114758	0.144843	0.165892	0.176193	0.182259
WTCCC126129	control	0.189557	0.117862	0.147067	0.166542	0.176522	0.182169
WTCCC126130	control	0.189949	0.120074	0.146711	0.166385	0.176619	0.182305
WTCCC126131	control	0.190175	0.116283	0.144384	0.165539	0.175684	0.181863
WTCCC126133	control	0.192365	0.118271	0.147286	0.167183	0.178187	0.183898
WTCCC126134	control	0.191847	0.115353	0.146205	0.167392	0.17805	0.184332
WTCCC126136	control	0.191476	0.114461	0.146068	0.16669	0.17776	0.183733
WTCCC126137	control	0.19226	0.115186	0.146574	0.166385	0.177228	0.183608
WTCCC126138	control	0.190185	0.117045	0.146389	0.166563	0.176998	0.182794
WTCCC126139	control	0.189977	0.115967	0.14669	0.165957	0.175757	0.181751
WTCCC126140	control	0.190229	0.115539	0.146896	0.167056	0.177058	0.183191
WTCCC126141	control	0.190329	0.114201	0.146868	0.166363	0.176862	0.183042
WTCCC126142	control	0.191259	0.115762	0.146868	0.166629	0.176612	0.182941
WTCCC126143	control	0.190398	0.115223	0.147217	0.167322	0.17778	0.183521
WTCCC126144	control	0.192679	0.115149	0.145424	0.166681	0.177907	0.184681
WTCCC126145	control	0.188712	0.117695	0.147286	0.166965	0.176572	0.182632
WTCCC126146	control	0.189836	0.117379	0.145842	0.166437	0.176972	0.183063
WTCCC126147	control	0.19315	0.114814	0.146697	0.168382	0.178117	0.18459
WTCCC126148	control	0.191795	0.117546	0.146362	0.166995	0.176925	0.183326
WTCCC126149	control	0.192384	0.114814	0.145924	0.166341	0.177334	0.1831
WTCCC126150	control	0.191579	0.117193	0.147265	0.167213	0.176865	0.182823
WTCCC126152	control	0.190008	0.117844	0.146602	0.167034	0.177394	0.18272
WTCCC126153	control	0.189802	0.115037	0.145493	0.165992	0.176512	0.182214
WTCCC126154	control	0.189019	0.11803	0.146218	0.166751	0.176526	0.182225
WTCCC126155	control	0.191922	0.115799	0.147197	0.166755	0.176675	0.183015
WTCCC126156	control	0.191611	0.116097	0.147272	0.167039	0.177488	0.183946
WTCCC126157	control	0.190358	0.118736	0.147621	0.166625	0.177534	0.183175
WTCCC126158	control	0.190471	0.115279	0.145883	0.166877	0.176852	0.182815
WTCCC126159	control	0.188411	0.115	0.145192	0.165739	0.17613	0.181754
WTCCC126160	control	0.189303	0.117193	0.146581	0.16587	0.175793	0.181432
WTCCC126161	control	0.189814	0.117639	0.145931	0.166119	0.175973	0.181945
WTCCC126163	control	0.188199	0.113011	0.145404	0.165273	0.17564	0.181757
WTCCC126164	control	0.190857	0.115335	0.147395	0.167357	0.176908	0.182946
WTCCC126165	control	0.189742	0.117955	0.147957	0.166899	0.177081	0.183044
WTCCC126166	control	0.190681	0.117045	0.146075	0.167265	0.176835	0.182847
WTCCC126167	control	0.190241	0.11316	0.145062	0.165583	0.17612	0.181876
WTCCC126168	control	0.192199	0.121227	0.147806	0.168321	0.178147	0.183654
WTCCC126169	control	0.190602	0.113978	0.146239	0.166393	0.176469	0.181722
WTCCC126170	control	0.189349	0.115539	0.1455	0.165282	0.175637	0.181967
WTCCC126171	control	0.192532	0.116599	0.147909	0.168055	0.178426	0.1843
WTCCC126172	control	0.190807	0.116357	0.145753	0.16679	0.176729	0.182563
WTCCC126173	control	0.190857	0.118309	0.146882	0.16693	0.177208	0.183231
WTCCC126174	control	0.187358	0.112695	0.144022	0.164122	0.174179	0.180149
WTCCC126175	control	0.188764	0.115595	0.145164	0.165578	0.17596	0.182055
WTCCC126176	control	0.189384	0.117212	0.146294	0.166145	0.176526	0.182573
WTCCC126177	control	0.189934	0.114703	0.14576	0.166337	0.176446	0.182712
WTCCC126178	control	0.188834	0.114349	0.146225	0.166263	0.176499	0.182438
WTCCC126180	control	0.1903	0.116877	0.145445	0.16652	0.176156	0.181592
WTCCC126181	control	0.190947	0.116394	0.147067	0.166773	0.176662	0.182299
WTCCC126182	control	0.192059	0.116264	0.146122	0.165247	0.176722	0.183289
WTCCC126184	control	0.190859	0.118662	0.146903	0.166398	0.176732	0.182709
WTCCC126185	control	0.191001	0.116022	0.145862	0.166629	0.176546	0.183289
WTCCC126186	control	0.190153	0.114498	0.144884	0.165853	0.176845	0.182736
WTCCC126187	control	0.191218	0.117714	0.1468	0.167226	0.177308	0.183159
WTCCC126188	control	0.191451	0.115892	0.146841	0.167143	0.17799	0.184026
WTCCC126189	control	0.19025	0.11448	0.144836	0.165665	0.176572	0.182273
WTCCC126190	control	0.192776	0.11632	0.146335	0.166973	0.177308	0.183773
WTCCC126191	control	0.189823	0.116506	0.145712	0.166995	0.176992	0.183244
WTCCC126192	control	0.191139	0.113885	0.145069	0.165923	0.17599	0.182286
WTCCC126193	control	0.190182	0.114071	0.146081	0.166542	0.177288	0.182813
WTCCC126194	control	0.191711	0.115428	0.14617	0.167017	0.177248	0.183457
WTCCC126195	control	0.191508	0.116375	0.145507	0.165552	0.176103	0.182765
WTCCC126197	control	0.190927	0.119182	0.147224	0.166943	0.177784	0.183393
WTCCC126200	control	0.190043	0.115967	0.144932	0.164253	0.174705	0.181248
WTCCC126201	control	0.189116	0.116747	0.14422	0.164724	0.175441	0.181741
WTCCC126202	control	0.191291	0.114628	0.1463	0.16662	0.177774	0.183497
WTCCC126204	control	0.19337	0.117695	0.147368	0.167906	0.178403	0.184755
WTCCC126205	control	0.190518	0.117342	0.146164	0.166193	0.177111	0.183377
WTCCC126206	control	0.189457	0.114572	0.145691	0.166581	0.177328	0.182845
WTCCC126207	control	0.189675	0.116134	0.145999	0.16645	0.176785	0.182821
WTCCC126208	control	0.192299	0.114665	0.146211	0.166529	0.177577	0.183861
WTCCC126209	control	0.18957	0.119963	0.147881	0.167994	0.177687	0.183252
WTCCC126211	control	0.191497	0.113569	0.144809	0.165456	0.175913	0.182627
WTCCC126213	control	0.190462	0.115669	0.145986	0.165844	0.176083	0.181945
WTCCC126214	control	0.190574	0.117844	0.145609	0.166324	0.176333	0.18231
WTCCC126215	control	0.188486	0.112602	0.145575	0.165439	0.175214	0.180993
WTCCC126216	control	0.1912	0.116952	0.145794	0.165888	0.176249	0.182254
WTCCC126217	control	0.190696	0.11697	0.147491	0.167091	0.177384	0.183332
WTCCC126218	control	0.190352	0.118309	0.146834	0.166145	0.17599	0.182062
WTCCC126219	control	0.190141	0.113996	0.145329	0.165622	0.176239	0.182587
WTCCC126220	control	0.19128	0.115186	0.146383	0.166027	0.176655	0.183172
WTCCC126221	control	0.190286	0.117677	0.146684	0.166725	0.176412	0.182358
WTCCC126222	control	0.191657	0.11487	0.147211	0.167318	0.17802	0.183877
WTCCC126223	control	0.190424	0.117361	0.147382	0.16652	0.177128	0.182541
WTCCC126224	control	0.191344	0.116543	0.147176	0.166428	0.176952	0.18334
WTCCC126225	control	0.189877	0.114814	0.145965	0.16652	0.176526	0.18227
WTCCC126226	control	0.190788	0.115149	0.145541	0.165199	0.176056	0.182331
WTCCC126227	control	0.191632	0.115706	0.146554	0.166328	0.17608	0.182962
WTCCC126228	control	0.190731	0.116859	0.146916	0.166345	0.176249	0.182637
WTCCC126229	control	0.189667	0.117565	0.146513	0.166611	0.176655	0.182792
WTCCC126230	control	0.188322	0.114498	0.146075	0.166559	0.176586	0.182217
WTCCC126231	control	0.189947	0.116729	0.146725	0.167444	0.177311	0.182946
WTCCC126232	control	0.191418	0.117621	0.147915	0.168464	0.179005	0.184997
WTCCC126233	control	0.18919	0.115539	0.146273	0.166742	0.176669	0.182297
WTCCC126234	control	0.189641	0.115929	0.146471	0.166533	0.176705	0.182701
WTCCC126236	control	0.190973	0.115688	0.146239	0.167204	0.177301	0.182956
WTCCC126237	control	0.192968	0.118532	0.147614	0.167667	0.178403	0.18447
WTCCC126238	control	0.191915	0.117658	0.146499	0.166546	0.176852	0.182943
WTCCC126240	control	0.191664	0.115167	0.146458	0.166681	0.176675	0.183058
WTCCC126241	control	0.188791	0.115948	0.14565	0.166289	0.175787	0.181866
WTCCC126244	control	0.190087	0.115558	0.146526	0.16693	0.177554	0.183473
WTCCC126245	control	0.191629	0.115688	0.146143	0.167248	0.177983	0.184082
WTCCC126246	control	0.1906	0.117249	0.14591	0.166829	0.177265	0.183119
WTCCC126247	control	0.190047	0.117751	0.146766	0.167387	0.177454	0.183329
WTCCC126248	control	0.189585	0.117844	0.147252	0.167217	0.176615	0.181991
WTCCC126249	control	0.1909	0.116413	0.147525	0.16744	0.177717	0.184175
WTCCC126250	control	0.190027	0.11526	0.144733	0.165495	0.17607	0.182134
WTCCC126251	control	0.192638	0.114535	0.146889	0.167087	0.177914	0.183635
WTCCC126252	control	0.19123	0.11619	0.147868	0.167069	0.177651	0.183808
WTCCC126253	control	0.190509	0.113848	0.146205	0.167104	0.177148	0.182871
WTCCC126254	control	0.189735	0.119814	0.147738	0.167571	0.177527	0.182898
WTCCC126255	control	0.18992	0.118401	0.147067	0.16696	0.176955	0.182917
WTCCC126256	control	0.188275	0.11513	0.146437	0.166071	0.175753	0.181145
WTCCC126257	control	0.189365	0.118067	0.147539	0.166755	0.176659	0.182337
WTCCC126259	control	0.190556	0.116413	0.146786	0.167065	0.176855	0.183063
WTCCC126261	control	0.191293	0.116506	0.145691	0.16543	0.176136	0.182363
WTCCC126262	control	0.189581	0.115223	0.145637	0.166263	0.176912	0.182651
WTCCC126263	control	0.189642	0.114126	0.14578	0.165918	0.17603	0.182443
WTCCC126264	control	0.190357	0.113048	0.14498	0.166136	0.176136	0.182595
WTCCC126265	control	0.190322	0.115335	0.146129	0.166023	0.177178	0.182866
WTCCC126266	control	0.190637	0.114442	0.144932	0.165835	0.176376	0.182653
WTCCC126267	control	0.190674	0.116171	0.146581	0.16693	0.177158	0.183172
WTCCC126268	control	0.191949	0.117361	0.147019	0.168573	0.178799	0.184665
WTCCC126269	control	0.191299	0.114907	0.14552	0.166284	0.176812	0.182794
WTCCC126270	control	0.19066	0.117045	0.146889	0.166956	0.176739	0.182611
WTCCC126271	control	0.189592	0.115874	0.144234	0.164915	0.175171	0.181296
WTCCC126272	control	0.189799	0.115911	0.145308	0.165421	0.175381	0.181735
WTCCC126273	control	0.190807	0.117286	0.146656	0.166276	0.176809	0.183398
WTCCC126274	control	0.189271	0.115056	0.14591	0.166803	0.17597	0.181842
WTCCC126275	control	0.192195	0.11842	0.147799	0.167972	0.177521	0.183646
WTCCC126276	control	0.189808	0.113011	0.144562	0.164872	0.175118	0.181371
WTCCC126277	control	0.190747	0.11632	0.14604	0.166655	0.177591	0.183092
WTCCC126278	control	0.190209	0.116654	0.145322	0.166572	0.176875	0.182853
WTCCC126280	control	0.190347	0.115781	0.147279	0.166947	0.177284	0.182925
WTCCC126281	control	0.191472	0.116264	0.148018	0.168111	0.177807	0.183805
WTCCC126283	control	0.192405	0.114851	0.146129	0.168181	0.178147	0.184236
WTCCC126284	control	0.191886	0.116041	0.147149	0.168068	0.1778	0.18417
WTCCC126285	control	0.189173	0.117026	0.145999	0.166354	0.176566	0.182092
WTCCC126286	control	0.191996	0.116022	0.148004	0.167209	0.177674	0.184082
WTCCC126287	control	0.189727	0.11645	0.146424	0.166978	0.176709	0.182134
WTCCC126288	control	0.191752	0.114907	0.14565	0.166581	0.176709	0.182611
WTCCC126289	control	0.192327	0.118625	0.147806	0.166999	0.177551	0.183608
WTCCC126290	control	0.192122	0.116989	0.147539	0.167466	0.178276	0.184196
WTCCC126291	control	0.192488	0.117881	0.147717	0.167222	0.177564	0.183803
WTCCC126292	control	0.190875	0.114201	0.14565	0.166686	0.177567	0.183741
WTCCC126293	control	0.190027	0.115316	0.14617	0.165997	0.176992	0.182949
WTCCC126294	control	0.188991	0.115186	0.146526	0.16713	0.177304	0.182541
WTCCC126295	control	0.189978	0.113978	0.144809	0.166027	0.176466	0.181874
WTCCC126296	control	0.190015	0.116952	0.146718	0.1672	0.177374	0.18347
WTCCC126297	control	0.191717	0.11987	0.148942	0.169585	0.179811	0.185027
WTCCC126298	control	0.189881	0.114963	0.14576	0.165722	0.17602	0.181948
WTCCC126299	control	0.191638	0.114628	0.145787	0.166359	0.177081	0.182525
WTCCC126300	control	0.191161	0.115911	0.146588	0.16696	0.176892	0.183254
WTCCC126301	control	0.189702	0.114517	0.145534	0.166245	0.176619	0.18231
WTCCC126302	control	0.193083	0.116673	0.146882	0.167209	0.178346	0.184332
WTCCC126303	control	0.190348	0.117361	0.14617	0.166119	0.175986	0.182243
WTCCC126304	control	0.188367	0.1171	0.14552	0.165665	0.175564	0.181783
WTCCC126305	control	0.191055	0.115409	0.145794	0.165521	0.17598	0.181985
WTCCC126306	control	0.191486	0.119257	0.148696	0.16761	0.177827	0.1836
WTCCC126307	control	0.188335	0.114238	0.144911	0.165639	0.175537	0.18131
WTCCC126308	control	0.191661	0.117825	0.147827	0.167566	0.178027	0.184085
WTCCC126309	control	0.190121	0.116394	0.145815	0.165648	0.176166	0.182132
WTCCC126310	control	0.18929	0.114424	0.144193	0.16495	0.175567	0.18152
WTCCC126311	control	0.190383	0.117305	0.147217	0.166672	0.176805	0.182866
WTCCC126313	control	0.188564	0.11355	0.144966	0.16563	0.175687	0.181621
WTCCC126314	control	0.190669	0.115855	0.146779	0.166829	0.176982	0.182967
WTCCC126315	control	0.193003	0.117342	0.147389	0.167845	0.17842	0.184454
WTCCC126316	control	0.189447	0.113513	0.145507	0.166058	0.175817	0.182185
WTCCC126317	control	0.19119	0.114517	0.145671	0.166324	0.177121	0.183406
WTCCC126318	control	0.191557	0.115985	0.147053	0.167244	0.177271	0.183537
WTCCC126319	control	0.192428	0.118383	0.148935	0.1686	0.178872	0.184886
WTCCC126321	control	0.189381	0.113978	0.145335	0.165587	0.175164	0.181224
WTCCC126322	control	0.190212	0.116617	0.147026	0.167867	0.178196	0.183388
WTCCC126323	control	0.191397	0.11474	0.145418	0.166921	0.177281	0.183576
WTCCC126324	control	0.192462	0.115242	0.147395	0.167344	0.17784	0.183768
WTCCC126325	control	0.189265	0.11487	0.145513	0.164977	0.175407	0.181089
WTCCC126326	control	0.188282	0.114758	0.145199	0.165962	0.176213	0.182323
WTCCC126327	control	0.190153	0.116859	0.145828	0.16662	0.176665	0.182712
WTCCC126328	control	0.191935	0.116766	0.147211	0.167889	0.178226	0.184431
WTCCC126330	control	0.190706	0.115725	0.146054	0.166864	0.176499	0.182815
WTCCC126331	control	0.190853	0.116078	0.146492	0.166681	0.177398	0.183207
WTCCC126332	control	0.190461	0.116543	0.146738	0.166738	0.176985	0.182831
WTCCC126335	control	0.191859	0.116208	0.1473	0.167409	0.178123	0.184111
WTCCC126336	control	0.190082	0.11803	0.147539	0.167571	0.177381	0.183127
WTCCC126337	control	0.192296	0.116989	0.147375	0.167008	0.177341	0.183145
WTCCC126338	control	0.19142	0.115929	0.146294	0.166337	0.176952	0.182648
WTCCC126339	control	0.190509	0.114963	0.14693	0.167292	0.177328	0.183196
WTCCC126340	control	0.190005	0.115335	0.146198	0.166197	0.176702	0.182374
WTCCC126341	control	0.190006	0.114349	0.146006	0.165901	0.176572	0.182299
WTCCC126342	control	0.191403	0.115688	0.146109	0.166245	0.177444	0.183324
WTCCC126343	control	0.189582	0.117472	0.144329	0.165068	0.17568	0.181764
WTCCC126344	control	0.190097	0.116171	0.146848	0.167523	0.17781	0.183113
WTCCC126346	control	0.190458	0.118532	0.147067	0.1672	0.177118	0.18302
WTCCC126347	control	0.190618	0.115985	0.146786	0.166856	0.177401	0.183121
WTCCC126348	control	0.190176	0.115279	0.145869	0.166019	0.176296	0.182504
WTCCC126350	control	0.18848	0.113717	0.144904	0.166254	0.175753	0.181043
WTCCC126351	control	0.190339	0.119257	0.146725	0.166803	0.177341	0.183169
WTCCC126352	control	0.189047	0.116264	0.145691	0.166703	0.176409	0.182353
WTCCC126353	control	0.191388	0.117584	0.145144	0.166415	0.177045	0.183241
WTCCC126354	control	0.191522	0.116747	0.147252	0.168098	0.17791	0.183654
WTCCC126355	control	0.188166	0.117974	0.146759	0.166197	0.176256	0.181674
WTCCC126356	control	0.191723	0.115706	0.145965	0.166795	0.177757	0.183707
WTCCC126357	control	0.191833	0.115855	0.147272	0.166847	0.177225	0.183603
WTCCC126358	control	0.192631	0.11816	0.148223	0.168338	0.178982	0.185085
WTCCC126360	control	0.192364	0.115539	0.146465	0.166585	0.177637	0.183803
WTCCC126361	control	0.189482	0.117584	0.146957	0.166594	0.17604	0.18186
WTCCC126368	control	0.189595	0.116022	0.146471	0.166594	0.176772	0.182475
WTCCC126369	control	0.190102	0.115465	0.145938	0.166694	0.177155	0.182815
WTCCC126370	control	0.189657	0.114219	0.144911	0.165787	0.176339	0.181871
WTCCC126371	control	0.192349	0.116413	0.147539	0.168935	0.178809	0.184593
WTCCC126373	control	0.190477	0.11855	0.148614	0.168464	0.178493	0.184255
WTCCC126377	control	0.190495	0.121599	0.148285	0.168491	0.17815	0.183957
WTCCC126379	control	0.190608	0.119387	0.146718	0.166659	0.176399	0.182102
WTCCC126380	control	0.190436	0.117193	0.147895	0.167544	0.177108	0.182898
WTCCC126384	control	0.19155	0.117063	0.146252	0.167217	0.177904	0.183765
WTCCC126385	control	0.191545	0.117695	0.146643	0.166189	0.176772	0.182858
WTCCC126386	control	0.190407	0.117528	0.146711	0.167353	0.177354	0.183329
WTCCC126387	control	0.188596	0.114721	0.14628	0.166058	0.176629	0.182257
WTCCC126388	control	0.193062	0.116283	0.147792	0.168656	0.179361	0.185673
WTCCC126390	control	0.18977	0.11658	0.14656	0.166677	0.176952	0.183063
WTCCC126391	control	0.192879	0.118216	0.147635	0.168639	0.178443	0.185242
WTCCC126392	control	0.191511	0.117026	0.147628	0.166799	0.177947	0.18372
WTCCC126393	control	0.191564	0.118123	0.147231	0.167309	0.177218	0.182972
WTCCC126394	control	0.189799	0.117565	0.147142	0.166345	0.176496	0.182515
WTCCC126395	control	0.191962	0.118662	0.148285	0.169149	0.179152	0.184904
WTCCC126396	control	0.193077	0.118439	0.148477	0.168495	0.178789	0.184806
WTCCC126397	control	0.19011	0.117156	0.146102	0.166197	0.176612	0.182289
WTCCC126398	control	0.191419	0.118606	0.148552	0.168495	0.177774	0.184085
WTCCC126399	control	0.193131	0.116617	0.146937	0.168081	0.178393	0.184854
WTCCC126400	control	0.191745	0.116543	0.146951	0.167252	0.177924	0.183906
WTCCC126401	control	0.191438	0.116914	0.147094	0.167658	0.177634	0.18359
WTCCC126402	control	0.192823	0.121059	0.148203	0.167919	0.179365	0.185168
WTCCC126403	control	0.190053	0.116766	0.146314	0.166734	0.176632	0.182568
WTCCC126405	control	0.190348	0.115688	0.14654	0.165988	0.176589	0.18223
WTCCC126407	control	0.194158	0.11777	0.148039	0.169192	0.178439	0.185154
WTCCC126409	control	0.191155	0.118755	0.148579	0.168338	0.177857	0.1838
WTCCC126411	control	0.188348	0.117361	0.146211	0.166341	0.176389	0.181581
WTCCC126412	control	0.190806	0.117955	0.146164	0.166585	0.176988	0.18289
WTCCC126413	control	0.189864	0.116989	0.146882	0.166598	0.176722	0.182637
WTCCC126414	control	0.19026	0.11671	0.147436	0.166973	0.176962	0.182656
WTCCC126415	control	0.192154	0.116227	0.147553	0.16768	0.178479	0.18454
WTCCC126417	control	0.192701	0.117602	0.149031	0.168778	0.178326	0.184393
WTCCC126418	control	0.189513	0.115428	0.145712	0.166332	0.176752	0.182384
WTCCC126421	control	0.191165	0.116097	0.146615	0.166694	0.176912	0.182882
WTCCC126422	control	0.193479	0.116747	0.147457	0.167815	0.177894	0.184734
WTCCC126423	control	0.190495	0.113922	0.145945	0.166498	0.176605	0.183012
WTCCC126424	control	0.190592	0.116208	0.147163	0.168242	0.177561	0.182714
WTCCC126425	control	0.191369	0.118271	0.147683	0.167091	0.177035	0.1828
WTCCC126428	control	0.191655	0.114424	0.146533	0.167858	0.17776	0.1836
WTCCC126429	control	0.190305	0.115539	0.146424	0.166952	0.176968	0.182653
WTCCC126430	control	0.190599	0.118197	0.146738	0.167047	0.177158	0.1828
WTCCC126437	control	0.191877	0.116357	0.148264	0.168124	0.178429	0.184651
WTCCC126438	control	0.189751	0.116078	0.146944	0.166812	0.176732	0.182975
WTCCC126439	control	0.189987	0.115595	0.145842	0.166219	0.176286	0.182196
WTCCC126440	control	0.192587	0.117398	0.147231	0.167505	0.178196	0.184827
WTCCC126442	control	0.192782	0.117807	0.146951	0.168386	0.1784	0.184803
WTCCC126443	control	0.194	0.115651	0.147128	0.168456	0.179371	0.185378
WTCCC126444	control	0.190556	0.117007	0.146362	0.167745	0.177278	0.182986
WTCCC126445	control	0.191239	0.115019	0.146471	0.167444	0.177657	0.18338
WTCCC126446	control	0.190575	0.115799	0.14667	0.167013	0.177641	0.183475
WTCCC126449	control	0.191858	0.11658	0.145691	0.166829	0.177171	0.183537
WTCCC126451	control	0.190264	0.11723	0.146157	0.167435	0.177378	0.183111
WTCCC126452	control	0.191048	0.118234	0.146875	0.166843	0.176848	0.18331
WTCCC126454	control	0.191472	0.117379	0.146998	0.168111	0.178383	0.184375
WTCCC126457	control	0.190856	0.118383	0.147327	0.167435	0.177221	0.18326
WTCCC126458	control	0.191855	0.117677	0.147601	0.168225	0.178922	0.184755
WTCCC126459	control	0.191428	0.115	0.145999	0.167148	0.177424	0.18368
WTCCC126460	control	0.191478	0.117342	0.14704	0.167383	0.177484	0.183592
WTCCC126462	control	0.189053	0.116338	0.146889	0.166716	0.176363	0.182792
WTCCC126464	control	0.191871	0.119219	0.148388	0.16856	0.179012	0.184992
WTCCC126465	control	0.192735	0.116283	0.146718	0.167483	0.178077	0.183765
WTCCC126469	control	0.192062	0.116078	0.14591	0.167483	0.17802	0.183603
WTCCC126470	control	0.190974	0.113959	0.146095	0.167283	0.177161	0.183292
WTCCC126472	control	0.190002	0.11461	0.147382	0.167091	0.177251	0.182956
WTCCC126473	control	0.188408	0.116859	0.146109	0.166254	0.176476	0.182238
WTCCC126475	control	0.19255	0.11697	0.148627	0.167514	0.178203	0.184005
WTCCC126476	control	0.189352	0.1179	0.146875	0.166559	0.176016	0.181637
WTCCC126478	control	0.19033	0.115297	0.145301	0.165474	0.176426	0.182494
WTCCC126480	control	0.190379	0.11552	0.14706	0.167348	0.176962	0.183619
WTCCC126483	control	0.190986	0.117416	0.146622	0.166577	0.177168	0.183161
WTCCC126484	control	0.190084	0.116766	0.147635	0.16727	0.176915	0.18276
WTCCC126485	control	0.189924	0.116431	0.145917	0.166114	0.175903	0.181786
WTCCC126486	control	0.189678	0.116059	0.145596	0.16621	0.175783	0.182001
WTCCC126488	control	0.192845	0.117175	0.146348	0.167422	0.177474	0.183787
WTCCC126492	control	0.189964	0.115409	0.146232	0.165604	0.176389	0.182494
WTCCC126493	control	0.190473	0.116673	0.14667	0.167309	0.177834	0.183369
WTCCC126495	control	0.188893	0.116877	0.14667	0.166319	0.176279	0.181653
WTCCC126496	control	0.190223	0.115632	0.145554	0.165892	0.176985	0.182972
WTCCC126497	control	0.189311	0.115632	0.146711	0.167065	0.177055	0.182345
WTCCC126499	control	0.191869	0.117862	0.146636	0.166664	0.177934	0.18368
WTCCC126500	control	0.19082	0.117156	0.147347	0.167902	0.177797	0.183507
WTCCC126501	control	0.189293	0.113903	0.145315	0.165482	0.175923	0.181874
WTCCC126504	control	0.190138	0.116599	0.147293	0.167082	0.177324	0.183076
WTCCC126505	control	0.190523	0.11881	0.146779	0.166899	0.177022	0.182422
WTCCC126506	control	0.191781	0.118476	0.147286	0.167165	0.177398	0.18388
WTCCC126507	control	0.1924	0.116208	0.147293	0.1671	0.177774	0.183808
WTCCC126508	control	0.191035	0.115167	0.146574	0.167335	0.176809	0.182504
WTCCC126509	control	0.188213	0.114907	0.146054	0.165391	0.174658	0.180245
WTCCC126510	control	0.191183	0.115632	0.147087	0.167026	0.177058	0.182781
WTCCC126511	control	0.19043	0.114591	0.145787	0.165007	0.17551	0.181655
WTCCC126512	control	0.191718	0.115558	0.14589	0.166607	0.176382	0.182706
WTCCC126514	control	0.192088	0.115929	0.148374	0.168124	0.178343	0.184375
WTCCC126515	control	0.192833	0.115762	0.14745	0.168146	0.178749	0.184806
WTCCC126516	control	0.189798	0.117788	0.145705	0.166293	0.176699	0.182714
WTCCC126517	control	0.189544	0.116152	0.145582	0.166324	0.176822	0.182451
WTCCC126518	control	0.190188	0.115706	0.146362	0.166507	0.176569	0.182337
WTCCC126520	control	0.190559	0.116115	0.145048	0.166045	0.176506	0.182592
WTCCC126522	control	0.190558	0.115446	0.146417	0.167091	0.177055	0.183233
WTCCC126524	control	0.189724	0.11645	0.147005	0.166672	0.176815	0.182451
WTCCC126526	control	0.191118	0.115669	0.146889	0.166681	0.177657	0.183861
WTCCC126527	control	0.189457	0.116097	0.146081	0.166376	0.176179	0.181868
WTCCC126528	control	0.192197	0.116208	0.146718	0.16727	0.177284	0.184119
WTCCC126530	control	0.19071	0.117379	0.146814	0.166572	0.177012	0.183052
WTCCC126531	control	0.190599	0.11539	0.146608	0.166921	0.177115	0.183052
WTCCC126532	control	0.191946	0.11829	0.147744	0.167876	0.178526	0.18446
WTCCC126533	control	0.191498	0.116413	0.14667	0.167309	0.17809	0.184063
WTCCC126534	control	0.189939	0.117138	0.147662	0.167435	0.177484	0.183619
WTCCC126535	control	0.190178	0.114052	0.145869	0.165561	0.175993	0.181759
WTCCC126536	control	0.191464	0.116766	0.146471	0.166594	0.177248	0.183167
WTCCC126538	control	0.189215	0.115242	0.146718	0.16642	0.17571	0.181389
WTCCC126539	control	0.191532	0.117082	0.146848	0.167483	0.17794	0.183755
WTCCC126540	control	0.187656	0.114182	0.145308	0.16553	0.175577	0.180847
WTCCC126541	control	0.190436	0.117862	0.146588	0.166768	0.176918	0.183111
WTCCC126542	control	0.188015	0.115149	0.144405	0.16492	0.174312	0.180551
WTCCC126543	control	0.190958	0.116766	0.14641	0.16608	0.176316	0.182584
WTCCC126544	control	0.192157	0.116654	0.14591	0.167108	0.177221	0.183773
WTCCC126545	control	0.190028	0.116283	0.145301	0.165351	0.175028	0.181496
WTCCC126546	control	0.190964	0.115725	0.145691	0.166625	0.176935	0.183196
WTCCC126547	control	0.19166	0.117751	0.147724	0.167196	0.177557	0.183744
WTCCC126549	control	0.189287	0.114498	0.144809	0.165526	0.176396	0.181682
WTCCC126550	control	0.190411	0.117212	0.145664	0.165395	0.176479	0.182605
WTCCC126551	control	0.189741	0.115929	0.146205	0.166672	0.176918	0.182134
WTCCC126555	control	0.189039	0.114554	0.144145	0.164732	0.174485	0.180541
WTCCC126556	control	0.190936	0.116413	0.146437	0.166808	0.177384	0.183443
[truncated: 2,200 more rows]
