# Supplementary material for: Enrichment of minor allele of SNPs and genetic prediction of type 2 diabetes risk in British population
Source: PLoS One. 2017 Nov 3;12(11):e0187644. doi: 10.1371/journal.pone.0187644 (PMC5669465; doi:10.1371/journal.pone.0187644)
Supplement: S4 Table — MAC comparison of all SNPs and not in LD at different r-squared levels. (XLSX) [file pone.0187644.s006.xlsx]

## Sheet: sheet1
S4 Table. Average MAC comparison in phs000091.
ID	Status	MAC of all SNPs	MAC after LD clumping at r-squared 0.05	MAC after LD clumping at r-squared 0.2	MAC after LD clumping at r-squared 0.4	MAC after LD clumping at r-squared 0.6	MAC after LD clumping at r-squared 0.8
304713	case	0.190081	0.0996554	0.133981	0.152275	0.171805	0.18123		Average MAC comparison of all SNPs
305975	case	0.192197	0.102803	0.135242	0.153977	0.173674	0.182807		Group	Mean	SD	SEM	Number
153467	control	0.191151	0.097969	0.133529	0.152068	0.172513	0.181596		case	0.191686	0.00105054	2.5427e-05	1707
468326	control	0.189281	0.0986021	0.133408	0.152113	0.17225	0.181143		control	0.19155	0.00110277	2.44038e-05	2042
376559	control	0.194294	0.102697	0.13653	0.155275	0.174998	0.184008		p	0.000114346
352477	case	0.190795	0.0984904	0.134138	0.153221	0.172404	0.181501		Abbreviations: SD = standard deviation, SEM = standard error of mean. P value comes from two-sided student t test.
333563	control	0.191262	0.0991304	0.135232	0.154003	0.173073	0.18186
514380	control	0.190204	0.0980882	0.134174	0.152337	0.172333	0.180792
469989	control	0.190271	0.10004	0.135173	0.154105	0.173626	0.182433		Average MAC comparison of SNPs after LD clumping at r-squared 0.05
535045	control	0.190411	0.100443	0.134081	0.152535	0.172744	0.181826		Group	Mean	SD	SEM	Number
163852	control	0.192172	0.101704	0.135093	0.152863	0.172969	0.18203		case	0.100395	0.00123022	2.97759e-05	1707
364394	control	0.190376	0.099488	0.132971	0.15157	0.171603	0.18069		control	0.100184	0.00126125	2.79108e-05	2042
241035	control	0.19182	0.0993974	0.13441	0.15306	0.173497	0.182392		p	2.52691e-07
315982	control	0.189731	0.0980269	0.133253	0.151226	0.172003	0.181008
459719	control	0.19204	0.100394	0.134726	0.153356	0.173429	0.182586		Average MAC comparison of SNPs after LD clumping at r-squared 0.2
301919	control	0.193089	0.103185	0.13526	0.153289	0.174043	0.183079		Group	Mean	SD	SEM	Number
552990	control	0.191604	0.101586	0.134677	0.153593	0.174028	0.182738		case	0.134568	0.00083619	2.0239e-05	1707
373502	control	0.189054	0.0995151	0.132484	0.152044	0.171234	0.180141		control	0.1344	0.000902475	1.99713e-05	2042
426367	control	0.192271	0.0996071	0.134539	0.153568	0.173147	0.1828		p	3.71775e-09
580550	control	0.19329	0.103681	0.136773	0.154627	0.175479	0.184625
470866	control	0.190623	0.101504	0.133714	0.152736	0.172262	0.181762		Average MAC comparison of SNPs after LD clumping at r-squared 0.4
407898	control	0.190568	0.0991897	0.133977	0.152559	0.172964	0.181789		Group	Mean	SD	SEM	Number
571394	control	0.191943	0.099412	0.134676	0.153875	0.173653	0.182404		case	0.15322	0.000772959	1.87085e-05	1707
284283	control	0.193422	0.102723	0.136171	0.153664	0.174651	0.183981		control	0.153101	0.000828838	1.83418e-05	2042
391878	control	0.190614	0.0996267	0.13326	0.15224	0.172797	0.181783		p	5.12512e-06
190788	control	0.190763	0.100149	0.13361	0.152306	0.171792	0.181412
383084	control	0.19008	0.0992107	0.13398	0.151744	0.17158	0.180585		Average MAC comparison of SNPs after LD clumping at r-squared 0.6
484795	control	0.195161	0.102116	0.138706	0.157785	0.1777	0.186466		Group	Mean	SD	SEM	Number
494957	control	0.191973	0.099672	0.135274	0.153535	0.17357	0.182959		case	0.17332	0.000782775	1.89461e-05	1707
225478	control	0.190742	0.101785	0.133751	0.152639	0.172541	0.181513		control	0.173181	0.000845861	1.87185e-05	2042
211618	control	0.192487	0.101023	0.13564	0.153895	0.174262	0.183252		p	1.9868e-07
497817	control	0.189374	0.100248	0.13399	0.153681	0.172618	0.181353
520912	control	0.191212	0.101396	0.133575	0.152557	0.172313	0.181561		Average MAC comparison of SNPs after LD clumping at r-squared 0.8
179418	control	0.191206	0.0985722	0.132279	0.151993	0.172472	0.181888		Group	Mean	SD	SEM	Number
283701	control	0.191489	0.101631	0.135025	0.153861	0.173714	0.18273		case	0.182445	0.000841147	2.03589e-05	1707
148002	control	0.191868	0.0983206	0.13437	0.152401	0.173172	0.182349		control	0.1823	0.000904038	2.00059e-05	2042
227709	case	0.191433	0.0990744	0.133301	0.152237	0.172057	0.181362		p	3.89279e-07
591372	control	0.192012	0.102953	0.137261	0.154666	0.174712	0.183652
403682	control	0.191932	0.0996202	0.134518	0.152449	0.173036	0.182198
395604	case	0.19183	0.101184	0.135268	0.154702	0.174184	0.183247
491190	control	0.192392	0.1	0.134326	0.153758	0.173784	0.183262
341113	control	0.19188	0.101062	0.134433	0.153337	0.173407	0.182542
329628	control	0.19149	0.0996406	0.134752	0.152765	0.173029	0.182563
543349	control	0.190074	0.102027	0.135111	0.153731	0.172917	0.182007
469202	case	0.191751	0.100651	0.134744	0.153129	0.17414	0.183188
560657	control	0.191784	0.101693	0.135135	0.153555	0.173813	0.183093
257297	control	0.19126	0.0991238	0.133005	0.152016	0.172704	0.181363
239118	control	0.19203	0.0983544	0.1325	0.1518	0.172141	0.1823
310818	control	0.190712	0.101028	0.133783	0.153009	0.173302	0.182019
493877	case	0.190918	0.100351	0.134043	0.152079	0.173023	0.181836
447096	control	0.192211	0.0997716	0.135263	0.153111	0.173089	0.182626
211862	control	0.191504	0.100514	0.134219	0.152398	0.172703	0.181741
280070	control	0.192385	0.102361	0.136042	0.154381	0.174209	0.183338
420963	control	0.191667	0.101371	0.134217	0.153698	0.173626	0.182788
218260	case	0.190352	0.0997819	0.134235	0.152725	0.172636	0.181753
290876	case	0.191893	0.100076	0.134396	0.152613	0.172973	0.182261
448134	control	0.192189	0.101708	0.135106	0.15309	0.173743	0.182916
369971	control	0.191991	0.0992199	0.133181	0.152254	0.17297	0.182125
354876	control	0.191499	0.10011	0.13488	0.153005	0.172969	0.182399
433031	control	0.190435	0.100689	0.134358	0.152608	0.172244	0.181232
367940	control	0.191909	0.101005	0.134535	0.153636	0.173545	0.182615
148490	case	0.19356	0.102422	0.134686	0.153572	0.174413	0.183983
387216	control	0.191339	0.0993393	0.132861	0.152373	0.172447	0.181727
591675	control	0.19173	0.099308	0.134193	0.152785	0.172958	0.182025
197481	control	0.190501	0.102004	0.135057	0.153128	0.172495	0.181172
178759	control	0.191878	0.10089	0.134715	0.153484	0.173914	0.182665
270224	case	0.194391	0.103315	0.136193	0.154584	0.174939	0.184611
557236	case	0.191983	0.103209	0.135762	0.154551	0.174527	0.183276
557510	control	0.190043	0.101285	0.134048	0.152369	0.172537	0.181575
263739	control	0.191253	0.100013	0.135375	0.152732	0.173148	0.18244
187584	case	0.190568	0.100391	0.133685	0.152472	0.17266	0.181515
105205	control	0.192334	0.100241	0.134429	0.153217	0.173235	0.18207
332891	control	0.194488	0.10178	0.136307	0.155509	0.175621	0.184808
134527	control	0.191847	0.102297	0.135188	0.153445	0.173054	0.182359
405317	control	0.191023	0.100169	0.132899	0.151844	0.172237	0.181828
446049	control	0.19066	0.0999769	0.133431	0.152769	0.171578	0.180936
557142	case	0.192716	0.101737	0.134592	0.153282	0.17374	0.182691
577158	control	0.191241	0.0986261	0.133515	0.152416	0.172612	0.181776
158903	control	0.192668	0.0994208	0.134125	0.153284	0.173304	0.182233
175839	control	0.192363	0.100729	0.133386	0.152523	0.173071	0.182431
173702	control	0.192184	0.101459	0.134901	0.154175	0.173611	0.18261
202717	control	0.190751	0.100093	0.133674	0.152093	0.172258	0.181473
232783	control	0.190556	0.10113	0.134189	0.152319	0.173166	0.181829
579562	control	0.191479	0.100938	0.133923	0.152795	0.172926	0.182306
367486	control	0.191104	0.0993753	0.134141	0.153198	0.172922	0.182099
456199	control	0.191125	0.103694	0.136082	0.154417	0.173592	0.182408
396322	control	0.191689	0.100393	0.135179	0.15353	0.174198	0.183118
151519	control	0.190864	0.101269	0.134613	0.153063	0.173175	0.182394
226689	control	0.191434	0.0996229	0.134613	0.152971	0.173612	0.182656
518881	control	0.191745	0.0984766	0.134008	0.15279	0.173441	0.182508
545110	control	0.189371	0.1027	0.13513	0.152901	0.172708	0.180955
471734	control	0.191955	0.0995011	0.134515	0.152993	0.17334	0.182384
591985	case	0.192449	0.100185	0.134462	0.153181	0.173654	0.182715
481168	control	0.192078	0.100912	0.135385	0.154014	0.174012	0.182707
420315	control	0.192154	0.0991705	0.135062	0.15311	0.17393	0.182644
191674	control	0.191168	0.100578	0.13463	0.152885	0.172871	0.182164
174233	control	0.192336	0.102361	0.134273	0.153784	0.173489	0.182879
125272	control	0.191359	0.100278	0.134247	0.153357	0.172803	0.182033
259004	control	0.191401	0.101032	0.13461	0.15313	0.173054	0.18229
459634	case	0.191666	0.101046	0.134766	0.154594	0.174091	0.183171
563897	control	0.193598	0.102029	0.135934	0.153766	0.174088	0.183271
276205	control	0.191893	0.0987805	0.134407	0.153503	0.173109	0.182483
425281	control	0.190657	0.100912	0.134904	0.153767	0.173381	0.182359
480954	control	0.190901	0.0989991	0.132375	0.151982	0.171956	0.180992
261322	control	0.189981	0.100569	0.133577	0.152197	0.172472	0.18173
369226	control	0.190139	0.0977124	0.134487	0.152003	0.171273	0.180987
561478	control	0.190732	0.101044	0.134646	0.151815	0.171731	0.180526
578796	control	0.190483	0.102215	0.134233	0.152517	0.172394	0.181371
427831	control	0.19167	0.101553	0.135678	0.153879	0.173829	0.182726
219743	control	0.190592	0.0996829	0.134065	0.152482	0.172351	0.1812
407206	case	0.19083	0.0981688	0.133256	0.152537	0.172266	0.181448
385168	control	0.190084	0.0990446	0.134275	0.153759	0.172993	0.182038
585023	control	0.191703	0.0990784	0.134571	0.151281	0.172223	0.18116
571643	control	0.190675	0.0990357	0.134425	0.152784	0.17282	0.18168
415381	control	0.191358	0.0994549	0.132851	0.152836	0.172674	0.182064
103438	control	0.192892	0.101167	0.13588	0.153567	0.174251	0.18319
389398	control	0.192649	0.101001	0.134048	0.153003	0.173235	0.182119
478652	control	0.191072	0.0996229	0.13419	0.152513	0.172603	0.181884
193086	control	0.193009	0.10115	0.134597	0.152111	0.172919	0.182572
217683	control	0.192286	0.100162	0.13415	0.154102	0.174022	0.183186
457393	control	0.191464	0.100258	0.134597	0.153379	0.173051	0.18197
105096	control	0.192342	0.100026	0.134048	0.152893	0.172804	0.182108
289095	case	0.191797	0.0999306	0.133953	0.152799	0.173266	0.182484
353053	control	0.192825	0.100519	0.134934	0.153864	0.174151	0.183631
138286	case	0.193609	0.0996791	0.13577	0.154182	0.175158	0.184219
128264	control	0.190735	0.0994406	0.134335	0.152616	0.172473	0.181542
137231	control	0.192681	0.102031	0.135367	0.154105	0.173994	0.183554
491099	control	0.190914	0.100586	0.133892	0.153004	0.173005	0.182347
148342	control	0.191654	0.100202	0.134447	0.15336	0.173089	0.182214
501086	control	0.192333	0.0985366	0.133728	0.152756	0.173703	0.183178
394642	control	0.191792	0.101249	0.134568	0.15387	0.174105	0.183157
260341	control	0.1926	0.10081	0.136486	0.154502	0.174469	0.183788
247107	control	0.191402	0.0991443	0.13365	0.152335	0.172747	0.181845
396014	control	0.190818	0.0997523	0.133419	0.152249	0.172574	0.181397
173447	control	0.191615	0.100165	0.133778	0.153042	0.172784	0.182624
441717	control	0.192716	0.100281	0.134759	0.153532	0.174047	0.183385
577708	control	0.189901	0.0998512	0.133825	0.153733	0.172821	0.181766
289477	control	0.191885	0.101457	0.134588	0.153141	0.172564	0.18201
512297	control	0.191646	0.0994483	0.1343	0.152258	0.173157	0.181613
140142	control	0.192474	0.0983588	0.133674	0.15228	0.173614	0.183172
289503	control	0.18981	0.0995077	0.133483	0.153297	0.172598	0.181506
559730	control	0.189829	0.100791	0.134304	0.153288	0.172599	0.181244
315301	control	0.191537	0.0982057	0.134333	0.15335	0.173618	0.18253
267676	control	0.193041	0.0992467	0.134226	0.15337	0.173543	0.182959
564524	case	0.192932	0.100584	0.135957	0.154241	0.174947	0.183646
207181	control	0.191319	0.0996296	0.134263	0.153163	0.173257	0.182618
481662	case	0.189773	0.0993455	0.134332	0.153131	0.17217	0.181094
551871	control	0.194502	0.101108	0.135149	0.154342	0.175122	0.184532
392055	case	0.190172	0.0991943	0.134331	0.151871	0.171479	0.180568
292887	control	0.19118	0.0994384	0.135339	0.153754	0.173529	0.182351
465065	control	0.192623	0.103088	0.135623	0.154641	0.174628	0.183706
267420	control	0.19087	0.101194	0.133482	0.152901	0.172307	0.181839
351409	control	0.190444	0.100288	0.134348	0.15236	0.172645	0.181501
346570	case	0.192655	0.101362	0.134461	0.153655	0.173488	0.182487
295951	control	0.192272	0.101469	0.13476	0.153595	0.174185	0.183271
121871	control	0.189706	0.0998343	0.133599	0.151717	0.171855	0.180924
334374	control	0.191804	0.102053	0.135645	0.153251	0.173815	0.18282
566722	case	0.190682	0.0994469	0.132922	0.152431	0.172013	0.181017
434639	control	0.19091	0.0980739	0.13429	0.153196	0.173171	0.182258
141398	control	0.190515	0.0995641	0.132561	0.152232	0.172427	0.181393
362714	case	0.190934	0.102045	0.134953	0.153513	0.172761	0.18175
309291	control	0.192007	0.100321	0.134086	0.15212	0.173156	0.182353
126364	control	0.191705	0.0990564	0.133977	0.152413	0.172897	0.181825
554341	control	0.192394	0.0979955	0.133779	0.153234	0.173537	0.182661
334800	control	0.191505	0.100337	0.135486	0.153011	0.17277	0.181567
262622	control	0.189815	0.0986279	0.132604	0.151078	0.171437	0.180693
146112	control	0.191408	0.0992674	0.133986	0.153636	0.17305	0.182118
301550	control	0.193902	0.103392	0.138351	0.156195	0.176101	0.185089
205013	control	0.191363	0.10068	0.134035	0.153179	0.173517	0.181976
265473	control	0.192398	0.100813	0.135678	0.153325	0.173391	0.182616
497886	control	0.192791	0.102362	0.13629	0.153867	0.173879	0.183218
369737	control	0.191315	0.101943	0.135121	0.154159	0.173922	0.183236
162955	control	0.191878	0.099465	0.13469	0.152469	0.172992	0.182018
197777	control	0.190645	0.0994998	0.134695	0.151949	0.172813	0.181587
293076	control	0.192892	0.100433	0.133944	0.152825	0.17398	0.183592
375015	control	0.19322	0.0995995	0.134789	0.153244	0.173594	0.183351
303016	control	0.189836	0.100199	0.134099	0.152845	0.172934	0.181679
258002	case	0.192266	0.099585	0.135311	0.153366	0.17273	0.182612
426281	control	0.191912	0.100727	0.134414	0.152439	0.173604	0.182284
438479	control	0.190439	0.100612	0.135067	0.152798	0.173233	0.182046
598199	control	0.19101	0.100274	0.134669	0.152743	0.172685	0.181723
289812	control	0.19093	0.101562	0.134007	0.153483	0.173686	0.18301
492031	control	0.191117	0.100827	0.134078	0.153742	0.172896	0.181835
461762	control	0.193437	0.102109	0.135555	0.154425	0.174055	0.183465
359981	case	0.192502	0.100687	0.134639	0.153221	0.173707	0.182832
335244	control	0.19055	0.101058	0.134038	0.152646	0.173107	0.181721
381079	control	0.19254	0.102065	0.134433	0.153528	0.173954	0.183625
493168	control	0.191906	0.0997385	0.134668	0.153136	0.173127	0.182324
209946	control	0.191377	0.100397	0.133942	0.152359	0.172289	0.181756
288452	control	0.191755	0.101269	0.134183	0.15284	0.173701	0.182575
379005	case	0.193151	0.101254	0.135121	0.153547	0.173901	0.183173
234743	control	0.19154	0.0992861	0.13374	0.152268	0.172399	0.181867
232240	control	0.190646	0.099679	0.132692	0.151827	0.171975	0.181266
584665	control	0.191272	0.0996855	0.134511	0.153204	0.173039	0.182475
505158	control	0.191476	0.10185	0.135742	0.153679	0.173536	0.182299
339237	case	0.192268	0.101275	0.135163	0.153109	0.174356	0.183115
364239	control	0.192901	0.102058	0.135538	0.153917	0.174896	0.183943
539584	control	0.189935	0.0990133	0.13315	0.152689	0.1725	0.181474
306498	control	0.193297	0.101192	0.134061	0.153924	0.174234	0.183583
457930	control	0.191636	0.101916	0.135669	0.153236	0.17383	0.182628
198596	control	0.19156	0.0991468	0.132875	0.152654	0.172356	0.181581
451661	case	0.191781	0.103012	0.135591	0.154102	0.173261	0.182382
473889	control	0.191448	0.100833	0.134175	0.153431	0.173425	0.182201
437110	control	0.192259	0.101741	0.135306	0.154116	0.174754	0.18356
437681	control	0.192091	0.0995373	0.133796	0.153095	0.173858	0.183002
597903	control	0.190673	0.101052	0.133973	0.153804	0.173143	0.182028
318716	control	0.189869	0.100612	0.134773	0.15243	0.172344	0.181385
527130	control	0.190132	0.0985443	0.132774	0.152039	0.172236	0.18131
487145	control	0.189595	0.101332	0.134562	0.152466	0.172258	0.181211
133826	case	0.19046	0.0995501	0.135187	0.153948	0.173771	0.182597
385730	case	0.191113	0.0997685	0.133716	0.153151	0.173069	0.182487
278755	control	0.192102	0.0986525	0.134458	0.153924	0.173387	0.18296
438761	control	0.192155	0.100529	0.13475	0.153343	0.174071	0.182749
415042	control	0.191434	0.100925	0.134584	0.154056	0.173451	0.182793
560427	control	0.193003	0.0987529	0.133901	0.152696	0.173547	0.18306
526217	control	0.191402	0.0997188	0.134561	0.153073	0.172841	0.181782
484353	control	0.191489	0.10042	0.134555	0.152986	0.1729	0.182003
597536	control	0.193528	0.104022	0.136365	0.154817	0.175389	0.184615
295517	control	0.192107	0.0997585	0.133708	0.153155	0.172932	0.182748
108513	control	0.191356	0.0997027	0.133686	0.151897	0.1722	0.181545
486942	case	0.19172	0.098643	0.134265	0.153551	0.173394	0.182465
296516	case	0.192164	0.102755	0.136013	0.155155	0.174874	0.183135
524256	control	0.192542	0.100178	0.134477	0.15281	0.173711	0.182369
278321	control	0.192448	0.098744	0.133243	0.152576	0.172567	0.18208
187251	control	0.189551	0.0986699	0.132416	0.151212	0.170824	0.179817
490710	control	0.192666	0.0993877	0.135044	0.153334	0.174142	0.182931
280964	control	0.191485	0.0999576	0.134598	0.153276	0.172869	0.181858
465652	case	0.191888	0.101095	0.135402	0.153657	0.173642	0.182767
517237	control	0.191318	0.0970409	0.13275	0.152109	0.172072	0.181551
455359	control	0.190724	0.0989031	0.133106	0.153013	0.172928	0.181454
558533	control	0.191351	0.0993609	0.13304	0.152317	0.172734	0.181869
510775	control	0.191683	0.101404	0.134775	0.153172	0.173222	0.182255
243922	case	0.191052	0.101117	0.134595	0.153471	0.173211	0.18214
280622	control	0.192421	0.101107	0.135886	0.154622	0.174702	0.183651
195617	control	0.191766	0.100341	0.135464	0.153798	0.173481	0.182725
340968	control	0.191684	0.0997149	0.1347	0.15339	0.172882	0.182268
525622	control	0.193289	0.10051	0.136035	0.154452	0.175162	0.184027
410168	control	0.191984	0.0990811	0.134364	0.153791	0.173234	0.182208
345717	control	0.191473	0.0989749	0.13439	0.153232	0.173832	0.183137
331197	control	0.191925	0.101137	0.134281	0.153918	0.173713	0.182852
407068	case	0.19023	0.100096	0.134453	0.152533	0.172589	0.181512
354691	case	0.191852	0.10115	0.135248	0.154321	0.17388	0.183088
261555	control	0.189879	0.0998215	0.132973	0.152022	0.171641	0.180776
121570	case	0.191234	0.100993	0.134141	0.152618	0.173043	0.18201
223020	control	0.189825	0.0979054	0.13372	0.152105	0.171834	0.180841
502767	control	0.192603	0.10169	0.135476	0.153061	0.174007	0.182775
555502	control	0.191394	0.101011	0.134477	0.152482	0.17287	0.182067
150101	control	0.190906	0.0998169	0.133551	0.152186	0.172578	0.181748
581232	control	0.192159	0.0996992	0.134207	0.153819	0.173564	0.182589
485582	control	0.192146	0.101509	0.135269	0.153205	0.173613	0.182667
272215	control	0.191568	0.101314	0.13444	0.152661	0.173331	0.182689
237812	control	0.192011	0.100691	0.134835	0.153175	0.1736	0.18308
286436	control	0.192929	0.101521	0.134426	0.153891	0.174298	0.182882
498839	case	0.192279	0.101657	0.135349	0.152523	0.173464	0.182849
334803	control	0.190996	0.100096	0.13413	0.15258	0.173147	0.182387
531900	case	0.192409	0.0999273	0.134803	0.154267	0.174087	0.183209
215909	control	0.190655	0.0991602	0.133938	0.152875	0.172907	0.181925
187091	control	0.191805	0.0995279	0.134663	0.152858	0.173723	0.182583
492338	control	0.19411	0.103271	0.136511	0.155519	0.175333	0.184896
152925	control	0.189999	0.100162	0.133853	0.151667	0.17176	0.180468
436701	control	0.190826	0.0998182	0.134367	0.152999	0.172793	0.18216
313466	control	0.192514	0.103975	0.136217	0.154531	0.175171	0.183563
209604	control	0.19119	0.0987611	0.134088	0.152924	0.173239	0.182379
588904	control	0.191297	0.100827	0.134059	0.153013	0.173272	0.182121
318749	control	0.190472	0.0987069	0.133472	0.151698	0.171961	0.181304
161444	control	0.190085	0.0993362	0.133738	0.152927	0.171985	0.180891
484907	control	0.1939	0.102447	0.135091	0.154359	0.174192	0.183849
267372	control	0.192176	0.101785	0.134495	0.152916	0.173032	0.18221
125129	control	0.190856	0.097917	0.133569	0.151967	0.172286	0.181589
330200	control	0.195296	0.102445	0.136643	0.154875	0.175636	0.185199
249938	case	0.192921	0.0998504	0.136237	0.155318	0.175116	0.183941
349965	control	0.19114	0.101165	0.134802	0.153228	0.173361	0.1821
184992	control	0.191704	0.100928	0.134368	0.153454	0.173425	0.182922
482323	control	0.191846	0.100632	0.133969	0.153111	0.173774	0.183027
222800	control	0.192478	0.0997985	0.134521	0.15306	0.17358	0.183
286890	control	0.192459	0.102002	0.136234	0.153653	0.174372	0.183418
269347	case	0.191238	0.0988214	0.133575	0.152358	0.172263	0.182161
440364	case	0.19182	0.101323	0.134277	0.153703	0.173407	0.182384
133148	control	0.192441	0.0997655	0.135254	0.154416	0.173485	0.182522
472508	case	0.188748	0.0991451	0.133259	0.151915	0.171023	0.180395
162907	case	0.190392	0.101301	0.134047	0.152565	0.17245	0.18212
425561	case	0.191199	0.0998612	0.135406	0.153458	0.174065	0.183121
298049	control	0.191093	0.100481	0.134837	0.153168	0.173299	0.182196
538378	control	0.190452	0.0997154	0.133496	0.152457	0.17272	0.181257
425606	control	0.193526	0.0995175	0.133562	0.152719	0.173795	0.183331
403940	case	0.192353	0.10076	0.135245	0.154312	0.174266	0.183293
318783	control	0.190327	0.100741	0.135149	0.153296	0.173573	0.182123
479809	case	0.193623	0.100149	0.134809	0.153413	0.173589	0.182941
374951	control	0.19041	0.0998116	0.133514	0.151975	0.172164	0.181052
259076	control	0.19165	0.100003	0.134391	0.152504	0.172865	0.182018
594549	control	0.191199	0.0985104	0.133772	0.15254	0.172775	0.182052
188488	case	0.192813	0.10081	0.134539	0.153851	0.173274	0.182525
402351	control	0.190517	0.0989131	0.134234	0.152825	0.172929	0.181948
286808	control	0.189341	0.0998811	0.133555	0.15237	0.172159	0.180878
538461	control	0.191414	0.100938	0.13456	0.152287	0.172478	0.181805
160082	control	0.189902	0.0993374	0.134175	0.151418	0.171194	0.180329
543408	control	0.191607	0.0997321	0.134081	0.153701	0.173499	0.182844
136337	control	0.191681	0.0996728	0.133666	0.153134	0.172531	0.181967
518039	case	0.192126	0.0996629	0.135676	0.153347	0.173024	0.182267
524442	case	0.192413	0.100265	0.13544	0.154146	0.17438	0.183412
388007	control	0.192183	0.0995037	0.134343	0.153684	0.173822	0.182964
582889	control	0.191016	0.0986742	0.133408	0.152431	0.172877	0.181928
545183	case	0.190099	0.101873	0.135351	0.1538	0.173706	0.182622
309225	control	0.192516	0.101714	0.134825	0.153776	0.173944	0.183334
522494	control	0.191886	0.0979006	0.134209	0.153496	0.173379	0.182855
458183	control	0.1933	0.101089	0.134319	0.152611	0.173537	0.182977
132914	control	0.191891	0.101028	0.134762	0.153154	0.172878	0.18241
318505	case	0.191276	0.102005	0.135866	0.153412	0.173175	0.182374
514028	control	0.191766	0.0999406	0.134484	0.152809	0.173712	0.183354
249088	case	0.192036	0.100166	0.135476	0.153947	0.174362	0.1833
592772	case	0.191688	0.100106	0.134247	0.153563	0.173118	0.182406
458540	control	0.190532	0.0997419	0.134116	0.1518	0.172	0.180913
449127	control	0.192102	0.100625	0.134336	0.154126	0.173574	0.182385
341384	control	0.191248	0.10144	0.135152	0.153977	0.173321	0.182098
260818	control	0.191358	0.10015	0.13504	0.153883	0.173164	0.182386
405988	case	0.190726	0.101723	0.133897	0.153064	0.172717	0.181449
250682	control	0.192877	0.0989485	0.134636	0.153847	0.173993	0.182813
528748	control	0.191599	0.10044	0.134529	0.153404	0.1732	0.182412
222635	case	0.190979	0.0994581	0.134681	0.153969	0.173657	0.182237
591605	control	0.192282	0.100988	0.134837	0.153339	0.173694	0.182768
501599	case	0.191839	0.101861	0.134521	0.15298	0.1733	0.182433
286079	case	0.192636	0.100046	0.133587	0.152923	0.172632	0.182208
451285	control	0.191346	0.0984221	0.13375	0.152937	0.17325	0.181928
374535	control	0.191459	0.100631	0.134557	0.15264	0.172964	0.182005
426158	control	0.191713	0.099755	0.134091	0.15252	0.173056	0.18219
281517	control	0.19246	0.0997018	0.133492	0.153471	0.173703	0.182764
562979	control	0.190361	0.0999339	0.134189	0.152517	0.173265	0.181846
142655	control	0.190254	0.101342	0.13378	0.152505	0.172244	0.181118
131291	control	0.190122	0.100832	0.133549	0.152801	0.1726	0.18155
520330	control	0.190941	0.100099	0.133316	0.152716	0.172723	0.181741
100215	case	0.192326	0.101238	0.133081	0.153253	0.17332	0.182846
483733	control	0.190534	0.100748	0.133617	0.152816	0.172808	0.181789
178459	control	0.191143	0.0996934	0.134655	0.153419	0.173226	0.182032
381427	case	0.192036	0.0999007	0.133699	0.152764	0.172678	0.182092
383287	control	0.19183	0.102266	0.134808	0.152894	0.173445	0.182124
249120	control	0.192089	0.0995737	0.134829	0.153973	0.173431	0.182648
390157	control	0.191666	0.100393	0.134384	0.152418	0.172636	0.181713
301732	case	0.190939	0.1	0.135472	0.153928	0.173188	0.182313
224235	control	0.192706	0.0982653	0.133436	0.152067	0.172961	0.182279
481552	control	0.190775	0.100328	0.132934	0.151945	0.172093	0.181316
597323	control	0.191812	0.100228	0.134383	0.152585	0.173354	0.183153
567543	control	0.193617	0.100826	0.134905	0.154296	0.175369	0.18437
342913	case	0.192516	0.102754	0.136465	0.155529	0.174863	0.183487
230612	control	0.191288	0.0983729	0.133565	0.153171	0.17233	0.181604
534698	control	0.189625	0.0990568	0.133984	0.15199	0.172329	0.180946
313876	control	0.189597	0.0994977	0.133554	0.151949	0.17199	0.180609
212424	case	0.190467	0.0982271	0.133974	0.153265	0.172612	0.181799
218271	case	0.189955	0.100621	0.134729	0.153175	0.172348	0.181354
372363	control	0.190723	0.0994581	0.13429	0.153392	0.172534	0.18165
120029	control	0.190043	0.0983538	0.13263	0.151928	0.171355	0.180828
428592	control	0.191454	0.0988973	0.133736	0.152143	0.172425	0.182077
315715	control	0.190262	0.0974699	0.133702	0.151938	0.172358	0.181073
196985	control	0.193566	0.100132	0.134149	0.15303	0.173578	0.182502
254936	control	0.190776	0.0979207	0.131773	0.151289	0.171295	0.180353
126692	case	0.191661	0.0998245	0.134481	0.152932	0.173058	0.182512
216014	control	0.191118	0.0990914	0.13405	0.152795	0.172628	0.181972
487688	control	0.190957	0.102237	0.134208	0.153046	0.173022	0.181562
406199	control	0.192277	0.101632	0.13492	0.153247	0.173563	0.182729
130609	control	0.192776	0.101996	0.136061	0.154176	0.174558	0.183308
455474	control	0.193174	0.101754	0.135216	0.15406	0.173992	0.183169
153265	control	0.192142	0.0995238	0.134646	0.153182	0.173322	0.182753
510494	control	0.192383	0.0984335	0.133955	0.153684	0.173059	0.182321
491116	control	0.190725	0.0989409	0.133471	0.152314	0.172651	0.181595
143051	control	0.191914	0.0986661	0.13366	0.152712	0.172604	0.182278
180215	control	0.192553	0.100975	0.135856	0.155669	0.174807	0.183614
393332	control	0.190653	0.098511	0.134555	0.152379	0.173231	0.181732
254174	control	0.192245	0.100697	0.134495	0.153649	0.173806	0.182948
365155	control	0.190961	0.0982539	0.133721	0.152618	0.172969	0.182115
215935	case	0.19031	0.099368	0.133807	0.152781	0.172973	0.181615
512134	control	0.191116	0.100145	0.13521	0.153759	0.173411	0.181929
316473	control	0.191588	0.100872	0.134491	0.153311	0.173396	0.1831
125037	control	0.191984	0.0997355	0.134776	0.153822	0.17335	0.182734
521095	control	0.191129	0.100985	0.134963	0.153395	0.173519	0.18262
314667	control	0.189572	0.0986377	0.133182	0.151794	0.171078	0.180282
402245	control	0.192306	0.0995343	0.135316	0.153236	0.174185	0.182717
599687	control	0.190065	0.0998314	0.134817	0.15253	0.171799	0.180564
237760	control	0.191688	0.0994182	0.134567	0.153307	0.173268	0.182326
188793	case	0.192671	0.099914	0.135057	0.153324	0.173465	0.183275
252282	control	0.190796	0.1009	0.134445	0.15271	0.172395	0.181689
148211	control	0.190702	0.0993156	0.133973	0.152527	0.172425	0.18108
498911	control	0.191262	0.101891	0.135306	0.153399	0.173446	0.182025
344003	control	0.190226	0.100743	0.133811	0.153181	0.172515	0.181105
361239	control	0.191565	0.101108	0.135099	0.15401	0.17363	0.182663
494194	control	0.191982	0.100056	0.133653	0.151773	0.172512	0.181811
494679	case	0.193575	0.0988368	0.134279	0.153355	0.174227	0.183061
578675	case	0.190183	0.0996573	0.133443	0.152421	0.172226	0.180841
111684	control	0.190401	0.100566	0.1338	0.153084	0.17269	0.181812
590989	control	0.194604	0.103108	0.137035	0.155418	0.175183	0.184562
360518	control	0.192649	0.10136	0.135456	0.153676	0.17415	0.183482
256837	control	0.190536	0.101333	0.134086	0.153247	0.172439	0.181892
576760	case	0.190405	0.100102	0.133931	0.153581	0.172879	0.181899
116779	control	0.190385	0.100083	0.132163	0.151235	0.17155	0.180325
220160	control	0.192338	0.101247	0.135793	0.153758	0.174087	0.182807
276939	control	0.191164	0.100479	0.13335	0.1529	0.172541	0.181501
398964	control	0.192045	0.100608	0.134088	0.153573	0.173556	0.182749
428019	control	0.191778	0.0987546	0.13417	0.153097	0.17294	0.182326
424025	control	0.190368	0.101878	0.135518	0.154727	0.173844	0.182536
271108	control	0.189485	0.100169	0.133961	0.152854	0.172587	0.181358
510734	control	0.192151	0.102411	0.136048	0.154237	0.174388	0.183111
122531	control	0.189079	0.0993927	0.13382	0.152094	0.172385	0.181552
116513	control	0.192453	0.102171	0.135133	0.153641	0.174469	0.182998
328385	control	0.19194	0.101408	0.134785	0.153441	0.173977	0.182576
226375	control	0.188698	0.0970297	0.131099	0.150052	0.170356	0.17948
536558	control	0.190338	0.0998511	0.133886	0.15197	0.17284	0.181898
103901	control	0.191982	0.0997753	0.134792	0.154185	0.173491	0.182283
363808	control	0.190547	0.101276	0.135083	0.153676	0.173469	0.182536
590847	case	0.191083	0.100753	0.135262	0.153395	0.173639	0.182458
272599	control	0.191671	0.0992631	0.133555	0.153412	0.173245	0.18237
560801	control	0.191811	0.0991481	0.133704	0.152747	0.173168	0.18271
286474	control	0.191537	0.100839	0.134037	0.153601	0.173088	0.181668
266202	control	0.191876	0.0997026	0.134099	0.152677	0.173098	0.182153
586009	case	0.192525	0.100753	0.13475	0.153568	0.173567	0.183114
453541	control	0.192327	0.101261	0.136073	0.154274	0.174175	0.183037
149170	control	0.193047	0.0986032	0.134095	0.152951	0.173165	0.182545
236619	control	0.19129	0.0985513	0.133857	0.152819	0.172822	0.182421
386773	control	0.190716	0.0995086	0.133633	0.153528	0.173126	0.18192
400023	control	0.191313	0.10005	0.134278	0.152394	0.17259	0.181238
315985	case	0.192042	0.0983861	0.134157	0.151889	0.172427	0.182126
252150	control	0.191992	0.100192	0.13489	0.153745	0.173349	0.181822
196834	control	0.19236	0.0997155	0.134061	0.152882	0.173263	0.183239
593030	control	0.193085	0.10001	0.134523	0.153053	0.173819	0.182855
449193	case	0.191334	0.100871	0.134196	0.153658	0.172815	0.181785
245389	case	0.190237	0.100096	0.134458	0.153328	0.172568	0.181653
162649	control	0.193133	0.100099	0.136199	0.154564	0.174213	0.183593
595840	case	0.191901	0.101597	0.134468	0.15264	0.173272	0.182847
173049	case	0.194023	0.100873	0.135965	0.15465	0.174709	0.183747
199201	control	0.190963	0.101	0.134312	0.153415	0.172897	0.182425
233048	control	0.192312	0.103033	0.134521	0.152882	0.172998	0.182509
274528	control	0.191795	0.100188	0.134543	0.152965	0.173177	0.182544
589896	control	0.190331	0.100917	0.13404	0.152485	0.172575	0.181614
101354	case	0.19083	0.0985021	0.133237	0.152675	0.17254	0.181712
582723	control	0.192801	0.0995013	0.134514	0.153361	0.173682	0.182911
418811	control	0.192859	0.102165	0.135609	0.153537	0.173747	0.182754
503494	control	0.192151	0.101229	0.134808	0.153209	0.173625	0.183195
440790	control	0.191272	0.0980914	0.133091	0.152009	0.172239	0.181643
401577	control	0.190341	0.0992896	0.134324	0.152887	0.172389	0.181226
131889	control	0.192638	0.099891	0.134507	0.153951	0.174309	0.183523
532256	control	0.192699	0.098853	0.133406	0.152869	0.173304	0.182694
438715	control	0.190395	0.0982332	0.133384	0.151669	0.172204	0.181269
489345	control	0.194161	0.101203	0.135003	0.153672	0.17431	0.183592
349786	case	0.188946	0.100408	0.133934	0.152272	0.171964	0.180591
401201	control	0.190303	0.100313	0.134961	0.154266	0.173509	0.182734
273861	control	0.193137	0.0997382	0.135436	0.154173	0.174371	0.183506
382658	control	0.192253	0.099034	0.134747	0.152249	0.173798	0.182615
138207	control	0.190858	0.0976643	0.132455	0.151516	0.171753	0.181344
320101	case	0.19444	0.102692	0.135839	0.153991	0.175121	0.184836
594190	control	0.194072	0.100875	0.134913	0.153595	0.174437	0.183774
348536	control	0.191865	0.100634	0.135127	0.152885	0.173701	0.182865
371859	control	0.192554	0.099871	0.134512	0.153301	0.173906	0.183633
265214	control	0.193444	0.100829	0.134775	0.152723	0.173262	0.18281
167516	control	0.191017	0.100186	0.134156	0.153348	0.173355	0.182208
281862	control	0.191308	0.0987671	0.133608	0.15246	0.173141	0.182027
476812	case	0.191475	0.0994237	0.134613	0.153542	0.173715	0.18272
504302	control	0.193474	0.101605	0.136015	0.155043	0.174912	0.184471
326591	control	0.191407	0.0985086	0.133632	0.152001	0.172784	0.182181
151622	control	0.192025	0.104636	0.13683	0.153848	0.173955	0.183065
585557	control	0.190316	0.0991311	0.133682	0.151942	0.172148	0.181255
463637	case	0.19313	0.100322	0.13438	0.152558	0.173745	0.183285
553461	control	0.189699	0.0990138	0.134625	0.152834	0.172065	0.180848
360898	control	0.191443	0.0997218	0.134961	0.153654	0.172785	0.182103
467638	control	0.192427	0.102121	0.133933	0.152599	0.1728	0.182241
585162	control	0.190819	0.100661	0.133812	0.152999	0.172682	0.181463
365104	control	0.190879	0.0997024	0.134122	0.153471	0.173154	0.18231
276707	case	0.192721	0.101206	0.134744	0.153976	0.173685	0.183559
508713	control	0.192721	0.098753	0.134442	0.153357	0.173355	0.182534
582495	control	0.189845	0.100829	0.133824	0.152383	0.1717	0.180514
599721	control	0.192198	0.0994016	0.136061	0.15378	0.173784	0.182757
524632	case	0.192761	0.100628	0.134871	0.153425	0.174378	0.183742
115853	control	0.191079	0.10101	0.13395	0.153605	0.172596	0.182126
458448	control	0.192247	0.101727	0.135096	0.154426	0.174236	0.183568
240685	control	0.193636	0.100599	0.135502	0.154122	0.17431	0.183538
480869	control	0.191817	0.100586	0.136145	0.154662	0.174651	0.183149
373523	control	0.1912	0.100089	0.135125	0.153524	0.173567	0.182415
371124	control	0.190902	0.101463	0.134483	0.153117	0.173007	0.181857
477383	control	0.192279	0.101442	0.135945	0.153289	0.173267	0.182396
323436	control	0.190655	0.0997783	0.135305	0.15336	0.173851	0.182251
453512	control	0.190994	0.100195	0.133404	0.152473	0.172313	0.181443
205741	control	0.192162	0.101256	0.135642	0.154341	0.174505	0.183384
345861	control	0.190679	0.0987253	0.133865	0.152599	0.1732	0.181597
246891	control	0.190255	0.0989725	0.13306	0.15221	0.171715	0.181
314023	case	0.19121	0.0997885	0.134784	0.15298	0.173453	0.18253
409158	control	0.192775	0.0995233	0.134161	0.153383	0.173912	0.183009
252871	case	0.191957	0.100013	0.13387	0.153292	0.172834	0.181954
191591	control	0.192234	0.0990775	0.134741	0.153089	0.173279	0.182419
416051	case	0.192662	0.101025	0.135321	0.154049	0.17431	0.183868
469894	control	0.189738	0.10004	0.133543	0.152214	0.172235	0.181144
529131	case	0.190144	0.099755	0.134762	0.153763	0.173386	0.182056
162825	control	0.19203	0.0987073	0.133802	0.153295	0.173235	0.182544
371716	case	0.19169	0.100357	0.134557	0.152904	0.173585	0.182522
309446	control	0.191262	0.100152	0.133616	0.153523	0.17291	0.18197
526649	control	0.190249	0.101442	0.13429	0.152305	0.172234	0.181772
250715	case	0.192615	0.101014	0.13466	0.154113	0.173869	0.182785
474818	control	0.190963	0.0978634	0.132559	0.152467	0.172159	0.181107
230900	case	0.191419	0.0996532	0.134391	0.152546	0.173298	0.182748
570290	control	0.190021	0.100143	0.133792	0.152626	0.172543	0.181539
583355	case	0.190397	0.0989986	0.136329	0.153442	0.173369	0.182267
352875	case	0.19085	0.0995993	0.134478	0.152719	0.172981	0.181531
275537	case	0.191625	0.102271	0.134994	0.152832	0.172712	0.182369
592804	control	0.191989	0.10035	0.134847	0.153315	0.173479	0.182522
387621	control	0.191455	0.103003	0.135682	0.15406	0.173611	0.182654
426641	control	0.190422	0.097938	0.132812	0.151379	0.172106	0.181154
113526	control	0.191717	0.101565	0.134807	0.153301	0.172682	0.182034
503883	control	0.189344	0.0995314	0.132277	0.150132	0.170284	0.180039
518072	control	0.191941	0.0989062	0.134328	0.153107	0.174096	0.183036
578479	control	0.19061	0.0976051	0.133987	0.152903	0.172496	0.181385
512683	control	0.190211	0.100036	0.133062	0.152333	0.172471	0.181628
284519	control	0.191148	0.100664	0.134811	0.153428	0.173589	0.182344
248717	case	0.191279	0.0998347	0.134436	0.152543	0.173032	0.18235
378317	case	0.191225	0.101642	0.134877	0.153231	0.173298	0.182452
133763	control	0.192305	0.0981947	0.133276	0.151877	0.172371	0.181789
316676	control	0.191956	0.0994419	0.134254	0.153227	0.173656	0.183285
365652	control	0.190863	0.101778	0.133616	0.152686	0.173295	0.182279
312478	control	0.190917	0.100188	0.133896	0.152318	0.172591	0.181454
473225	control	0.191775	0.0992261	0.134172	0.152645	0.173372	0.182239
428245	control	0.192009	0.100311	0.134653	0.153547	0.173364	0.18234
363079	control	0.191023	0.100282	0.135121	0.153666	0.173112	0.181947
524640	control	0.19177	0.100156	0.13567	0.15376	0.173541	0.182399
118610	control	0.191543	0.0993724	0.134246	0.153493	0.17369	0.182473
283088	control	0.192888	0.0997845	0.135045	0.152908	0.173819	0.183037
173195	control	0.192187	0.102144	0.134907	0.1536	0.173947	0.182823
299866	control	0.19262	0.101104	0.135083	0.154144	0.174367	0.183751
124291	control	0.191528	0.10144	0.135478	0.153112	0.173451	0.1825
444391	case	0.191529	0.101147	0.134868	0.153276	0.172913	0.18233
430752	case	0.19107	0.100363	0.134103	0.151951	0.172737	0.181926
481360	case	0.194311	0.0997587	0.135491	0.154052	0.174862	0.184074
300204	control	0.191336	0.101813	0.13546	0.153407	0.17281	0.182052
419689	case	0.191112	0.101617	0.134219	0.152319	0.172256	0.181416
206359	control	0.19084	0.099315	0.135006	0.153211	0.173227	0.182374
573556	case	0.193165	0.101701	0.136067	0.153284	0.174082	0.183569
339007	control	0.191426	0.0995804	0.134485	0.152864	0.173467	0.182327
559315	control	0.193057	0.100809	0.134217	0.153444	0.173284	0.182288
483613	control	0.192188	0.101519	0.13476	0.153585	0.173293	0.182598
408730	case	0.192344	0.101573	0.133934	0.153598	0.17379	0.182947
374265	control	0.19154	0.102457	0.134718	0.152855	0.172692	0.181869
295670	control	0.189704	0.0989288	0.133851	0.152787	0.172148	0.181235
484415	case	0.189369	0.101381	0.134106	0.15218	0.171835	0.180371
559262	control	0.19046	0.0988272	0.133611	0.152178	0.172253	0.181165
273956	control	0.190671	0.0976979	0.133441	0.153058	0.172427	0.180742
431648	case	0.191341	0.10072	0.133768	0.151586	0.172504	0.181874
346834	case	0.190711	0.101768	0.135346	0.153078	0.173142	0.182257
157893	case	0.19093	0.0990716	0.134129	0.153324	0.173166	0.182359
152083	case	0.191005	0.0986423	0.1333	0.15303	0.173068	0.181926
352001	control	0.19284	0.100516	0.134895	0.152189	0.173226	0.182789
438000	control	0.191004	0.0989093	0.133643	0.152732	0.172348	0.181464
168074	control	0.192368	0.100518	0.134025	0.153321	0.17335	0.182756
181139	control	0.190572	0.0988497	0.133044	0.152341	0.172399	0.181352
333653	control	0.191546	0.0991045	0.13412	0.1535	0.173445	0.182315
409053	case	0.192589	0.0987697	0.133931	0.152928	0.172893	0.182465
311901	control	0.190285	0.101044	0.134076	0.152418	0.172136	0.180932
163946	control	0.191059	0.10103	0.134877	0.152844	0.172891	0.18195
507473	control	0.191945	0.098104	0.134211	0.153006	0.173331	0.182613
218888	control	0.1922	0.101542	0.134992	0.15312	0.172759	0.182294
513161	control	0.191526	0.0991079	0.134895	0.153138	0.172823	0.181839
350888	control	0.190941	0.0994928	0.133434	0.15272	0.172297	0.18149
448765	control	0.189163	0.10005	0.131778	0.151143	0.171142	0.180168
451443	control	0.191043	0.10181	0.136241	0.15433	0.174394	0.18302
164099	control	0.191413	0.0992341	0.134078	0.153465	0.173415	0.182653
328389	case	0.191197	0.101144	0.134845	0.153658	0.173359	0.182254
514141	control	0.190052	0.0985951	0.133727	0.152472	0.172675	0.181415
542497	control	0.191917	0.0999108	0.134322	0.153181	0.173663	0.18256
349179	control	0.193222	0.100902	0.134386	0.153278	0.173297	0.183036
425784	control	0.190898	0.101791	0.134771	0.153437	0.172895	0.18195
476988	control	0.190826	0.101349	0.134352	0.153601	0.17297	0.18197
261972	control	0.192549	0.0988484	0.134104	0.152646	0.173862	0.182984
292933	control	0.191122	0.100172	0.134199	0.153312	0.17325	0.182195
556730	control	0.191191	0.100386	0.13549	0.152913	0.173508	0.182874
193694	control	0.191298	0.0991701	0.135143	0.153463	0.173393	0.181994
487721	control	0.19279	0.101925	0.134883	0.153083	0.17356	0.182864
346360	control	0.189892	0.0984373	0.133231	0.151875	0.171888	0.181137
134836	control	0.190181	0.0983544	0.133702	0.152979	0.172222	0.181967
434467	case	0.192299	0.10004	0.13425	0.153641	0.173626	0.1825
301029	control	0.191232	0.101041	0.136193	0.153999	0.173843	0.182611
109748	control	0.192295	0.100902	0.133798	0.152079	0.172674	0.182628
216284	control	0.191841	0.101507	0.135481	0.153194	0.173527	0.182773
167563	control	0.191153	0.0997222	0.132978	0.152465	0.172786	0.181687
201824	control	0.190676	0.100605	0.13339	0.153019	0.173155	0.181784
534538	control	0.192534	0.100744	0.135304	0.154667	0.174891	0.183663
432069	control	0.191414	0.100182	0.133889	0.152556	0.17269	0.181997
279331	control	0.192745	0.101575	0.136244	0.153264	0.174183	0.183654
193325	case	0.190904	0.100728	0.135403	0.153202	0.173147	0.18234
147567	control	0.193177	0.101172	0.134789	0.153826	0.173878	0.183168
386268	control	0.190625	0.100268	0.134287	0.15284	0.172922	0.182126
163485	case	0.190205	0.0992493	0.133493	0.152595	0.172657	0.181726
164471	control	0.192842	0.0999372	0.135988	0.153068	0.174262	0.18316
497097	control	0.190988	0.101073	0.13466	0.153398	0.1733	0.18216
389182	control	0.191099	0.100802	0.135154	0.153141	0.173277	0.182551
310208	control	0.191941	0.0998414	0.133443	0.152861	0.173422	0.182126
203814	case	0.191041	0.0993145	0.133834	0.152721	0.172828	0.181897
251676	control	0.192403	0.100179	0.134678	0.15278	0.173713	0.183449
582834	control	0.191963	0.100547	0.13479	0.154185	0.173293	0.182366
160340	control	0.192536	0.100066	0.13377	0.153253	0.172768	0.182027
321221	control	0.19162	0.102448	0.134679	0.152684	0.172831	0.181895
503737	case	0.19225	0.0994822	0.135445	0.153304	0.173306	0.183021
436678	control	0.192163	0.101454	0.135195	0.153294	0.17325	0.182523
366649	control	0.190377	0.0993783	0.133917	0.15307	0.173338	0.181936
421323	control	0.19154	0.100086	0.134888	0.153432	0.173235	0.182586
463459	control	0.191016	0.099673	0.133738	0.153299	0.172899	0.182552
440433	control	0.193681	0.102137	0.135887	0.155957	0.175634	0.18491
504371	case	0.194841	0.102312	0.13513	0.153799	0.174379	0.184291
120856	control	0.191422	0.0984955	0.134335	0.152538	0.173031	0.182468
189224	case	0.191255	0.0982427	0.132507	0.152018	0.172202	0.181248
115285	case	0.191361	0.100555	0.134407	0.152445	0.173288	0.182358
161277	control	0.191565	0.101539	0.135388	0.153886	0.175053	0.183847
543699	control	0.193643	0.102429	0.136037	0.153953	0.174771	0.18425
189504	control	0.191832	0.10115	0.135226	0.15343	0.173912	0.183317
530826	control	0.19246	0.0994412	0.133957	0.152604	0.173523	0.182904
454405	control	0.19304	0.102738	0.136845	0.155609	0.175011	0.184216
451637	case	0.191452	0.100838	0.135195	0.154008	0.173308	0.182146
234699	control	0.191955	0.102151	0.134712	0.153427	0.173243	0.182432
579828	case	0.191121	0.0998677	0.134039	0.153116	0.173325	0.182486
340312	case	0.191502	0.0998613	0.13455	0.153674	0.173619	0.182933
197443	control	0.190972	0.100275	0.135011	0.153337	0.173291	0.182302
179532	case	0.191696	0.0994572	0.133647	0.151911	0.172767	0.182291
174076	case	0.192861	0.0983406	0.134439	0.153174	0.172765	0.182414
408753	case	0.19292	0.102134	0.134871	0.153364	0.174528	0.183379
586390	case	0.191564	0.0995308	0.134484	0.152833	0.173348	0.181957
473415	control	0.193733	0.103203	0.137949	0.155912	0.175867	0.185058
479422	control	0.192107	0.0998839	0.134251	0.153059	0.173626	0.1829
510315	case	0.192243	0.100407	0.134024	0.153515	0.173279	0.18251
466771	control	0.191692	0.100242	0.133952	0.152852	0.173074	0.182468
190557	control	0.190472	0.0984934	0.134334	0.15211	0.172508	0.181408
259480	control	0.191069	0.101238	0.134071	0.152207	0.172642	0.181115
580549	control	0.192231	0.0992331	0.135705	0.15409	0.173522	0.182895
563573	control	0.191351	0.102002	0.13554	0.154084	0.174216	0.182518
171510	control	0.194386	0.10035	0.134747	0.153748	0.174522	0.183609
304893	control	0.190715	0.0998013	0.134504	0.1527	0.172248	0.181582
439683	control	0.19182	0.0990912	0.134521	0.153251	0.172523	0.181537
455990	control	0.190878	0.100222	0.133474	0.152592	0.172262	0.181643
231971	control	0.191888	0.101979	0.134522	0.153788	0.173719	0.182681
328984	control	0.190768	0.0998711	0.13314	0.152195	0.172071	0.181265
267033	case	0.192	0.102114	0.136123	0.15449	0.17452	0.18345
556588	control	0.190476	0.100073	0.133452	0.152682	0.171943	0.181228
351605	case	0.192331	0.100063	0.134138	0.153295	0.173912	0.183023
530688	case	0.192009	0.100826	0.134764	0.15414	0.173529	0.182523
488037	control	0.190503	0.10148	0.134447	0.152734	0.172163	0.181351
498831	control	0.190387	0.099709	0.133607	0.151904	0.172284	0.181706
238285	control	0.190591	0.100235	0.134057	0.152528	0.171904	0.181211
277635	control	0.19147	0.0999306	0.133543	0.152103	0.172569	0.181698
516982	control	0.189228	0.0998943	0.13465	0.152683	0.171892	0.180991
457530	case	0.192017	0.101026	0.135089	0.153326	0.173592	0.182886
426176	control	0.190241	0.0975195	0.132768	0.152963	0.172369	0.181859
249372	control	0.190406	0.101094	0.13373	0.152052	0.172406	0.18101
332322	case	0.19167	0.101158	0.134602	0.152131	0.172584	0.181802
149822	control	0.194117	0.101545	0.136152	0.15436	0.175191	0.184489
534555	control	0.192124	0.100989	0.135017	0.15357	0.173611	0.183248
259180	control	0.188916	0.0999835	0.13295	0.151614	0.171264	0.18028
125004	control	0.191813	0.0998844	0.133257	0.152812	0.17254	0.181465
371784	case	0.189021	0.0992065	0.132622	0.151774	0.171818	0.180621
244981	case	0.190251	0.0992639	0.134172	0.153546	0.172174	0.181475
156935	control	0.191558	0.100446	0.133959	0.153784	0.173356	0.182567
402438	case	0.192313	0.100777	0.134643	0.152688	0.17338	0.182612
314129	control	0.193961	0.102145	0.13554	0.154429	0.174496	0.183939
242270	control	0.191791	0.101863	0.134529	0.152753	0.172767	0.18191
330034	control	0.190549	0.0989414	0.134025	0.152182	0.172175	0.181889
526827	control	0.191033	0.0996757	0.134624	0.153919	0.172879	0.181376
251594	case	0.192073	0.0988802	0.134078	0.152471	0.172437	0.181563
416291	control	0.191279	0.0998877	0.134737	0.15272	0.17278	0.181667
303673	control	0.189881	0.0995046	0.133487	0.15338	0.172586	0.181021
480692	control	0.191538	0.0997521	0.13446	0.15283	0.172844	0.182101
271509	control	0.191693	0.100202	0.13482	0.153574	0.173168	0.182023
204421	case	0.189055	0.0994166	0.133472	0.152454	0.172249	0.181388
587142	case	0.190967	0.100598	0.134827	0.153953	0.173604	0.183005
360020	case	0.192632	0.10308	0.135888	0.153799	0.174217	0.183223
320956	control	0.192346	0.10107	0.13469	0.152872	0.173626	0.183151
480394	control	0.190012	0.100622	0.135285	0.153308	0.172691	0.181351
235808	case	0.189932	0.100149	0.134169	0.152632	0.172474	0.181828
172800	control	0.191502	0.100847	0.134276	0.153321	0.172947	0.182251
478202	control	0.191703	0.0995967	0.134086	0.153247	0.173426	0.182881
540378	control	0.190633	0.0980114	0.134445	0.153642	0.173439	0.181729
413619	case	0.192537	0.101375	0.135355	0.154204	0.173931	0.182844
465198	control	0.191132	0.0991902	0.133442	0.152411	0.172619	0.181341
245874	control	0.192561	0.100436	0.134625	0.153494	0.173373	0.183012
248839	control	0.191022	0.0989747	0.134883	0.153222	0.173292	0.182387
297624	control	0.191565	0.101211	0.134294	0.152727	0.173464	0.18281
592336	control	0.191524	0.0986479	0.133914	0.152307	0.172505	0.181934
401260	control	0.191094	0.101409	0.134588	0.152296	0.172692	0.18143
183336	control	0.190571	0.100781	0.132923	0.151517	0.171843	0.180884
317738	control	0.191658	0.100272	0.133831	0.153187	0.173375	0.182192
372429	control	0.191921	0.101292	0.135411	0.15394	0.173888	0.183274
561887	case	0.190937	0.100371	0.134169	0.151998	0.172532	0.181483
401974	control	0.192228	0.102568	0.134207	0.152454	0.172796	0.182124
178514	control	0.190539	0.100056	0.133956	0.152721	0.173071	0.181645
104954	case	0.193243	0.101623	0.136292	0.154681	0.174916	0.183878
128138	control	0.191529	0.0993135	0.134841	0.154057	0.173483	0.182807
189830	control	0.190486	0.10052	0.135188	0.153435	0.173073	0.181457
267227	case	0.189075	0.100443	0.133227	0.151465	0.17168	0.180664
357137	control	0.189941	0.0974082	0.133495	0.152228	0.171903	0.180676
535306	control	0.191003	0.10047	0.134361	0.153494	0.17273	0.182142
121671	control	0.193191	0.101445	0.135497	0.153412	0.174403	0.183534
512302	control	0.189805	0.100955	0.133091	0.15142	0.171717	0.180922
469693	control	0.191416	0.0978228	0.133417	0.151812	0.1719	0.181784
447731	control	0.193304	0.101198	0.134597	0.152588	0.173465	0.182474
507843	control	0.190811	0.0983286	0.133565	0.152508	0.172952	0.181676
517775	control	0.19086	0.0994842	0.133607	0.153371	0.173348	0.182202
598111	case	0.190739	0.101878	0.134082	0.152058	0.172154	0.181295
325597	control	0.190255	0.0989155	0.133987	0.152009	0.172382	0.181414
586818	case	0.190869	0.102108	0.134655	0.153053	0.173217	0.181823
271230	control	0.192213	0.0995697	0.134222	0.15321	0.173577	0.182653
422499	case	0.191556	0.0979375	0.132975	0.15199	0.17251	0.181678
141635	control	0.193284	0.100027	0.134725	0.15354	0.174222	0.183256
511235	case	0.193751	0.100284	0.135017	0.153336	0.17377	0.183599
140664	control	0.191792	0.102829	0.135316	0.153541	0.173418	0.18246
162357	control	0.191595	0.0983566	0.134029	0.153088	0.173586	0.183014
234858	control	0.192911	0.10061	0.135991	0.154625	0.174316	0.183284
393179	case	0.191408	0.0995468	0.133831	0.15324	0.173488	0.183045
414290	control	0.190995	0.0990207	0.134141	0.152762	0.172744	0.18235
178786	control	0.193625	0.1007	0.135616	0.154122	0.174915	0.184248
259356	control	0.190966	0.102542	0.134769	0.152522	0.173523	0.182684
412040	control	0.19114	0.0996599	0.134199	0.152595	0.172931	0.181659
365157	control	0.191623	0.0989347	0.134223	0.152859	0.172234	0.181528
460559	case	0.191368	0.0999107	0.134516	0.153927	0.173726	0.18272
415717	control	0.189703	0.0993592	0.133301	0.152645	0.171704	0.18038
321101	control	0.190568	0.100198	0.134883	0.153583	0.172801	0.181751
521043	control	0.193461	0.101339	0.135406	0.153686	0.17397	0.183262
125658	control	0.19055	0.100593	0.135616	0.153863	0.173668	0.182564
241353	control	0.189964	0.0997183	0.132709	0.151423	0.171608	0.180716
588730	control	0.191455	0.100705	0.134741	0.153467	0.173399	0.182334
538964	control	0.188964	0.0994126	0.132875	0.151689	0.171622	0.180559
341042	control	0.195119	0.103767	0.138067	0.156688	0.176765	0.185861
231592	control	0.189986	0.0986064	0.133783	0.15154	0.172018	0.181785
471913	control	0.192844	0.100466	0.13521	0.154368	0.173947	0.183148
120592	control	0.190631	0.101176	0.134836	0.153277	0.173425	0.182079
282852	control	0.192446	0.101386	0.13511	0.15309	0.173634	0.182876
381056	control	0.19258	0.102263	0.134643	0.153252	0.17347	0.18282
196068	control	0.190094	0.098554	0.133608	0.152576	0.172187	0.180916
557626	control	0.191849	0.0995431	0.133868	0.152244	0.173077	0.182549
207017	control	0.19137	0.0984337	0.133701	0.152776	0.172103	0.18189
133957	case	0.19172	0.100139	0.13471	0.153497	0.17384	0.182748
111590	case	0.19104	0.0969747	0.132976	0.152378	0.172504	0.181532
182137	control	0.19144	0.0996726	0.133479	0.152149	0.172315	0.181508
421022	control	0.192399	0.100824	0.134576	0.152766	0.173588	0.182945
405911	control	0.19299	0.102528	0.136341	0.154403	0.175284	0.184076
598809	case	0.191681	0.101965	0.134824	0.153102	0.173169	0.182263
270882	control	0.19191	0.0996332	0.134542	0.153512	0.173225	0.182633
376480	control	0.190867	0.100321	0.133624	0.151613	0.172105	0.181069
249852	case	0.191356	0.10116	0.135736	0.154736	0.174094	0.182611
599312	control	0.192186	0.100704	0.133991	0.153125	0.173057	0.182655
409254	case	0.191157	0.102257	0.134742	0.152781	0.173186	0.181712
183737	control	0.192099	0.0994877	0.133874	0.153043	0.173475	0.182899
295564	case	0.190719	0.100565	0.134495	0.153202	0.173127	0.181795
565435	control	0.19105	0.100819	0.13374	0.151755	0.173001	0.182184
306633	control	0.192106	0.100554	0.134388	0.15344	0.174087	0.18282
320079	control	0.192403	0.100463	0.13504	0.154273	0.174129	0.183586
157546	control	0.191072	0.101127	0.133788	0.152485	0.172647	0.181557
564773	case	0.191918	0.100235	0.133608	0.152862	0.172823	0.181878
189236	control	0.190814	0.0996794	0.133446	0.152899	0.172573	0.181606
244597	case	0.192655	0.100961	0.13492	0.153444	0.173978	0.183436
170919	control	0.192276	0.099252	0.134718	0.153644	0.173268	0.182002
427530	control	0.191221	0.100036	0.133926	0.15307	0.172869	0.182017
377965	case	0.193221	0.10033	0.133964	0.153373	0.173666	0.183035
597757	control	0.192398	0.101273	0.134291	0.152966	0.173229	0.182145
590917	control	0.191064	0.102818	0.135087	0.153152	0.172694	0.181663
467765	case	0.190432	0.10172	0.134835	0.153801	0.173639	0.182573
103899	control	0.191776	0.100658	0.134216	0.152453	0.172793	0.182189
121164	control	0.189692	0.0982866	0.133163	0.151707	0.172601	0.181859
453274	control	0.191278	0.0985169	0.133244	0.152312	0.172521	0.181931
370026	control	0.191189	0.100562	0.134545	0.153548	0.173211	0.182858
405436	case	0.1924	0.0985001	0.134202	0.15296	0.173461	0.182859
324160	control	0.191884	0.100241	0.134109	0.152957	0.173328	0.182302
220117	case	0.191331	0.101215	0.133329	0.15329	0.173277	0.181944
323251	control	0.192055	0.0998044	0.134124	0.153172	0.173073	0.182195
356496	control	0.191588	0.0995269	0.134303	0.152916	0.172965	0.182274
389887	control	0.192535	0.100202	0.13548	0.152998	0.173886	0.182977
534663	control	0.192412	0.100453	0.13447	0.15337	0.173807	0.182408
143100	case	0.191829	0.100721	0.135928	0.1548	0.173775	0.182979
363429	control	0.190712	0.0972135	0.132471	0.152557	0.173009	0.181699
345614	control	0.192413	0.100195	0.134359	0.153927	0.173898	0.183264
109911	case	0.191076	0.100853	0.133425	0.152759	0.173064	0.181987
333495	control	0.191855	0.100155	0.133458	0.152355	0.172626	0.181957
339290	control	0.192003	0.0993731	0.133226	0.15312	0.17267	0.182327
183397	control	0.191144	0.100169	0.133726	0.152546	0.172431	0.181929
255128	case	0.191105	0.0996497	0.133241	0.152157	0.172887	0.18199
156908	control	0.192958	0.100046	0.134995	0.153064	0.174136	0.183667
289063	control	0.192179	0.100853	0.134543	0.152837	0.173085	0.183073
336557	control	0.191419	0.0994774	0.134852	0.15341	0.173466	0.182529
566163	case	0.193096	0.100146	0.134487	0.15313	0.173859	0.183639
165115	control	0.190297	0.10005	0.133765	0.152756	0.172357	0.181837
173387	control	0.190124	0.0973081	0.133412	0.151505	0.171639	0.180965
149635	control	0.193704	0.102486	0.136374	0.153869	0.174226	0.183567
264946	control	0.190066	0.0996498	0.134209	0.153019	0.172644	0.181565
536798	case	0.190981	0.100841	0.135406	0.152957	0.172971	0.181565
504464	control	0.191473	0.101979	0.134716	0.154	0.173117	0.182097
222434	control	0.191405	0.0994066	0.133419	0.152928	0.172902	0.182132
403832	control	0.1899	0.0988461	0.133197	0.151626	0.172083	0.18102
128982	control	0.19091	0.0999336	0.134354	0.152979	0.17286	0.181724
561097	case	0.191751	0.100681	0.134708	0.15248	0.172846	0.181778
336203	case	0.191081	0.100126	0.136138	0.1538	0.173642	0.182585
334996	control	0.1927	0.101962	0.135483	0.153557	0.173866	0.183224
216894	control	0.190038	0.0996331	0.132972	0.152036	0.172387	0.181629
203996	control	0.190402	0.0993259	0.132924	0.151167	0.172231	0.181365
174086	case	0.190966	0.100605	0.135091	0.153409	0.173386	0.182144
523822	control	0.189838	0.100268	0.134103	0.153875	0.17265	0.181617
562882	control	0.192536	0.101315	0.135003	0.153148	0.173408	0.182602
223294	control	0.190527	0.0989316	0.134794	0.152022	0.172329	0.181331
477475	case	0.191639	0.0996524	0.134061	0.153098	0.173124	0.182331
388570	control	0.192116	0.0994115	0.133891	0.152782	0.173157	0.182087
451353	control	0.189141	0.0996174	0.132511	0.151268	0.171504	0.180277
399212	control	0.190819	0.0996463	0.134858	0.153544	0.173352	0.182125
393476	case	0.192978	0.101272	0.134994	0.153626	0.174328	0.183603
312048	control	0.191807	0.0990569	0.134003	0.152723	0.172315	0.18192
483358	control	0.193125	0.100437	0.135406	0.154212	0.174174	0.183688
300639	control	0.191565	0.0997687	0.13403	0.152409	0.17308	0.182535
545396	control	0.190859	0.100314	0.135031	0.15327	0.173253	0.182153
357201	control	0.191311	0.100656	0.134442	0.152816	0.172925	0.181738
344623	control	0.192696	0.100839	0.135506	0.154007	0.173798	0.18303
313125	control	0.19151	0.0984666	0.134944	0.152989	0.172757	0.182183
481682	control	0.19171	0.100225	0.134673	0.152731	0.173248	0.182379
347152	control	0.189332	0.099294	0.132975	0.151489	0.171305	0.180618
532558	control	0.192686	0.0989823	0.133335	0.152467	0.172869	0.182403
191077	control	0.190676	0.0992305	0.133034	0.151961	0.171736	0.181212
177795	case	0.193421	0.10149	0.135531	0.153589	0.174043	0.183683
594302	control	0.1935	0.100159	0.135483	0.153534	0.173958	0.183318
560994	control	0.193263	0.101652	0.134365	0.15291	0.173541	0.183029
103543	control	0.192252	0.101575	0.135209	0.153847	0.174292	0.183423
178320	control	0.192527	0.102421	0.136127	0.153536	0.173579	0.183204
401961	control	0.190916	0.0993857	0.133963	0.151802	0.172299	0.181662
292009	case	0.193382	0.100853	0.135482	0.154407	0.174327	0.183579
348285	control	0.191051	0.100477	0.133745	0.153184	0.173215	0.18223
112124	control	0.1904	0.0988833	0.13386	0.151667	0.171686	0.181226
501286	control	0.189195	0.100096	0.133877	0.153011	0.171827	0.180923
269003	control	0.192042	0.0979815	0.133175	0.152545	0.173266	0.182703
354595	case	0.191549	0.0996465	0.134091	0.152656	0.173051	0.182401
105191	case	0.192563	0.101371	0.133887	0.152875	0.173465	0.183014
527110	case	0.191009	0.0996164	0.134636	0.153727	0.173445	0.182275
202537	case	0.193238	0.100365	0.135333	0.153647	0.173481	0.182923
557291	control	0.192699	0.102722	0.13486	0.154186	0.174488	0.183925
453536	control	0.192251	0.0985932	0.134019	0.152753	0.173208	0.182177
225515	control	0.19314	0.1014	0.135975	0.154593	0.17491	0.183873
133809	control	0.19127	0.10004	0.13415	0.153692	0.173159	0.182526
419701	control	0.191656	0.101778	0.13485	0.153587	0.173864	0.182773
501122	case	0.190575	0.101492	0.133979	0.152923	0.173031	0.182425
398433	control	0.19158	0.100089	0.133832	0.152433	0.172464	0.181968
281612	case	0.192288	0.101968	0.135088	0.15438	0.173777	0.183056
169697	case	0.190539	0.0998811	0.135397	0.153272	0.172652	0.18149
157348	case	0.191512	0.100145	0.134024	0.15273	0.173258	0.182729
129787	control	0.190914	0.0996299	0.135474	0.154057	0.173625	0.182703
138241	control	0.192375	0.0992782	0.13288	0.152202	0.172563	0.181827
282222	control	0.191785	0.0992096	0.134326	0.153042	0.173023	0.182295
591232	control	0.191108	0.100645	0.133541	0.152548	0.173304	0.181998
265131	case	0.190665	0.100175	0.134092	0.152867	0.17276	0.18172
504021	control	0.192009	0.0985664	0.133204	0.152834	0.173523	0.182677
249523	control	0.191328	0.0983547	0.133599	0.153019	0.172975	0.18204
506163	control	0.191058	0.1004	0.134457	0.153249	0.172954	0.18218
425062	control	0.191675	0.10143	0.134407	0.153002	0.173468	0.18266
398949	control	0.194861	0.103777	0.139302	0.157637	0.177597	0.186222
365992	control	0.190706	0.0986557	0.132896	0.153036	0.172605	0.182049
384455	control	0.191124	0.0986919	0.133176	0.152715	0.172589	0.181327
589308	control	0.18989	0.100086	0.134618	0.153128	0.172741	0.181059
311485	control	0.19285	0.101726	0.135987	0.154052	0.174996	0.183934
379203	case	0.192226	0.0984623	0.133416	0.152601	0.173275	0.182519
166324	control	0.190171	0.100609	0.133231	0.153454	0.172728	0.181242
267326	case	0.192294	0.101059	0.133989	0.152883	0.173808	0.182837
413310	case	0.191304	0.100261	0.134939	0.152791	0.173294	0.18229
239586	control	0.191107	0.102011	0.136101	0.153656	0.173711	0.182524
512952	control	0.189886	0.0974634	0.133444	0.151629	0.171789	0.180792
258084	control	0.191122	0.0997787	0.134354	0.152532	0.172693	0.181504
432362	control	0.189621	0.100027	0.131598	0.15077	0.171555	0.18055
468937	control	0.19217	0.100315	0.135015	0.153743	0.174398	0.183463
478116	control	0.1938	0.0998811	0.134717	0.153739	0.174777	0.183936
473386	control	0.191168	0.100479	0.134401	0.153224	0.173343	0.182387
339533	control	0.190979	0.100361	0.135336	0.15326	0.173921	0.182338
235088	case	0.191039	0.100195	0.134414	0.152879	0.17315	0.182045
379118	control	0.191778	0.0992528	0.133559	0.152143	0.172432	0.181768
522964	control	0.191195	0.100189	0.134937	0.152901	0.172578	0.182099
393841	control	0.193315	0.100844	0.135078	0.154128	0.174235	0.183359
418683	control	0.190318	0.0999901	0.134718	0.152982	0.172442	0.181773
170240	case	0.190367	0.100479	0.134763	0.152927	0.172985	0.182101
110245	control	0.190779	0.100534	0.134658	0.153778	0.173612	0.182107
198172	control	0.193481	0.100307	0.13535	0.153812	0.173943	0.184
354441	control	0.192785	0.101023	0.135226	0.152633	0.17337	0.182676
425997	case	0.191768	0.101513	0.134333	0.153804	0.173608	0.182705
200526	control	0.192151	0.0986188	0.133676	0.153053	0.172779	0.182408
539429	case	0.19258	0.102506	0.135896	0.154478	0.174799	0.183704
264551	control	0.192675	0.101002	0.134299	0.153838	0.173697	0.182818
264317	control	0.191599	0.10051	0.13425	0.153083	0.173292	0.182401
509780	control	0.191392	0.101491	0.134662	0.153001	0.17303	0.182239
598064	case	0.190004	0.100036	0.134101	0.15283	0.172738	0.181421
184126	control	0.191793	0.099557	0.134514	0.153512	0.173753	0.183123
548754	control	0.190443	0.101821	0.134709	0.153702	0.173058	0.181764
343410	control	0.192275	0.098926	0.133379	0.15226	0.1722	0.181909
296512	control	0.190193	0.0985051	0.134096	0.153282	0.172598	0.181314
442987	control	0.190633	0.0993305	0.134134	0.153489	0.173485	0.182105
241885	case	0.191002	0.0991133	0.133529	0.152789	0.173336	0.182663
393784	control	0.192366	0.10059	0.135616	0.153241	0.173892	0.183276
160247	control	0.192589	0.100255	0.134734	0.153362	0.173003	0.182927
294553	case	0.192227	0.100562	0.134011	0.153104	0.1736	0.18292
470997	control	0.191364	0.10049	0.134362	0.153247	0.173541	0.182226
346581	control	0.191136	0.0982889	0.134477	0.153017	0.172989	0.18213
584941	control	0.19223	0.100445	0.134129	0.152902	0.173579	0.183142
172203	control	0.192479	0.101207	0.134941	0.153617	0.173534	0.183061
495656	control	0.191809	0.100456	0.133909	0.152173	0.172957	0.182168
169303	case	0.191837	0.0999437	0.134012	0.153548	0.173688	0.182204
147026	case	0.190021	0.099205	0.133648	0.153595	0.172204	0.181597
568748	control	0.19163	0.0988459	0.133921	0.15241	0.172909	0.182043
138798	control	0.190234	0.0992529	0.13415	0.152495	0.172543	0.181309
311245	control	0.190446	0.0990142	0.133562	0.152452	0.172062	0.180756
525841	control	0.190234	0.100291	0.13479	0.152615	0.172234	0.181683
300948	control	0.191463	0.100134	0.13385	0.153255	0.172961	0.182312
494518	control	0.190118	0.100076	0.132979	0.151638	0.171598	0.18093
231619	case	0.191235	0.100424	0.133508	0.152012	0.172767	0.18174
534895	case	0.192043	0.0989318	0.13496	0.153519	0.173297	0.182619
474900	control	0.192621	0.100906	0.134452	0.153256	0.173618	0.183201
190233	control	0.191002	0.100499	0.135127	0.153582	0.173348	0.181974
541631	control	0.190989	0.0986594	0.13369	0.153136	0.173472	0.182468
515363	control	0.192174	0.103922	0.136436	0.153991	0.173813	0.182757
548535	control	0.190909	0.0986655	0.133023	0.152302	0.172127	0.181167
377758	control	0.190028	0.0984698	0.132252	0.151732	0.171653	0.18059
436698	control	0.191395	0.0985827	0.134332	0.152716	0.172571	0.181486
172707	case	0.192997	0.0997677	0.13522	0.154623	0.174225	0.183345
110659	control	0.191051	0.0984989	0.134384	0.15321	0.173166	0.18229
489153	control	0.192047	0.101736	0.134288	0.152578	0.173223	0.182076
330159	case	0.192806	0.100579	0.133876	0.152013	0.173397	0.183013
333265	control	0.191671	0.101385	0.13466	0.152902	0.173479	0.18268
308081	control	0.191943	0.10108	0.135009	0.153783	0.173315	0.182479
560509	control	0.191346	0.0998278	0.133162	0.152277	0.172478	0.181283
487574	control	0.193092	0.100939	0.133763	0.153394	0.174009	0.183389
286806	control	0.190808	0.10037	0.134928	0.152794	0.173123	0.181973
330583	control	0.190512	0.0993341	0.13334	0.15193	0.172352	0.181504
317834	case	0.191693	0.10003	0.13312	0.152752	0.172589	0.182014
570249	control	0.192107	0.100241	0.134593	0.153933	0.173747	0.183381
555924	control	0.191272	0.099805	0.133879	0.152747	0.172812	0.182016
381637	control	0.190356	0.102516	0.134912	0.153565	0.173214	0.182261
151675	case	0.190785	0.100439	0.134666	0.152735	0.172989	0.182034
505578	case	0.189365	0.0991804	0.134532	0.151156	0.171594	0.18068
458664	case	0.19244	0.100506	0.133663	0.153534	0.173652	0.18315
427930	control	0.192403	0.101411	0.13505	0.153763	0.173998	0.183424
187334	control	0.190763	0.100998	0.133409	0.152497	0.172152	0.181365
387777	control	0.191302	0.100264	0.134333	0.152707	0.172635	0.181843
435265	control	0.191844	0.0994252	0.133944	0.153072	0.173242	0.182271
387956	control	0.191219	0.0986457	0.134219	0.153172	0.17318	0.181917
492631	control	0.189726	0.0978473	0.133736	0.15268	0.171706	0.180656
346052	control	0.190903	0.0996209	0.13353	0.152422	0.171982	0.181445
567750	control	0.192606	0.101743	0.136061	0.153714	0.17412	0.183265
365220	control	0.191427	0.100459	0.135541	0.153397	0.173579	0.182593
476175	control	0.191223	0.0994154	0.134592	0.153536	0.173494	0.182506
425043	control	0.192788	0.100268	0.134693	0.152816	0.173616	0.182856
458997	control	0.190845	0.100007	0.133277	0.152785	0.173038	0.181542
153273	control	0.191064	0.101551	0.134395	0.153059	0.173739	0.182716
390785	control	0.189908	0.100633	0.133959	0.153555	0.172222	0.180995
450213	case	0.191436	0.0984498	0.133622	0.15254	0.172697	0.181554
260721	control	0.18947	0.101574	0.134402	0.152582	0.172408	0.181047
210027	case	0.192875	0.102725	0.135959	0.154056	0.174686	0.183419
231833	control	0.195474	0.103818	0.13712	0.155536	0.175945	0.185504
106775	control	0.191898	0.101639	0.134617	0.153941	0.174137	0.183138
588684	control	0.190983	0.0984485	0.134275	0.152727	0.172504	0.18165
530037	control	0.191726	0.0998843	0.134336	0.151216	0.172202	0.181762
281111	case	0.191114	0.101312	0.135212	0.153376	0.173929	0.182786
399925	case	0.191509	0.100198	0.135038	0.153811	0.173866	0.182992
548481	control	0.194734	0.102906	0.136469	0.155292	0.17516	0.184697
362464	case	0.191077	0.100083	0.134	0.1532	0.17347	0.181757
127911	case	0.190525	0.100733	0.135157	0.153267	0.173273	0.182386
316640	case	0.192438	0.100858	0.13555	0.15438	0.173896	0.183533
297985	control	0.191154	0.100426	0.133754	0.152937	0.173067	0.182132
437353	control	0.191353	0.0988299	0.13448	0.153391	0.173254	0.182151
398522	control	0.192823	0.100334	0.135282	0.152975	0.174	0.183221
507808	control	0.19305	0.0988631	0.134667	0.15326	0.173982	0.18293
432509	control	0.192637	0.100611	0.134925	0.153908	0.173881	0.183232
230368	control	0.193187	0.100298	0.13582	0.153535	0.174373	0.183151
127051	case	0.193538	0.100397	0.13495	0.154129	0.174645	0.183814
529338	case	0.191884	0.101331	0.13456	0.152503	0.173187	0.182463
120796	control	0.190675	0.0966099	0.133148	0.152057	0.172017	0.18099
275983	control	0.192602	0.100924	0.134312	0.153479	0.173504	0.182745
213021	control	0.195701	0.105744	0.1385	0.156843	0.176957	0.185968
499741	control	0.191483	0.0991537	0.134614	0.152781	0.173657	0.18249
594816	control	0.191849	0.101908	0.135716	0.154135	0.173249	0.182495
328074	control	0.192085	0.101155	0.135945	0.154705	0.174004	0.183069
578168	case	0.19357	0.101562	0.137213	0.155798	0.175439	0.184947
332710	control	0.192845	0.100875	0.136203	0.154226	0.174592	0.183576
561431	control	0.189644	0.0979777	0.133746	0.152322	0.172026	0.180732
541618	case	0.191041	0.100697	0.133519	0.153057	0.173425	0.182689
275018	case	0.190827	0.100417	0.134325	0.15321	0.172395	0.181439
160015	case	0.192442	0.100027	0.134974	0.154232	0.174047	0.183332
168440	control	0.191247	0.0990214	0.133903	0.152644	0.172646	0.182104
524420	control	0.190702	0.100476	0.133477	0.152542	0.172567	0.181752
101364	control	0.192429	0.100347	0.135126	0.152873	0.173487	0.182623
211274	control	0.192232	0.0992196	0.134306	0.153244	0.173258	0.182431
458543	case	0.190741	0.0999339	0.134309	0.152689	0.172727	0.181057
419899	control	0.192761	0.0995041	0.134312	0.152452	0.173124	0.18218
369589	control	0.191994	0.0999702	0.135161	0.153161	0.174346	0.183198
236307	control	0.192445	0.101238	0.136488	0.154746	0.174692	0.183515
599931	case	0.192186	0.101683	0.134961	0.153852	0.173914	0.183391
465724	case	0.19118	0.102263	0.134801	0.153286	0.173562	0.182538
342092	control	0.190811	0.101488	0.133581	0.153416	0.172975	0.182233
199502	control	0.192484	0.100523	0.135727	0.153975	0.173469	0.182477
164239	control	0.190145	0.0993315	0.133664	0.151982	0.171671	0.180975
560690	control	0.190777	0.0989919	0.13377	0.152091	0.172289	0.181289
223036	case	0.193093	0.100053	0.135911	0.154779	0.175276	0.184332
286339	case	0.191041	0.10044	0.135271	0.154218	0.174454	0.182579
250703	control	0.190527	0.099957	0.133977	0.15291	0.173428	0.18232
508848	control	0.193393	0.101158	0.135026	0.153105	0.174733	0.184235
589317	control	0.191813	0.0994212	0.133471	0.152409	0.172213	0.182078
177733	control	0.19191	0.100846	0.134174	0.152661	0.173189	0.182209
580521	case	0.19101	0.10005	0.134882	0.153537	0.173243	0.181882
138582	control	0.191674	0.0991042	0.134683	0.15298	0.173105	0.182109
296624	control	0.192502	0.0995396	0.134713	0.152829	0.173792	0.182801
225465	case	0.191823	0.0993258	0.134066	0.1535	0.173829	0.183068
224986	control	0.190264	0.0992553	0.134775	0.153976	0.17269	0.18168
339512	case	0.192078	0.100575	0.134745	0.153019	0.173476	0.183062
485530	control	0.191174	0.0996464	0.13416	0.153443	0.172873	0.181837
177398	control	0.190562	0.101329	0.135286	0.153919	0.173985	0.182562
585731	control	0.193903	0.100076	0.135624	0.154348	0.174309	0.183822
204636	control	0.190568	0.101316	0.134764	0.153763	0.173347	0.182135
252564	control	0.190668	0.0999735	0.133673	0.152161	0.172122	0.181108
343194	control	0.192779	0.101668	0.13478	0.153839	0.173296	0.182844
240587	control	0.192071	0.1	0.133843	0.152474	0.173111	0.18258
227449	case	0.190894	0.101213	0.134749	0.15301	0.172866	0.18195
470652	case	0.189806	0.101131	0.135045	0.153857	0.172918	0.181648
385147	case	0.190301	0.10036	0.135358	0.153262	0.173815	0.182318
513656	control	0.191704	0.0999167	0.134431	0.152829	0.172992	0.182234
334140	control	0.191709	0.101899	0.134747	0.153367	0.173732	0.182752
435776	case	0.192459	0.101599	0.134769	0.152563	0.173113	0.182768
501203	control	0.19013	0.0995409	0.133638	0.152428	0.172423	0.180948
207269	control	0.192283	0.0996696	0.135248	0.153593	0.174145	0.18324
130771	case	0.191237	0.101573	0.136252	0.153614	0.173485	0.18239
372927	control	0.191481	0.0996399	0.135768	0.153745	0.173937	0.182998
186027	control	0.19121	0.0993106	0.134732	0.15312	0.173493	0.18272
437850	control	0.191885	0.0993491	0.134048	0.153401	0.173396	0.182597
223405	control	0.19078	0.0995967	0.134641	0.153023	0.172926	0.181679
556557	case	0.191087	0.0992457	0.13433	0.152581	0.172652	0.182136
120115	case	0.189727	0.0991171	0.13326	0.153273	0.172207	0.181059
119112	control	0.192253	0.102153	0.134853	0.153164	0.173154	0.182521
157287	control	0.192687	0.100291	0.134665	0.153421	0.173752	0.18291
120540	control	0.190497	0.0999604	0.134004	0.152411	0.172233	0.181214
187104	case	0.192334	0.0993456	0.135013	0.153085	0.174286	0.183179
574770	control	0.191265	0.0971671	0.13372	0.152927	0.172922	0.1817
577641	control	0.191537	0.10073	0.133671	0.152642	0.173453	0.182391
469510	case	0.192206	0.101217	0.1342	0.153177	0.173698	0.182988
172434	control	0.191944	0.0993453	0.133596	0.152152	0.172498	0.181738
343918	control	0.19082	0.100285	0.135069	0.153584	0.17334	0.182115
218855	case	0.191677	0.101327	0.135279	0.15296	0.173458	0.182134
152543	control	0.191758	0.100252	0.133787	0.152733	0.172704	0.181536
536273	control	0.189467	0.0982211	0.132525	0.152483	0.171946	0.181064
477900	control	0.191684	0.0990602	0.134018	0.153607	0.173257	0.18284
288571	case	0.191461	0.100918	0.134705	0.153393	0.173173	0.182539
525291	control	0.191548	0.0995768	0.133596	0.151704	0.172835	0.182046
274741	control	0.191878	0.10032	0.134238	0.153371	0.173597	0.182981
180342	control	0.191237	0.099574	0.134539	0.154394	0.173945	0.182542
131942	case	0.191636	0.102283	0.134695	0.153833	0.172856	0.182239
259659	control	0.191778	0.102713	0.136246	0.154495	0.174141	0.182914
434007	case	0.18955	0.0972034	0.133157	0.151577	0.171821	0.180337
555901	control	0.191346	0.0987044	0.134049	0.15221	0.172864	0.18212
465528	control	0.189601	0.0989984	0.134615	0.153308	0.172916	0.181572
303869	control	0.191503	0.100311	0.13349	0.152777	0.17269	0.181903
578273	control	0.190536	0.099225	0.134217	0.153003	0.172813	0.181859
552932	case	0.191039	0.100523	0.133071	0.151997	0.172596	0.181451
545861	control	0.190175	0.10069	0.133808	0.153322	0.172184	0.181031
579855	control	0.190459	0.0986523	0.134287	0.152819	0.173055	0.182181
365086	control	0.194018	0.102755	0.136523	0.154619	0.174909	0.184126
260640	control	0.191041	0.100407	0.135508	0.152686	0.17273	0.181521
350618	control	0.19168	0.100744	0.135411	0.153785	0.173679	0.182914
275165	case	0.188628	0.0981435	0.131858	0.15171	0.171519	0.18057
207119	control	0.192514	0.101137	0.135121	0.15403	0.174484	0.183427
487189	control	0.191183	0.0995244	0.134454	0.154055	0.174195	0.183209
572805	case	0.193124	0.102064	0.134982	0.153986	0.173855	0.182768
583580	control	0.191339	0.101236	0.134693	0.153333	0.173837	0.182742
178368	control	0.190542	0.0988128	0.134501	0.152283	0.172634	0.181172
573823	control	0.192196	0.1	0.133628	0.152846	0.173516	0.182427
552022	control	0.189994	0.0993534	0.132765	0.152359	0.173055	0.181993
480205	control	0.190783	0.0999702	0.134049	0.153268	0.172442	0.181708
410426	control	0.192154	0.0997575	0.134711	0.152965	0.173446	0.182501
116762	case	0.191429	0.101027	0.133076	0.153025	0.173327	0.182118
428554	case	0.191644	0.10149	0.13439	0.152878	0.173257	0.182265
352381	case	0.192142	0.099725	0.133372	0.152542	0.172355	0.181749
421289	case	0.1915	0.101211	0.134094	0.153099	0.172857	0.181921
184834	control	0.192919	0.101667	0.136001	0.154227	0.174996	0.184044
592186	control	0.192269	0.100854	0.133675	0.152588	0.172651	0.181868
131529	case	0.191673	0.102804	0.13524	0.153694	0.173534	0.182855
331035	case	0.191138	0.102348	0.135486	0.153073	0.173105	0.182186
438086	control	0.189988	0.101445	0.133325	0.151141	0.171887	0.181039
117078	control	0.19037	0.0995706	0.133683	0.152846	0.172462	0.181198
128094	case	0.193528	0.100971	0.135191	0.153661	0.174104	0.184025
237299	control	0.191582	0.0999306	0.133644	0.152182	0.172465	0.181938
484717	case	0.190457	0.101252	0.135257	0.153592	0.172747	0.182014
590090	control	0.190538	0.100766	0.135834	0.154442	0.173543	0.182144
381583	control	0.191615	0.0992645	0.133779	0.153122	0.172741	0.181806
422343	control	0.190516	0.101153	0.134533	0.152482	0.172109	0.181015
590568	control	0.189888	0.0994697	0.13483	0.152914	0.171666	0.181273
289367	control	0.190958	0.100611	0.134694	0.153224	0.172913	0.18198
191465	case	0.191492	0.100304	0.134514	0.152823	0.172675	0.181787
121077	case	0.189982	0.10008	0.133596	0.152242	0.172625	0.181854
569863	control	0.190931	0.101407	0.134349	0.153311	0.17277	0.181733
341266	control	0.191831	0.0998646	0.134424	0.152772	0.172906	0.182252
296358	control	0.191985	0.102062	0.134434	0.153122	0.173475	0.182672
110545	control	0.192322	0.10118	0.135218	0.153138	0.173454	0.182577
360749	control	0.190941	0.100688	0.133334	0.151667	0.171579	0.180788
430727	control	0.192682	0.0984976	0.134047	0.152047	0.172948	0.182285
427616	control	0.190612	0.0998174	0.13457	0.152683	0.172586	0.181749
134598	control	0.190847	0.0999835	0.134503	0.152904	0.172704	0.18169
578029	control	0.191428	0.10122	0.133123	0.15221	0.172529	0.181711
500786	control	0.191618	0.098268	0.134093	0.152602	0.173329	0.181842
124434	case	0.192284	0.100096	0.134658	0.152993	0.173402	0.182505
380655	case	0.19053	0.0994117	0.133045	0.151129	0.171524	0.180495
434419	control	0.192497	0.0996914	0.135256	0.153248	0.173776	0.183036
511518	case	0.191635	0.10098	0.134964	0.15311	0.172946	0.182204
428725	control	0.193008	0.0998148	0.134241	0.153814	0.173462	0.182599
588648	control	0.189727	0.101028	0.136	0.153621	0.17335	0.181678
550926	control	0.189877	0.0989494	0.133919	0.152539	0.171928	0.181191
559869	case	0.191963	0.10048	0.134545	0.153485	0.173009	0.182451
137404	case	0.192855	0.101423	0.13448	0.15347	0.173749	0.183129
415177	control	0.193284	0.102431	0.136014	0.153912	0.174727	0.183344
125263	control	0.190748	0.0999174	0.133206	0.152557	0.172372	0.181483
465500	case	0.191472	0.098071	0.133776	0.152182	0.172828	0.182242
139324	control	0.191191	0.0982217	0.133281	0.152542	0.17238	0.181999
480854	control	0.190953	0.101367	0.134828	0.153956	0.173159	0.182293
481417	case	0.191813	0.0982175	0.133959	0.15303	0.173195	0.182185
139533	case	0.190772	0.0994978	0.133629	0.152579	0.172834	0.181801
259853	control	0.191339	0.100973	0.13546	0.15395	0.17283	0.182026
454808	control	0.188823	0.0988328	0.133259	0.152692	0.171388	0.18013
202780	control	0.192757	0.101553	0.135646	0.153664	0.174054	0.183497
198230	control	0.192181	0.101348	0.134245	0.152758	0.172587	0.182322
273533	control	0.190893	0.100271	0.134629	0.152809	0.172896	0.181244
162730	control	0.191262	0.100222	0.135366	0.153269	0.173633	0.182753
277185	case	0.192207	0.100636	0.133967	0.153175	0.173255	0.182577
342776	case	0.19062	0.101008	0.135312	0.153896	0.173671	0.182615
289865	control	0.190167	0.100641	0.135537	0.152888	0.17304	0.181532
484679	control	0.191672	0.10225	0.13462	0.152116	0.173134	0.182512
286181	case	0.190105	0.0989781	0.133588	0.152337	0.1728	0.181818
127733	control	0.192458	0.100487	0.135495	0.153895	0.17369	0.182865
536373	case	0.193318	0.102421	0.134467	0.153152	0.17399	0.183775
491748	control	0.192684	0.100536	0.134968	0.153193	0.173559	0.18273
520577	control	0.190546	0.0992363	0.133912	0.152706	0.172504	0.181609
118105	control	0.193073	0.103651	0.138072	0.156581	0.17608	0.185087
556860	control	0.191964	0.100396	0.135105	0.152994	0.173223	0.182675
168709	control	0.1907	0.0993709	0.134732	0.152696	0.173149	0.182401
539032	case	0.190849	0.10083	0.134252	0.153735	0.173088	0.181944
549843	control	0.19312	0.102294	0.136456	0.155793	0.175698	0.184754
223533	control	0.192699	0.0983644	0.13446	0.153687	0.173808	0.183503
450111	control	0.190976	0.0983474	0.134159	0.152471	0.172772	0.181967
135668	case	0.193873	0.101146	0.135496	0.153665	0.173846	0.183138
189032	control	0.19224	0.102081	0.134545	0.152748	0.172716	0.182403
496190	control	0.189365	0.0988232	0.134538	0.152204	0.171741	0.180403
142138	control	0.191107	0.100632	0.134617	0.152863	0.172349	0.181913
134322	control	0.190264	0.0981694	0.134132	0.153055	0.172698	0.18176
115351	control	0.191721	0.101312	0.135226	0.153217	0.173571	0.182857
198577	control	0.192918	0.09996	0.135085	0.153983	0.174134	0.182957
513206	case	0.190047	0.10013	0.133261	0.152408	0.171547	0.180664
553995	case	0.190617	0.100708	0.133531	0.152542	0.172831	0.181895
116539	control	0.192166	0.0995471	0.134494	0.152731	0.172791	0.182555
171619	case	0.189669	0.0988223	0.132705	0.152428	0.172308	0.181129
524100	case	0.192206	0.100673	0.134396	0.153584	0.174557	0.183504
521147	case	0.191782	0.101516	0.134216	0.153025	0.173311	0.182516
510939	control	0.192329	0.0992659	0.134001	0.152767	0.172842	0.182607
147032	case	0.190839	0.101219	0.134485	0.153412	0.172711	0.182041
526137	control	0.193809	0.103284	0.136702	0.155598	0.175473	0.184521
555612	control	0.191474	0.0978081	0.133902	0.152624	0.172493	0.182239
213658	control	0.193343	0.100046	0.134651	0.153819	0.17413	0.182932
404692	case	0.191299	0.0980142	0.134243	0.153105	0.172913	0.181808
459456	case	0.192987	0.100354	0.135658	0.154464	0.174588	0.183777
370794	control	0.1939	0.101778	0.135434	0.153701	0.174002	0.183818
319455	control	0.190401	0.10011	0.135078	0.153998	0.173334	0.181756
540357	case	0.191141	0.10085	0.136135	0.154218	0.173721	0.182726
473648	control	0.19138	0.0999868	0.134773	0.153934	0.173184	0.181948
425262	case	0.190537	0.101191	0.135127	0.153292	0.173052	0.182176
499349	case	0.191478	0.100844	0.135214	0.152108	0.173115	0.182373
451026	case	0.191727	0.100258	0.134659	0.153136	0.173484	0.181937
572204	control	0.189244	0.0996036	0.13415	0.15243	0.172176	0.181738
330943	case	0.191613	0.10273	0.134371	0.153032	0.17329	0.182564
541159	case	0.190839	0.103211	0.135191	0.152803	0.173067	0.182212
132731	control	0.192159	0.102489	0.136127	0.154801	0.174192	0.183522
310565	case	0.191109	0.0991591	0.134566	0.154632	0.173515	0.182265
349979	control	0.192647	0.100555	0.134194	0.153277	0.173028	0.182754
407047	control	0.190316	0.101406	0.13406	0.152967	0.172913	0.181442
151044	control	0.190643	0.101305	0.134262	0.151763	0.172041	0.181528
242657	control	0.191026	0.0997199	0.135582	0.153563	0.173659	0.182423
528444	control	0.192433	0.0992937	0.133692	0.15326	0.173416	0.182704
269721	control	0.191554	0.10081	0.134327	0.153918	0.173203	0.182423
293733	control	0.191354	0.101593	0.135782	0.153432	0.173809	0.182983
405987	case	0.191579	0.101822	0.133721	0.153639	0.173386	0.182386
509157	control	0.191688	0.101978	0.134633	0.153172	0.173437	0.182552
156641	case	0.192195	0.101006	0.134751	0.153647	0.173971	0.18288
305024	case	0.191924	0.0988335	0.13357	0.152714	0.172593	0.182275
458256	control	0.192394	0.0993901	0.134706	0.15265	0.173048	0.182326
539802	control	0.191299	0.0990678	0.135286	0.153963	0.174046	0.183001
457578	control	0.192872	0.100036	0.134564	0.153084	0.173276	0.182593
311193	case	0.190727	0.101182	0.134496	0.153378	0.173371	0.18199
534173	control	0.190049	0.0979841	0.132454	0.151568	0.171867	0.181183
501265	control	0.191936	0.099791	0.133904	0.153347	0.173386	0.182621
381807	control	0.191521	0.100692	0.133997	0.15329	0.17292	0.181961
396379	case	0.191097	0.100185	0.133696	0.154065	0.173543	0.182854
382182	case	0.192325	0.100389	0.134593	0.153754	0.173864	0.182478
119369	control	0.19225	0.100859	0.134955	0.154187	0.173611	0.182658
506450	control	0.191463	0.100555	0.135109	0.153105	0.173387	0.182172
105757	control	0.191791	0.0986583	0.134036	0.153677	0.173608	0.182903
356558	control	0.192724	0.100611	0.134092	0.152951	0.173112	0.182721
521637	control	0.192722	0.10158	0.134712	0.153458	0.174324	0.183927
566831	control	0.191508	0.0994117	0.133167	0.152144	0.172507	0.181672
273086	control	0.192633	0.0979643	0.133708	0.153085	0.173834	0.183704
144286	control	0.189573	0.10233	0.133747	0.153361	0.172595	0.181299
589089	control	0.191545	0.100938	0.135252	0.153557	0.173212	0.182423
517154	control	0.192191	0.101875	0.134658	0.153349	0.173164	0.182984
156670	control	0.190449	0.098662	0.134647	0.153174	0.172993	0.18221
231030	control	0.191504	0.0977069	0.133166	0.151459	0.172482	0.181598
205362	control	0.190363	0.101463	0.13563	0.153175	0.173157	0.182367
126703	control	0.19209	0.0995175	0.135342	0.153225	0.173898	0.182628
212764	control	0.191287	0.100495	0.133751	0.152659	0.171969	0.181386
162967	case	0.19368	0.100503	0.134469	0.154432	0.175109	0.183989
360863	case	0.192278	0.0983278	0.133373	0.15231	0.172821	0.182075
400821	control	0.190061	0.100533	0.134233	0.152231	0.172185	0.181376
484336	control	0.190839	0.100835	0.13634	0.153326	0.173396	0.182262
345831	case	0.192008	0.101939	0.13578	0.154196	0.17387	0.182905
413845	control	0.190148	0.100535	0.13395	0.152484	0.172581	0.181279
506396	control	0.190405	0.100013	0.132915	0.152135	0.172151	0.181229
122603	control	0.192711	0.101615	0.134197	0.152531	0.173427	0.182451
530921	control	0.191968	0.0995964	0.134224	0.152848	0.173095	0.182426
303761	case	0.191572	0.0997979	0.134	0.15299	0.173497	0.182192
226326	control	0.192635	0.0996918	0.134826	0.153655	0.173969	0.183485
585299	case	0.191693	0.099947	0.133821	0.152095	0.172623	0.182142
239759	control	0.191219	0.0989387	0.132811	0.152642	0.172814	0.182082
430840	case	0.190811	0.0997741	0.133862	0.153022	0.172796	0.18169
559997	case	0.191984	0.0989394	0.133281	0.15279	0.173058	0.182142
342051	case	0.191509	0.100846	0.135204	0.153522	0.17322	0.18255
591766	case	0.192488	0.102133	0.135291	0.154076	0.174168	0.183151
124962	control	0.19174	0.0988391	0.134927	0.153335	0.173021	0.182447
258413	control	0.191704	0.100557	0.134404	0.153545	0.173349	0.182268
304660	control	0.191466	0.100895	0.134965	0.153507	0.173259	0.182574
365344	case	0.189561	0.0982602	0.133545	0.152265	0.171702	0.180882
557832	case	0.190527	0.102152	0.135128	0.152957	0.172703	0.181494
500876	control	0.192791	0.0983235	0.135844	0.15376	0.173888	0.183444
178825	control	0.191341	0.0993228	0.134408	0.154844	0.173441	0.182519
361328	control	0.190884	0.0974293	0.13323	0.153295	0.173175	0.182168
517333	control	0.190727	0.0992359	0.134481	0.152435	0.172149	0.181344
264578	case	0.192588	0.100796	0.13569	0.154009	0.17407	0.18316
270484	control	0.191554	0.101075	0.1343	0.152837	0.173036	0.182601
390243	control	0.191768	0.0993462	0.133929	0.152836	0.173228	0.182572
132756	control	0.194141	0.101146	0.135384	0.154778	0.175156	0.184908
128055	control	0.191257	0.101462	0.134495	0.152098	0.172647	0.182284
590359	control	0.19163	0.100713	0.134953	0.153884	0.173198	0.182285
360631	case	0.190797	0.0993262	0.134342	0.152565	0.173106	0.181933
215512	control	0.191068	0.100869	0.133994	0.1529	0.172778	0.181721
587392	control	0.192219	0.097471	0.133808	0.152097	0.173462	0.182998
543736	control	0.191986	0.101674	0.135116	0.152925	0.17272	0.182173
226913	case	0.191515	0.100083	0.134094	0.153409	0.173366	0.182328
356376	control	0.193497	0.0995028	0.13419	0.152548	0.17265	0.182427
340793	control	0.190814	0.0996856	0.133617	0.15278	0.172828	0.181654
499753	control	0.19195	0.100757	0.133268	0.153223	0.173437	0.182933
204817	control	0.191636	0.101316	0.134494	0.154259	0.174308	0.183064
265447	control	0.191867	0.099337	0.13376	0.152934	0.172376	0.181764
394489	control	0.190341	0.100889	0.135093	0.152596	0.172393	0.181394
321580	case	0.192069	0.0995769	0.134308	0.153725	0.172807	0.182124
109918	case	0.192486	0.0999934	0.13462	0.152798	0.173547	0.182713
579164	control	0.193019	0.101403	0.13595	0.153575	0.174404	0.184002
591172	control	0.189375	0.0998942	0.134516	0.151891	0.171582	0.180779
376892	case	0.191199	0.100073	0.134258	0.152941	0.172658	0.181671
501973	control	0.192266	0.0989583	0.132697	0.152626	0.172356	0.181572
424980	case	0.19112	0.100457	0.13454	0.151944	0.172702	0.181871
522275	control	0.190267	0.10038	0.134074	0.153342	0.172294	0.181548
211415	case	0.189802	0.0984693	0.132789	0.151847	0.171381	0.180365
154093	control	0.191637	0.0984631	0.133478	0.151917	0.173209	0.182333
231192	control	0.189545	0.0995528	0.134113	0.152391	0.171846	0.180791
552474	control	0.190286	0.0976716	0.132757	0.151426	0.17149	0.180729
545902	control	0.193022	0.100813	0.135342	0.153724	0.173691	0.183119
546609	control	0.190316	0.0987693	0.134367	0.15328	0.173047	0.182082
538354	control	0.191628	0.100251	0.134383	0.152884	0.173945	0.182825
268397	case	0.192736	0.101146	0.134332	0.152807	0.173415	0.182829
491084	case	0.191416	0.101699	0.135299	0.153952	0.173261	0.182206
386427	control	0.190491	0.100132	0.134974	0.153673	0.173797	0.18249
103730	control	0.193767	0.101361	0.135608	0.15421	0.175103	0.18404
361294	case	0.190115	0.0984846	0.134375	0.151978	0.171815	0.180582
486573	control	0.189749	0.098068	0.13281	0.152352	0.172151	0.181323
432065	case	0.192672	0.0994705	0.133448	0.154259	0.173439	0.183414
217465	case	0.191634	0.0993412	0.133041	0.152176	0.172987	0.181754
129592	case	0.191397	0.0994085	0.134006	0.152348	0.172319	0.181402
127944	case	0.191082	0.10038	0.13432	0.153604	0.173242	0.182323
306014	control	0.191872	0.0991643	0.134916	0.154272	0.174033	0.183087
590271	case	0.192032	0.101675	0.134969	0.153288	0.172894	0.182573
305115	control	0.190834	0.0984653	0.134157	0.152747	0.172479	0.181878
119309	case	0.189368	0.100387	0.134551	0.153019	0.172592	0.181623
598897	control	0.191055	0.0996491	0.133062	0.152489	0.172234	0.181889
332150	case	0.193218	0.0995637	0.133792	0.153674	0.173583	0.183035
592057	control	0.191901	0.0987053	0.133306	0.152166	0.172603	0.18184
156432	control	0.189131	0.0973153	0.132694	0.151509	0.171464	0.180324
405387	control	0.19253	0.101124	0.135447	0.154545	0.174476	0.18321
570416	control	0.189701	0.100461	0.132626	0.152278	0.172004	0.181344
524167	case	0.194054	0.100803	0.134298	0.153426	0.173613	0.183239
110668	control	0.193966	0.100706	0.134754	0.153157	0.173584	0.183705
337845	control	0.192346	0.100909	0.134214	0.153452	0.174197	0.183264
162090	control	0.191832	0.101755	0.135272	0.154634	0.173656	0.182553
533492	case	0.193413	0.102523	0.136713	0.154578	0.174758	0.183101
222683	control	0.192409	0.0985988	0.135145	0.153589	0.173956	0.183085
293659	control	0.191264	0.100228	0.133967	0.15262	0.172502	0.181717
259991	control	0.190489	0.0972651	0.133414	0.153461	0.173004	0.182091
587804	case	0.192173	0.101187	0.134956	0.154277	0.174125	0.182892
241181	control	0.190729	0.100483	0.134002	0.152335	0.172325	0.181577
426090	case	0.192394	0.0992799	0.1344	0.153658	0.173943	0.182845
235660	control	0.190319	0.0992424	0.134525	0.153138	0.172905	0.181692
462359	control	0.190616	0.0995361	0.133095	0.152494	0.172318	0.181586
206414	case	0.19255	0.0998083	0.135859	0.155416	0.174824	0.184052
390781	control	0.191963	0.100866	0.134814	0.154061	0.173749	0.18254
236932	control	0.191214	0.0984175	0.133566	0.151832	0.172382	0.181761
522018	control	0.190993	0.100421	0.133223	0.151815	0.172313	0.181419
139015	control	0.189008	0.0977538	0.134213	0.153595	0.172546	0.181104
378369	control	0.192977	0.0999368	0.135866	0.153542	0.173752	0.18292
148037	control	0.190554	0.100934	0.134234	0.153068	0.172834	0.181732
267111	case	0.193731	0.101818	0.13496	0.154158	0.174538	0.183973
139481	control	0.190849	0.100136	0.134417	0.15368	0.173094	0.181958
254407	control	0.192037	0.100535	0.134795	0.152976	0.173801	0.182687
416498	control	0.192339	0.101385	0.134982	0.153664	0.17399	0.183181
212510	control	0.191687	0.099326	0.134052	0.1539	0.173611	0.182805
241323	control	0.192958	0.101827	0.135625	0.154752	0.174168	0.1837
347942	control	0.191469	0.101226	0.135792	0.153141	0.173211	0.182088
329644	case	0.192182	0.100076	0.135083	0.153391	0.173665	0.182938
574882	case	0.189986	0.0999337	0.133631	0.152471	0.172314	0.181315
469880	control	0.189961	0.0995632	0.133789	0.152525	0.172056	0.181006
160915	control	0.191187	0.101925	0.134704	0.153362	0.173197	0.182253
501465	control	0.190462	0.0997024	0.13348	0.152914	0.172165	0.181174
368860	case	0.192811	0.101932	0.136029	0.154196	0.174274	0.183389
267114	control	0.190558	0.10042	0.134636	0.152786	0.172253	0.181388
216670	control	0.190321	0.10108	0.13312	0.152326	0.17249	0.181488
239364	case	0.190688	0.0994149	0.133804	0.152688	0.172876	0.18177
238738	control	0.193249	0.101124	0.135412	0.153306	0.173784	0.18324
134081	control	0.190246	0.0990305	0.133589	0.15259	0.17279	0.181579
153573	control	0.193127	0.098416	0.133265	0.152394	0.173377	0.182783
468999	case	0.190723	0.100859	0.134924	0.153287	0.172914	0.181876
138830	control	0.191755	0.100757	0.134259	0.154374	0.173636	0.182698
342072	control	0.190791	0.0993753	0.134045	0.152473	0.172203	0.181267
536770	case	0.190748	0.1005	0.133779	0.152869	0.172728	0.181672
409783	case	0.191538	0.0988833	0.133632	0.152572	0.173187	0.182125
437494	case	0.192292	0.101919	0.134957	0.153269	0.173677	0.182918
460238	control	0.191471	0.101265	0.135099	0.153378	0.173721	0.182483
508942	case	0.191408	0.10205	0.13461	0.153547	0.172947	0.182234
149334	case	0.190822	0.0994258	0.134175	0.152871	0.172988	0.182218
310689	control	0.193674	0.101292	0.134271	0.15332	0.173856	0.183127
295000	control	0.191575	0.0982409	0.133054	0.152043	0.172767	0.18235
202612	control	0.190703	0.103049	0.134793	0.153294	0.17263	0.18191
119634	case	0.191221	0.099455	0.135165	0.152346	0.173307	0.182048
404847	control	0.192904	0.0995312	0.133672	0.152601	0.173323	0.182663
551563	case	0.191927	0.0998013	0.134571	0.153265	0.173078	0.182631
228743	control	0.191238	0.099002	0.133061	0.15227	0.172462	0.181467
148092	control	0.191074	0.100348	0.133903	0.153384	0.173205	0.182364
484228	case	0.191505	0.100714	0.134321	0.152236	0.17267	0.182211
420586	case	0.191549	0.0991007	0.134652	0.153724	0.173818	0.182943
327919	control	0.191721	0.0998414	0.135395	0.153561	0.173564	0.182858
575496	case	0.192554	0.101433	0.135102	0.154923	0.174548	0.183837
431783	control	0.191519	0.100818	0.133784	0.153171	0.172904	0.182392
364510	case	0.191752	0.0994121	0.135805	0.154085	0.173648	0.183071
522728	control	0.192428	0.100089	0.133865	0.153783	0.173826	0.183141
531456	control	0.193179	0.10077	0.135011	0.153455	0.173807	0.182862
564860	control	0.19243	0.102483	0.135028	0.153917	0.173281	0.182677
405827	control	0.192028	0.100992	0.134953	0.153364	0.173534	0.182839
267568	case	0.191805	0.100274	0.134298	0.153675	0.173277	0.18234
386734	control	0.190482	0.0988758	0.134224	0.15282	0.172679	0.181495
480853	control	0.19256	0.100314	0.135685	0.155064	0.17432	0.183351
598815	control	0.190158	0.0997258	0.133946	0.152004	0.172096	0.181183
579980	case	0.19328	0.102225	0.135552	0.153816	0.174193	0.183889
352869	case	0.190166	0.100859	0.134192	0.152534	0.172711	0.181529
186271	case	0.191077	0.0982368	0.134739	0.152867	0.172749	0.182217
567752	control	0.191105	0.099386	0.132792	0.151687	0.172543	0.181816
545310	case	0.192492	0.101229	0.13574	0.153144	0.174599	0.182988
397153	control	0.191867	0.0993445	0.133849	0.153576	0.173301	0.182386
236129	control	0.192071	0.100314	0.133832	0.153455	0.173411	0.182499
219180	control	0.192848	0.0999967	0.13414	0.152373	0.173148	0.182334
265254	control	0.192349	0.100307	0.134439	0.152076	0.172967	0.182417
595951	control	0.190763	0.100367	0.134506	0.152352	0.172109	0.181195
306373	case	0.19094	0.0975072	0.133553	0.15172	0.172335	0.181281
359734	control	0.190444	0.100889	0.13446	0.152732	0.172863	0.182145
142293	control	0.190787	0.0988771	0.13264	0.152672	0.172723	0.181473
497950	control	0.19041	0.100744	0.135032	0.153373	0.172589	0.181572
126071	case	0.189872	0.100773	0.133282	0.151927	0.172299	0.181617
503871	control	0.192302	0.101879	0.133814	0.152614	0.172795	0.181997
146876	control	0.193629	0.100502	0.134795	0.15337	0.174383	0.183728
560310	case	0.192166	0.0999339	0.136011	0.154774	0.174553	0.183585
472806	case	0.191464	0.101319	0.135172	0.153826	0.173703	0.182702
438484	case	0.192415	0.100315	0.135486	0.153767	0.174269	0.182967
144360	control	0.191914	0.0995904	0.134495	0.154372	0.173884	0.183076
287718	control	0.191336	0.0969145	0.133443	0.15229	0.1728	0.18198
138173	case	0.192364	0.100552	0.135165	0.15408	0.173674	0.182993
480676	case	0.191463	0.101037	0.134624	0.154355	0.173614	0.182308
212988	control	0.190365	0.0990796	0.134417	0.152658	0.172327	0.18173
562125	control	0.191449	0.0999141	0.134186	0.153266	0.173715	0.182575
329034	control	0.190829	0.102822	0.13458	0.154102	0.173259	0.182035
215540	control	0.192739	0.101284	0.133781	0.152514	0.172989	0.182435
584212	control	0.19104	0.0994357	0.134332	0.153572	0.172622	0.181881
219510	control	0.192072	0.0999703	0.133791	0.152739	0.173172	0.182739
172069	control	0.190871	0.100732	0.134879	0.153463	0.17349	0.182529
504789	case	0.191827	0.100457	0.135575	0.154084	0.174344	0.18328
511365	control	0.193173	0.100657	0.134909	0.153672	0.174561	0.183945
202915	case	0.193468	0.10114	0.135003	0.153961	0.174979	0.184009
265479	case	0.191158	0.0988003	0.134461	0.153619	0.173729	0.182826
547960	control	0.192462	0.100935	0.135037	0.154421	0.174125	0.183339
241017	control	0.191853	0.10003	0.134186	0.152834	0.173068	0.182507
355894	control	0.191394	0.101533	0.133303	0.152808	0.173189	0.182258
338921	case	0.191647	0.100443	0.133066	0.152372	0.172986	0.182214
510722	case	0.191825	0.100905	0.134786	0.152791	0.173459	0.182704
541545	case	0.190056	0.0992634	0.133792	0.15219	0.172286	0.180668
418848	control	0.192177	0.0994919	0.135248	0.1532	0.173396	0.182336
207568	case	0.191442	0.0996697	0.134404	0.153549	0.173659	0.182518
593250	control	0.190797	0.0985252	0.13399	0.152136	0.172563	0.18146
386449	control	0.190328	0.100856	0.134361	0.152408	0.172555	0.181465
369557	case	0.192068	0.100816	0.134284	0.152929	0.173099	0.182724
269803	control	0.190287	0.10039	0.134229	0.152661	0.172821	0.181759
584936	case	0.191401	0.101469	0.1349	0.151727	0.171679	0.180765
445163	case	0.191496	0.0990585	0.134062	0.152603	0.173081	0.182338
499705	case	0.191914	0.101967	0.134233	0.153474	0.173649	0.182917
111813	control	0.193213	0.0998613	0.136029	0.153792	0.174283	0.183337
389526	case	0.190821	0.102699	0.134471	0.15431	0.173245	0.182009
422739	case	0.192774	0.0998708	0.134313	0.153003	0.173609	0.182989
503235	control	0.191364	0.101173	0.135144	0.153365	0.173113	0.181831
517144	case	0.191597	0.099253	0.134418	0.152923	0.172827	0.182023
493033	control	0.19171	0.0979595	0.133057	0.152274	0.172181	0.181596
438974	control	0.190197	0.0985432	0.133515	0.152333	0.172353	0.180683
388897	control	0.191882	0.0991048	0.133778	0.152437	0.173337	0.182208
447403	control	0.193504	0.098575	0.13361	0.152972	0.173464	0.183199
427196	control	0.19099	0.100496	0.134717	0.152541	0.173413	0.182192
459363	control	0.19239	0.100704	0.134423	0.154406	0.174366	0.183611
444151	case	0.191967	0.0987099	0.133465	0.152752	0.173153	0.182556
416673	control	0.191211	0.0999439	0.133337	0.152637	0.173465	0.182397
251160	case	0.190103	0.100659	0.133456	0.152251	0.171859	0.181055
131447	control	0.191023	0.101237	0.133677	0.153224	0.173041	0.18213
138869	control	0.192454	0.100685	0.135133	0.15452	0.174405	0.183432
262978	control	0.191719	0.098456	0.135331	0.152862	0.17369	0.182923
433375	case	0.190938	0.103626	0.134533	0.153574	0.173135	0.181764
205485	control	0.191912	0.0998281	0.13438	0.152738	0.172873	0.182304
296957	control	0.192235	0.101158	0.134488	0.153891	0.173763	0.18274
452752	control	0.19223	0.0999438	0.13452	0.153618	0.173968	0.182908
397969	control	0.192029	0.101627	0.13514	0.154177	0.174052	0.182977
194721	control	0.189486	0.100775	0.134789	0.152665	0.172387	0.18137
344284	control	0.191293	0.0996873	0.1341	0.152602	0.173285	0.182024
596571	case	0.191536	0.0987193	0.133877	0.152765	0.172954	0.182374
167266	control	0.19231	0.100676	0.13401	0.152733	0.172838	0.181737
197293	case	0.191042	0.100954	0.135264	0.153361	0.173956	0.182627
400899	control	0.189516	0.100545	0.135343	0.153438	0.172832	0.18154
285617	case	0.190749	0.100017	0.133334	0.152125	0.17252	0.181165
137101	control	0.189865	0.10024	0.135554	0.153604	0.1729	0.181993
387760	case	0.191692	0.099784	0.134687	0.15303	0.173733	0.182929
186626	control	0.191196	0.0999009	0.133674	0.15255	0.172997	0.182449
499473	case	0.190697	0.0996093	0.13433	0.153306	0.173059	0.181665
465749	control	0.191234	0.0992995	0.134635	0.153638	0.173126	0.182144
122608	control	0.189877	0.0974166	0.134028	0.152333	0.172479	0.181117
218096	case	0.193495	0.101399	0.135871	0.154125	0.17469	0.184165
305437	control	0.193265	0.102155	0.135884	0.153323	0.173997	0.183296
565436	control	0.191718	0.0992303	0.133336	0.153558	0.173243	0.18225
477421	case	0.191355	0.0988199	0.134215	0.152177	0.172071	0.18166
172372	case	0.192455	0.100965	0.135806	0.15366	0.173868	0.183044
300349	case	0.190679	0.102118	0.134736	0.153818	0.172743	0.181324
516510	case	0.189967	0.100017	0.134458	0.153104	0.172222	0.180558
236172	case	0.191618	0.100159	0.135514	0.154203	0.173744	0.18252
537297	control	0.19024	0.0997587	0.13389	0.152579	0.172641	0.181312
131732	control	0.190257	0.101166	0.134515	0.153097	0.172386	0.181525
545686	case	0.193177	0.101764	0.135073	0.153792	0.173586	0.182701
327903	control	0.191856	0.0997094	0.135178	0.153896	0.173727	0.182859
435900	control	0.192465	0.101022	0.134804	0.153289	0.173639	0.18304
279998	control	0.193068	0.100466	0.135934	0.154526	0.174815	0.184153
505758	case	0.191269	0.101855	0.134824	0.153612	0.173176	0.18253
285795	control	0.190636	0.100775	0.133697	0.152874	0.172545	0.181763
452179	control	0.192338	0.0985927	0.135017	0.152844	0.173243	0.182578
504784	case	0.192547	0.0991625	0.135526	0.153934	0.174162	0.183317
470450	control	0.191978	0.100609	0.134054	0.152276	0.172581	0.182195
283976	case	0.191484	0.10035	0.134138	0.152975	0.173448	0.18239
463335	control	0.191216	0.0982282	0.133941	0.152812	0.173553	0.182155
152521	case	0.188891	0.0979416	0.133476	0.152177	0.171904	0.18063
335192	control	0.19065	0.0998741	0.134572	0.153682	0.173116	0.181816
175426	control	0.191992	0.10121	0.134575	0.153274	0.173083	0.18264
199086	control	0.191204	0.0990781	0.13378	0.152165	0.172077	0.181112
393578	case	0.191773	0.0997303	0.133679	0.15205	0.172397	0.181889
324715	control	0.188379	0.100228	0.133126	0.151784	0.17183	0.180306
578807	control	0.189949	0.099711	0.133936	0.152472	0.172063	0.18112
423511	case	0.191139	0.101001	0.134945	0.152633	0.173603	0.182696
187735	control	0.191332	0.0990385	0.135258	0.153585	0.173299	0.182092
407916	control	0.193398	0.100711	0.134697	0.153035	0.173884	0.183243
251863	control	0.190676	0.0995104	0.134245	0.152633	0.172597	0.181861
164929	control	0.193157	0.101464	0.134505	0.154114	0.174079	0.183438
565962	control	0.191575	0.0990672	0.133859	0.153073	0.172719	0.182033
358441	case	0.191719	0.0989193	0.134182	0.152609	0.173363	0.182721
480975	control	0.189881	0.0993214	0.135006	0.152351	0.172629	0.181231
423472	control	0.192105	0.1007	0.134241	0.152562	0.173147	0.182648
338986	control	0.190687	0.0987049	0.133418	0.152423	0.171497	0.180844
161792	control	0.192621	0.100711	0.134353	0.152579	0.173124	0.182628
323139	control	0.191408	0.100242	0.134177	0.15343	0.173245	0.181986
588547	control	0.192643	0.0986983	0.134508	0.15312	0.173484	0.182848
440170	case	0.19059	0.10009	0.134049	0.15363	0.172836	0.181519
524676	case	0.192795	0.101205	0.134806	0.152997	0.173489	0.182508
361625	case	0.192341	0.101079	0.134974	0.153779	0.174038	0.183451
131451	control	0.19335	0.102143	0.135233	0.154246	0.174271	0.183331
180133	control	0.192964	0.102998	0.135395	0.154195	0.174021	0.18358
297223	control	0.192403	0.0992102	0.133233	0.15281	0.173316	0.182469
538032	control	0.19063	0.0998712	0.135777	0.153634	0.173176	0.182227
444430	case	0.190227	0.0994054	0.134385	0.152954	0.172567	0.181854
185198	control	0.190623	0.100932	0.133594	0.152902	0.173257	0.181751
328573	control	0.192355	0.101143	0.134783	0.153732	0.173597	0.182975
510838	control	0.191333	0.100767	0.134913	0.153408	0.172996	0.181999
320934	case	0.190696	0.0975988	0.132729	0.150967	0.171561	0.180685
392713	control	0.192445	0.099379	0.133584	0.152886	0.173632	0.183101
329974	control	0.192763	0.100284	0.134709	0.153747	0.173162	0.18207
445049	control	0.192179	0.0999967	0.134797	0.152817	0.173729	0.182338
224048	control	0.190306	0.0994617	0.133808	0.152875	0.172483	0.181268
599265	control	0.190502	0.0990158	0.133926	0.152905	0.172879	0.181666
525436	case	0.192651	0.101796	0.136595	0.154294	0.174576	0.183554
376668	control	0.190443	0.0991433	0.133607	0.151452	0.171676	0.180857
123589	control	0.190723	0.0986905	0.133469	0.152298	0.171892	0.180851
201336	control	0.190638	0.0969496	0.133521	0.151778	0.172049	0.181168
434576	case	0.191597	0.096974	0.132812	0.15291	0.17221	0.181832
313945	case	0.191862	0.0994307	0.133923	0.152474	0.173351	0.182517
102373	control	0.19474	0.102594	0.136745	0.155079	0.175211	0.185261
283948	control	0.192131	0.100787	0.133718	0.153624	0.173278	0.182716
418120	control	0.19117	0.102032	0.134197	0.152368	0.172199	0.181498
589866	control	0.190573	0.0993891	0.13384	0.152598	0.172547	0.181878
162110	control	0.194415	0.103203	0.13732	0.156863	0.176659	0.185635
336779	control	0.190892	0.0981299	0.133296	0.152712	0.172768	0.18166
270790	case	0.192313	0.0989311	0.134029	0.152298	0.172605	0.181724
440420	control	0.191997	0.100558	0.135003	0.15318	0.173695	0.182468
179487	control	0.191005	0.0994773	0.134765	0.152556	0.172188	0.181155
459564	control	0.191689	0.0986002	0.133319	0.152904	0.173386	0.182331
214725	control	0.190524	0.0986907	0.133527	0.152028	0.171852	0.180864
402424	control	0.192829	0.09964	0.13446	0.152915	0.173543	0.18271
286628	control	0.192341	0.101908	0.13523	0.153093	0.173425	0.182599
305907	case	0.193092	0.0996715	0.134922	0.153883	0.173811	0.183049
374976	control	0.19123	0.102375	0.133881	0.151893	0.172712	0.18171
506228	case	0.19124	0.0995604	0.134586	0.153452	0.173563	0.182587
289564	control	0.189821	0.0986578	0.133349	0.152371	0.172247	0.181612
564041	control	0.192403	0.0999967	0.134796	0.153885	0.174036	0.183063
466944	control	0.191165	0.10179	0.135347	0.152872	0.172667	0.182034
501280	control	0.191796	0.100142	0.134752	0.154103	0.173815	0.182679
368608	case	0.191892	0.101347	0.135216	0.153007	0.173265	0.182845
250130	control	0.189846	0.0994251	0.133212	0.152282	0.172141	0.180905
168400	control	0.190497	0.0982746	0.133551	0.152292	0.173395	0.182214
339411	case	0.191176	0.102259	0.136012	0.15398	0.173468	0.182627
538363	control	0.190644	0.0988399	0.134312	0.152175	0.172361	0.181171
452145	control	0.190408	0.0997252	0.133266	0.151975	0.17201	0.181113
197411	case	0.190839	0.0983468	0.133779	0.152204	0.172599	0.181851
587134	case	0.19386	0.0992704	0.134914	0.153491	0.174225	0.183446
135555	control	0.191189	0.10005	0.134212	0.153169	0.172937	0.181909
376269	control	0.192745	0.100545	0.135722	0.153873	0.174642	0.184018
480305	case	0.193154	0.100839	0.134252	0.153493	0.173843	0.183539
100344	case	0.192957	0.100152	0.135009	0.153502	0.174071	0.1832
394103	case	0.19165	0.0995662	0.133442	0.152164	0.172878	0.181939
184438	case	0.190652	0.0978022	0.133921	0.152277	0.172725	0.181496
301871	case	0.19181	0.100129	0.1351	0.153571	0.174019	0.182959
316723	control	0.191883	0.10199	0.134633	0.153198	0.173762	0.182798
343398	control	0.193185	0.0990125	0.133979	0.153267	0.173804	0.183136
280244	control	0.190672	0.097789	0.13363	0.15274	0.172654	0.181729
312700	case	0.191828	0.0996398	0.135008	0.153098	0.173684	0.182202
358169	case	0.192204	0.101827	0.135606	0.153684	0.173979	0.183317
277248	control	0.192963	0.10235	0.134401	0.154499	0.174588	0.18409
212835	control	0.191289	0.099808	0.134492	0.153582	0.173211	0.182079
549127	case	0.190401	0.100965	0.133736	0.152894	0.172482	0.181434
237411	control	0.192092	0.0987938	0.133852	0.153012	0.173515	0.182801
228563	case	0.191598	0.100501	0.134063	0.152344	0.17265	0.182224
537971	case	0.19301	0.101487	0.13457	0.154055	0.174777	0.183826
472088	case	0.191033	0.0998113	0.134369	0.15356	0.173497	0.182525
198527	control	0.190926	0.0968644	0.133579	0.152291	0.172326	0.181484
335758	case	0.192592	0.102414	0.134942	0.15375	0.173769	0.182742
414439	control	0.191543	0.100545	0.134449	0.152579	0.172644	0.182185
452617	case	0.190871	0.100938	0.135344	0.153443	0.173064	0.1821
171962	case	0.190662	0.0996896	0.135021	0.152574	0.17272	0.181915
123478	case	0.192289	0.0986009	0.133449	0.152387	0.172767	0.18165
505773	control	0.191273	0.100093	0.134129	0.15267	0.172795	0.182101
111269	control	0.192641	0.0995003	0.134193	0.153497	0.17374	0.182865
391847	control	0.192018	0.100377	0.13492	0.15364	0.173967	0.182744
150501	control	0.191652	0.0999006	0.133475	0.152124	0.172554	0.181911
491070	case	0.193023	0.0996067	0.135015	0.153223	0.173787	0.182879
446569	case	0.189061	0.102733	0.13459	0.152941	0.172319	0.180597
325045	control	0.191475	0.0999339	0.134645	0.153334	0.173289	0.182324
283496	case	0.190532	0.0999141	0.13399	0.152809	0.172711	0.181528
597198	control	0.19168	0.101257	0.134413	0.153064	0.172583	0.182142
369134	control	0.191922	0.0988336	0.135244	0.153414	0.173741	0.183259
416101	case	0.194093	0.103376	0.136609	0.155476	0.175573	0.184887
367467	control	0.189328	0.0995861	0.1329	0.152026	0.171383	0.180217
504334	case	0.191328	0.100885	0.134662	0.153895	0.173413	0.182086
245090	control	0.191554	0.0991004	0.135061	0.153884	0.172824	0.182046
588006	control	0.19055	0.098701	0.133897	0.152481	0.172239	0.181062
278106	control	0.193201	0.0982152	0.133265	0.153024	0.173137	0.182507
365019	case	0.192394	0.0969234	0.133494	0.15272	0.173123	0.182493
386160	control	0.190918	0.101219	0.134058	0.152569	0.172416	0.181838
402284	control	0.191798	0.100215	0.133276	0.152895	0.172936	0.182152
250219	case	0.19075	0.0997723	0.135128	0.15324	0.17316	0.181946
116257	case	0.190158	0.100464	0.134089	0.152762	0.172929	0.181575
592783	control	0.193297	0.100907	0.135422	0.153637	0.174172	0.183502
493799	case	0.190255	0.0994386	0.134393	0.153174	0.17224	0.1813
397722	case	0.191888	0.0990073	0.135313	0.153344	0.172968	0.182062
388954	case	0.191294	0.100978	0.135441	0.153646	0.173306	0.182183
347025	control	0.191427	0.100215	0.133886	0.153215	0.173292	0.182486
168514	case	0.191399	0.101159	0.134664	0.152195	0.173193	0.182254
187926	control	0.19213	0.102408	0.135845	0.153852	0.174296	0.182849
456041	control	0.191426	0.09944	0.134812	0.153443	0.173106	0.18255
471976	control	0.192489	0.0988287	0.13358	0.153389	0.173241	0.182759
164293	control	0.192256	0.102591	0.135563	0.154257	0.174226	0.183095
332913	case	0.190888	0.100239	0.134257	0.153068	0.17295	0.181793
233951	control	0.191727	0.101663	0.135317	0.154422	0.173954	0.183156
295050	case	0.190877	0.0999868	0.13441	0.152844	0.173553	0.182574
133743	case	0.192889	0.100499	0.133271	0.152978	0.172945	0.182335
143596	control	0.190331	0.098692	0.133268	0.15264	0.172535	0.181465
595376	control	0.193989	0.101464	0.135132	0.154048	0.174679	0.184058
112342	control	0.190279	0.0998646	0.133964	0.153444	0.172833	0.181834
475343	control	0.191591	0.0991033	0.134196	0.153331	0.173602	0.18214
506517	case	0.191895	0.0976659	0.134316	0.152694	0.172867	0.181817
251336	control	0.19302	0.0981866	0.13406	0.152263	0.173361	0.182788
132606	control	0.188992	0.103063	0.134567	0.153107	0.172698	0.181245
209488	control	0.192268	0.100573	0.134858	0.153853	0.173663	0.182596
599183	case	0.19322	0.101688	0.13472	0.153697	0.174831	0.183833
326731	control	0.190924	0.0995145	0.135799	0.153589	0.173501	0.182528
513232	control	0.19206	0.100854	0.134749	0.153362	0.173476	0.182629
253984	control	0.190922	0.100925	0.134598	0.152686	0.172733	0.181629
444431	control	0.193201	0.101582	0.134834	0.153915	0.17365	0.182662
507738	control	0.192189	0.101954	0.134159	0.15309	0.173104	0.181876
366753	control	0.189943	0.10125	0.134017	0.152483	0.172216	0.180804
497312	control	0.190257	0.0998282	0.132964	0.152157	0.171405	0.180882
284062	control	0.19281	0.102008	0.135209	0.153705	0.17458	0.183497
209537	control	0.191294	0.0985834	0.133945	0.152962	0.172565	0.182207
551499	case	0.190437	0.100102	0.133709	0.151741	0.172416	0.181271
450140	case	0.19126	0.100301	0.134489	0.152653	0.172962	0.18243
347225	case	0.191367	0.100682	0.134959	0.152832	0.173225	0.182054
215152	control	0.19129	0.100921	0.134146	0.152418	0.172962	0.182256
153175	control	0.192257	0.101163	0.133879	0.153798	0.173542	0.18268
356857	control	0.190974	0.100446	0.135329	0.154344	0.173989	0.183214
224987	case	0.19265	0.10039	0.134756	0.153425	0.174012	0.183172
211573	control	0.19067	0.0983683	0.132644	0.150314	0.171216	0.180372
479677	control	0.191139	0.100909	0.135371	0.151969	0.173142	0.182003
378474	control	0.192445	0.101328	0.134315	0.153421	0.173978	0.183301
411935	case	0.192522	0.0993279	0.134917	0.153781	0.173802	0.182963
113552	control	0.191445	0.096462	0.133127	0.152877	0.173285	0.182414
533962	control	0.191093	0.0994312	0.134059	0.153127	0.172805	0.182288
399051	case	0.191912	0.101572	0.134974	0.153897	0.174153	0.182813
140992	case	0.191749	0.0980263	0.132974	0.153384	0.173205	0.182139
162524	control	0.192136	0.100228	0.13387	0.152892	0.173201	0.182604
479442	case	0.190066	0.102068	0.135203	0.152233	0.171649	0.18063
107161	control	0.191445	0.0995696	0.134222	0.152001	0.172588	0.182196
365078	case	0.191381	0.101278	0.134393	0.153079	0.172979	0.182395
155201	control	0.192611	0.0994541	0.133961	0.152649	0.172812	0.18208
308752	control	0.190146	0.0997681	0.134557	0.152706	0.172426	0.181303
399111	case	0.192817	0.0992279	0.135584	0.155002	0.17418	0.182855
112672	control	0.194584	0.101657	0.136505	0.156007	0.176171	0.185368
419536	control	0.191506	0.101728	0.135151	0.15377	0.173214	0.181959
379739	case	0.191885	0.100354	0.13477	0.153604	0.17334	0.182598
571319	control	0.192749	0.102527	0.136328	0.15522	0.174983	0.184361
192465	control	0.190906	0.100086	0.134879	0.152801	0.173729	0.182375
397713	control	0.192491	0.100288	0.135365	0.153862	0.173812	0.182853
439647	control	0.1918	0.0998744	0.134358	0.153477	0.17333	0.181971
314444	case	0.191451	0.0997092	0.13479	0.15273	0.173237	0.182597
447753	control	0.192058	0.0987869	0.134283	0.152712	0.173669	0.182884
381580	control	0.191299	0.0997187	0.134332	0.152505	0.173101	0.182503
318816	case	0.190533	0.0991243	0.134264	0.153552	0.172662	0.181192
278359	control	0.193399	0.101385	0.134818	0.154158	0.174453	0.183562
167710	control	0.190769	0.0972236	0.133835	0.152831	0.172906	0.18185
577426	control	0.190435	0.100488	0.1338	0.151932	0.172107	0.181553
338803	control	0.190493	0.0990124	0.133293	0.151801	0.172164	0.181422
365280	control	0.190216	0.0973514	0.133273	0.153268	0.17262	0.181599
140656	control	0.192305	0.0989749	0.133508	0.152821	0.172789	0.182362
148854	case	0.190093	0.100384	0.134274	0.152875	0.173198	0.182225
531746	control	0.190697	0.0999967	0.134269	0.152742	0.173171	0.182219
456454	control	0.192055	0.100327	0.135975	0.153402	0.173742	0.182846
462874	control	0.19277	0.101674	0.134145	0.153764	0.173835	0.183309
207826	case	0.189156	0.0995275	0.134185	0.152572	0.172151	0.18099
112378	case	0.190877	0.100543	0.134822	0.153671	0.173745	0.18276
470160	case	0.189873	0.100688	0.134101	0.153161	0.172357	0.181438
152396	control	0.191697	0.100336	0.134204	0.153211	0.173394	0.182651
188263	case	0.192116	0.0996226	0.133599	0.152882	0.173328	0.182429
220878	control	0.19003	0.100182	0.133166	0.152386	0.172263	0.181343
394546	control	0.190217	0.0998083	0.133785	0.151895	0.172459	0.181164
389906	control	0.192982	0.0997193	0.133848	0.153077	0.173722	0.183094
273925	case	0.191295	0.101962	0.135296	0.153377	0.173273	0.182104
475761	case	0.192712	0.100638	0.135521	0.154261	0.174336	0.183632
107728	case	0.189	0.101366	0.133221	0.15176	0.171321	0.179985
179296	control	0.191988	0.0998537	0.134022	0.153406	0.173908	0.182472
236992	control	0.192433	0.101666	0.135143	0.154149	0.173218	0.182772
328551	control	0.191469	0.0973476	0.132425	0.151571	0.171528	0.181677
164537	control	0.189635	0.100678	0.13508	0.152818	0.172449	0.181024
352995	control	0.191853	0.102855	0.135112	0.153402	0.173553	0.182604
269783	control	0.191647	0.100063	0.134444	0.153108	0.173311	0.182318
501620	control	0.190744	0.0996359	0.133778	0.152229	0.172107	0.181589
358765	case	0.189405	0.0995507	0.134236	0.152827	0.172535	0.181436
271984	control	0.189625	0.0983566	0.133385	0.152651	0.172503	0.181218
510892	control	0.190867	0.0982883	0.134513	0.152242	0.172402	0.181655
351614	control	0.193266	0.101846	0.134856	0.154875	0.174307	0.183692
526203	case	0.191232	0.102428	0.134308	0.152176	0.172745	0.181697
227481	control	0.193471	0.101661	0.136165	0.154774	0.174708	0.184254
410236	case	0.192587	0.099696	0.134993	0.153494	0.173933	0.183177
120902	case	0.191402	0.0995991	0.13483	0.154094	0.174093	0.183102
222002	control	0.191723	0.0993427	0.133256	0.151917	0.172473	0.181193
464695	control	0.191071	0.100928	0.134952	0.153598	0.173263	0.182336
361524	case	0.192631	0.10018	0.135819	0.154976	0.174995	0.183921
525574	case	0.190749	0.100925	0.134557	0.153591	0.173101	0.182055
432054	control	0.192032	0.0992693	0.133708	0.151781	0.17289	0.181863
401651	control	0.192318	0.101417	0.135474	0.154117	0.174391	0.18347
115429	control	0.191672	0.099491	0.133314	0.152092	0.172621	0.18225
303849	control	0.192769	0.102425	0.134273	0.153318	0.173486	0.182512
502495	case	0.191915	0.100307	0.134288	0.15334	0.173035	0.182381
375838	control	0.189994	0.0996619	0.133617	0.15153	0.170996	0.180428
233953	control	0.192157	0.100942	0.135354	0.155275	0.17499	0.183377
530938	case	0.191643	0.100371	0.134531	0.152925	0.172593	0.181506
555805	control	0.19174	0.100926	0.135721	0.153425	0.17345	0.182776
375867	control	0.190514	0.0985302	0.133089	0.152573	0.171923	0.18095
147873	control	0.190692	0.0982646	0.134483	0.152835	0.173018	0.181932
238728	case	0.19358	0.100646	0.134351	0.154225	0.174698	0.18381
467137	control	0.192021	0.102368	0.134632	0.153345	0.173581	0.182404
270893	case	0.192584	0.10117	0.134815	0.153303	0.173725	0.183043
431758	control	0.192276	0.101732	0.134549	0.154028	0.174155	0.183295
498805	control	0.191106	0.099244	0.132623	0.151418	0.171882	0.181419
524371	case	0.191915	0.100621	0.135398	0.153458	0.173453	0.182965
124066	case	0.192416	0.100328	0.135064	0.153543	0.173593	0.182567
297101	case	0.191327	0.100437	0.134356	0.153567	0.173328	0.182164
586134	control	0.191659	0.0992593	0.132526	0.151938	0.172388	0.181743
234288	case	0.192445	0.100661	0.133888	0.15342	0.173918	0.183362
150648	case	0.192795	0.101564	0.133505	0.152857	0.173305	0.18276
219310	control	0.192991	0.101199	0.134466	0.153633	0.17386	0.182955
274705	control	0.191051	0.100179	0.13382	0.152126	0.172589	0.181586
591373	case	0.192375	0.0994393	0.133054	0.151855	0.173201	0.182141
505261	case	0.190516	0.099691	0.133155	0.152159	0.172081	0.181133
343099	case	0.192511	0.100186	0.134631	0.152615	0.173419	0.182488
378091	control	0.191836	0.102537	0.135109	0.154266	0.173866	0.183077
327263	control	0.192405	0.0990722	0.134082	0.152988	0.173175	0.182228
136120	case	0.191677	0.101127	0.135675	0.153155	0.17305	0.182546
265160	case	0.19052	0.099131	0.134733	0.153514	0.172578	0.181652
373489	control	0.192533	0.0990319	0.134522	0.153717	0.174001	0.182928
473663	control	0.1899	0.098813	0.132729	0.151801	0.172064	0.181515
529777	control	0.190362	0.0992985	0.134937	0.152934	0.172809	0.181438
342281	control	0.191675	0.101957	0.134992	0.153222	0.173651	0.182832
506930	control	0.190251	0.0997654	0.13419	0.153419	0.172765	0.181656
467904	case	0.193903	0.101774	0.135382	0.153798	0.174859	0.184322
154216	control	0.190461	0.0985687	0.133242	0.152096	0.172146	0.181028
578100	case	0.191303	0.100726	0.13431	0.152801	0.172967	0.182053
593914	control	0.194068	0.0998348	0.136337	0.154637	0.1749	0.184485
321373	control	0.191124	0.0987691	0.134295	0.152361	0.172368	0.181544
383564	control	0.19	0.101739	0.134711	0.152941	0.172789	0.181808
123371	case	0.191318	0.0991292	0.133617	0.152385	0.172717	0.182484
270602	case	0.191596	0.0990214	0.133702	0.152213	0.172491	0.181859
157909	case	0.193668	0.1054	0.137553	0.156131	0.175998	0.1849
290816	control	0.192126	0.10118	0.134903	0.153293	0.17373	0.182525
131466	control	0.190483	0.0984506	0.134155	0.152185	0.172277	0.181233
138984	control	0.191125	0.0997985	0.133558	0.152462	0.172659	0.182058
419037	case	0.190733	0.0998145	0.134368	0.153244	0.172419	0.181802
482214	case	0.192745	0.100298	0.134039	0.153263	0.173159	0.182388
395852	control	0.191843	0.099307	0.134455	0.152456	0.173687	0.183079
253864	control	0.190758	0.102865	0.134093	0.153331	0.173091	0.182249
218211	case	0.191278	0.100222	0.134449	0.15254	0.173052	0.181691
395438	case	0.192155	0.101943	0.13518	0.153196	0.173089	0.182619
298247	control	0.192148	0.101282	0.135572	0.154266	0.174433	0.183362
596895	control	0.192992	0.100405	0.135303	0.153646	0.174094	0.183899
488020	case	0.191964	0.0996202	0.134558	0.152948	0.172863	0.181876
539076	control	0.191788	0.0998011	0.134509	0.152958	0.173629	0.182959
133184	control	0.191968	0.101898	0.13541	0.154245	0.174209	0.183455
282611	case	0.190853	0.0990058	0.133984	0.153175	0.172542	0.181758
138775	case	0.191797	0.100929	0.134659	0.152379	0.173432	0.182685
329121	case	0.192199	0.102078	0.13444	0.1533	0.173287	0.182501
229975	case	0.191384	0.0995746	0.134703	0.153522	0.173077	0.182207
147019	case	0.191492	0.101539	0.135605	0.153112	0.173709	0.182605
367848	control	0.191176	0.0987244	0.13397	0.152395	0.172776	0.18195
321916	control	0.191626	0.100186	0.135443	0.153283	0.173686	0.182871
111483	case	0.191432	0.0999008	0.134632	0.152568	0.172782	0.18195
346089	case	0.192912	0.0993524	0.133438	0.153153	0.173304	0.182721
322224	control	0.190764	0.10042	0.134725	0.153869	0.173443	0.182173
134971	case	0.192437	0.102322	0.137294	0.155171	0.174596	0.183719
409238	case	0.192832	0.0990274	0.135547	0.153281	0.173952	0.183097
204718	case	0.191754	0.0989313	0.134609	0.152875	0.172438	0.181714
459599	control	0.190283	0.101065	0.133834	0.152205	0.17207	0.181259
366127	control	0.192825	0.101798	0.134872	0.15437	0.174763	0.184021
399606	case	0.191813	0.101015	0.134803	0.153233	0.173017	0.182733
594449	case	0.192598	0.0984256	0.135888	0.153453	0.174086	0.183145
203569	control	0.190248	0.100202	0.134017	0.153185	0.172458	0.1817
455484	case	0.191252	0.100297	0.133538	0.152581	0.172611	0.18181
349244	control	0.191107	0.0998442	0.135028	0.153455	0.173599	0.182597
596368	control	0.191999	0.0994508	0.135535	0.153677	0.173765	0.182887
263420	control	0.192587	0.102719	0.136102	0.154599	0.174474	0.183706
502653	control	0.192214	0.0996428	0.133107	0.152796	0.172645	0.182261
196654	control	0.191144	0.0996944	0.1336	0.151819	0.1719	0.181383
133823	control	0.19218	0.0979907	0.133973	0.151856	0.173178	0.18225
531629	case	0.192102	0.101392	0.13497	0.154362	0.174224	0.182975
413259	case	0.190643	0.0994633	0.134069	0.152432	0.171428	0.180421
235537	control	0.190421	0.0999703	0.135236	0.153114	0.172968	0.181744
397181	control	0.191333	0.0988314	0.133058	0.152007	0.172052	0.181181
217233	control	0.191329	0.10033	0.13489	0.15336	0.173849	0.18259
182920	control	0.192642	0.100539	0.134611	0.152857	0.173412	0.182701
327317	case	0.192281	0.100229	0.133657	0.153186	0.173269	0.182902
544125	control	0.191969	0.099059	0.133405	0.151749	0.172768	0.181854
582512	control	0.193836	0.100961	0.134635	0.15284	0.173395	0.183312
512690	case	0.190469	0.0992469	0.132296	0.15191	0.17223	0.180709
124146	control	0.192158	0.0994461	0.134476	0.153499	0.173606	0.182718
197572	control	0.19351	0.100142	0.134678	0.153474	0.174038	0.183194
108235	case	0.189347	0.100689	0.134738	0.153352	0.172008	0.180751
207347	control	0.192984	0.0999736	0.134525	0.153409	0.173846	0.183346
142527	case	0.19186	0.101298	0.1349	0.153369	0.17321	0.182213
557969	case	0.19137	0.100822	0.134776	0.153335	0.173477	0.182294
544418	case	0.190839	0.0990382	0.133969	0.151809	0.172306	0.181224
227269	control	0.190623	0.0997967	0.132777	0.152087	0.172193	0.181009
552814	control	0.190365	0.0984941	0.13366	0.153032	0.172971	0.18197
120636	control	0.190239	0.0993649	0.133407	0.151695	0.171806	0.181529
323760	control	0.193671	0.100515	0.134224	0.152587	0.174234	0.183909
143714	control	0.191437	0.100669	0.134258	0.152683	0.172671	0.18169
313955	control	0.191931	0.100456	0.134854	0.154009	0.173924	0.182888
524022	control	0.191201	0.10038	0.133058	0.152712	0.173321	0.182306
439820	control	0.18992	0.0993235	0.133534	0.153596	0.172462	0.181622
530701	control	0.19081	0.100518	0.134698	0.153553	0.172719	0.181539
115646	case	0.19303	0.0998675	0.135796	0.154732	0.174356	0.183339
585828	control	0.191629	0.0992792	0.135271	0.154009	0.173731	0.182941
330271	case	0.191355	0.10179	0.135275	0.153425	0.173284	0.182243
486009	case	0.191545	0.101061	0.134311	0.152349	0.173189	0.182341
139506	case	0.192479	0.100281	0.133713	0.153343	0.172759	0.182551
297663	control	0.192219	0.0977065	0.133846	0.152661	0.173362	0.182508
186527	control	0.191578	0.0985122	0.134057	0.152688	0.172448	0.181303
405531	case	0.192436	0.100822	0.135771	0.15327	0.173742	0.183316
333304	control	0.193322	0.102038	0.136256	0.153892	0.174454	0.183424
141264	case	0.191706	0.102276	0.134706	0.153416	0.173851	0.182785
446607	control	0.191753	0.0989763	0.13556	0.153507	0.173908	0.182352
381157	control	0.1932	0.100668	0.134842	0.153482	0.174183	0.183537
415769	control	0.191544	0.0993241	0.134991	0.15379	0.173589	0.18276
191860	control	0.189591	0.0995137	0.132999	0.152141	0.171399	0.180642
547167	control	0.190048	0.0992258	0.133149	0.152885	0.1723	0.180868
576870	control	0.191867	0.102751	0.134558	0.15277	0.173248	0.182325
332103	control	0.193383	0.101097	0.134118	0.153318	0.173609	0.18306
341235	case	0.192761	0.102114	0.134535	0.153884	0.173923	0.183069
136027	case	0.191787	0.0985345	0.134174	0.153185	0.173848	0.182986
381861	control	0.190913	0.100879	0.133517	0.152737	0.172127	0.181145
589945	case	0.192531	0.100357	0.133373	0.152641	0.172761	0.182098
440168	control	0.191602	0.100215	0.134321	0.15375	0.173566	0.182428
318958	control	0.190705	0.101436	0.134714	0.153052	0.172662	0.181853
182734	control	0.190993	0.100895	0.133805	0.152458	0.172039	0.18122
458366	case	0.192693	0.1	0.134555	0.153553	0.17343	0.182726
178976	case	0.191062	0.0965081	0.133598	0.152489	0.172827	0.181891
331333	control	0.192817	0.102345	0.135115	0.154203	0.174075	0.183028
354858	control	0.190024	0.099838	0.134664	0.153451	0.172808	0.181919
177413	control	0.19175	0.102428	0.135089	0.153856	0.17329	0.182
408959	control	0.191564	0.100483	0.135114	0.152774	0.172495	0.181952
146575	control	0.190031	0.100505	0.133587	0.151905	0.172157	0.180968
491114	case	0.19173	0.0987025	0.133938	0.153391	0.173052	0.182366
321665	control	0.190966	0.100846	0.135533	0.153375	0.173196	0.182086
595226	control	0.19163	0.100836	0.135538	0.153916	0.173347	0.182795
416845	control	0.191217	0.099432	0.134747	0.152934	0.173436	0.182103
323734	control	0.191333	0.100182	0.135248	0.1528	0.172723	0.181503
340450	control	0.192563	0.100324	0.135254	0.152349	0.172939	0.18219
430119	control	0.190261	0.0988672	0.134448	0.152529	0.172416	0.181581
354603	control	0.192258	0.102593	0.13396	0.153298	0.173203	0.182744
579210	control	0.191516	0.100317	0.134472	0.153409	0.173068	0.182039
165217	control	0.190952	0.101907	0.134884	0.153448	0.172923	0.181751
142409	control	0.18783	0.0956807	0.132366	0.151451	0.170407	0.179187
546504	control	0.191855	0.0987448	0.134494	0.152942	0.172965	0.182327
406813	control	0.191181	0.0985862	0.133694	0.152425	0.17278	0.181824
596379	control	0.191971	0.0993967	0.133173	0.151997	0.172984	0.182756
463495	control	0.191945	0.099815	0.13395	0.153294	0.173571	0.182287
521994	case	0.191682	0.101493	0.135414	0.15333	0.17333	0.182293
320243	control	0.193141	0.100961	0.136386	0.154849	0.175371	0.184316
304910	case	0.191268	0.102061	0.136335	0.154512	0.174433	0.183295
507223	control	0.191083	0.100314	0.134687	0.152601	0.172974	0.182076
385373	case	0.192336	0.100786	0.135051	0.154038	0.174532	0.183487
331041	control	0.189866	0.0992195	0.13463	0.153494	0.173471	0.182102
576284	control	0.192722	0.0991327	0.134674	0.153649	0.173833	0.183311
243053	case	0.191172	0.0999404	0.134421	0.152548	0.172961	0.18199
184452	control	0.192373	0.0989163	0.133293	0.153621	0.173159	0.182837
204002	case	0.190553	0.100861	0.133435	0.152688	0.172869	0.182013
365492	case	0.191911	0.10175	0.135656	0.153427	0.173673	0.183031
498229	case	0.189995	0.0974586	0.134235	0.152312	0.172641	0.181432
434245	control	0.189507	0.097616	0.132165	0.152033	0.171757	0.180417
413261	control	0.189628	0.0986829	0.133502	0.152093	0.172218	0.180914
590839	case	0.191501	0.0991991	0.135154	0.153209	0.173969	0.18294
256779	case	0.191718	0.0989439	0.134672	0.152933	0.174012	0.182993
545669	control	0.192509	0.100135	0.135833	0.153893	0.174345	0.183145
253924	case	0.190496	0.100178	0.133891	0.151888	0.172114	0.181339
216707	case	0.192099	0.101383	0.134071	0.153294	0.172974	0.182357
263581	case	0.192455	0.0994435	0.134103	0.152843	0.173153	0.182613
313146	control	0.190344	0.0989973	0.13414	0.152129	0.172285	0.181179
427599	case	0.190801	0.100341	0.134816	0.152864	0.173271	0.182118
376688	case	0.192412	0.103141	0.135009	0.153393	0.174552	0.183829
271050	case	0.193008	0.102103	0.134257	0.152757	0.173323	0.182747
250085	control	0.192584	0.0984213	0.133906	0.152322	0.172877	0.182471
477431	case	0.192888	0.100046	0.135973	0.154388	0.174804	0.184331
144287	case	0.190814	0.100532	0.13435	0.152823	0.172584	0.18206
221653	case	0.190526	0.0997688	0.132861	0.15216	0.171894	0.181479
272223	case	0.19095	0.0983387	0.133562	0.15264	0.17292	0.182227
448585	control	0.191291	0.0988659	0.133911	0.152186	0.172541	0.18172
213009	case	0.192445	0.100809	0.134931	0.153589	0.173745	0.183265
164476	control	0.188105	0.0981307	0.133181	0.151676	0.171184	0.179956
435680	control	0.19151	0.0996166	0.134363	0.152418	0.172791	0.181746
134672	case	0.191421	0.103	0.135268	0.153626	0.173654	0.182741
445023	case	0.192366	0.100881	0.134121	0.151829	0.172853	0.182434
283454	control	0.192497	0.10219	0.136441	0.155175	0.174908	0.183686
234850	control	0.192709	0.101744	0.135726	0.153274	0.173584	0.182791
280885	control	0.192675	0.10101	0.134179	0.153042	0.172946	0.182397
404853	control	0.19169	0.0989713	0.133092	0.153049	0.172948	0.182381
577555	control	0.192304	0.102103	0.13557	0.154014	0.174017	0.183523
374426	control	0.193887	0.100822	0.135908	0.154883	0.175528	0.184753
354752	case	0.19095	0.0997686	0.134604	0.153071	0.172424	0.181744
124504	control	0.193586	0.0994408	0.134745	0.153521	0.174513	0.183293
590347	case	0.192701	0.102501	0.135245	0.153715	0.173992	0.182887
157491	case	0.191952	0.10087	0.134761	0.154162	0.17415	0.182699
548673	control	0.190681	0.101315	0.134192	0.153513	0.172827	0.181915
338927	control	0.189765	0.0998278	0.133246	0.151502	0.171761	0.18078
453585	control	0.191939	0.102599	0.13515	0.154166	0.174806	0.183678
560686	control	0.19098	0.100234	0.13336	0.153183	0.173234	0.181948
320099	case	0.19062	0.100566	0.133823	0.152503	0.172927	0.181858
598549	control	0.191327	0.10037	0.134278	0.152526	0.173541	0.18269
162735	control	0.19383	0.0986507	0.135528	0.1534	0.174478	0.183988
287802	case	0.193463	0.102807	0.135254	0.153556	0.17455	0.183801
104753	control	0.190592	0.100695	0.133746	0.152952	0.172806	0.181705
112192	control	0.190183	0.0995821	0.13439	0.153507	0.173197	0.182032
238548	control	0.192268	0.101274	0.135171	0.15386	0.174198	0.183033
144294	control	0.190618	0.100307	0.134565	0.153059	0.173198	0.182079
497693	control	0.192871	0.0999834	0.134473	0.153216	0.174163	0.183442
127522	control	0.188553	0.09948	0.133826	0.153211	0.172413	0.18084
328186	control	0.191513	0.0991574	0.133314	0.153195	0.173356	0.182612
104607	control	0.193283	0.0997191	0.134558	0.153098	0.1738	0.183291
267955	case	0.1907	0.0993989	0.134149	0.153163	0.173037	0.181687
543855	control	0.190452	0.10061	0.134047	0.15247	0.172808	0.181526
509783	case	0.192262	0.100934	0.13507	0.153584	0.173337	0.182426
386669	control	0.192	0.100711	0.134847	0.152662	0.173318	0.182219
307031	control	0.192169	0.103098	0.135844	0.153282	0.17317	0.182361
368386	case	0.190929	0.100774	0.13532	0.153149	0.172239	0.181524
349017	control	0.189656	0.0991371	0.133619	0.153051	0.172132	0.181162
221361	case	0.191274	0.101218	0.135276	0.153466	0.173864	0.183318
219329	control	0.192693	0.0990896	0.13495	0.152799	0.173555	0.182579
434128	control	0.19146	0.0994372	0.135437	0.153152	0.173426	0.182493
220389	case	0.193202	0.0998212	0.135748	0.155019	0.174141	0.18347
327419	case	0.193143	0.100449	0.134402	0.154242	0.174264	0.183674
175715	case	0.190061	0.0991401	0.133175	0.151793	0.171617	0.18057
251442	case	0.191152	0.100711	0.135021	0.152883	0.172602	0.181301
289366	control	0.190814	0.0999835	0.133382	0.153923	0.172001	0.18131
305504	control	0.190749	0.0995705	0.134554	0.153394	0.172914	0.181834
386042	control	0.193822	0.0986488	0.134443	0.153386	0.174256	0.183431
442409	control	0.191879	0.100096	0.134117	0.15293	0.173438	0.182695
338862	control	0.19143	0.0998083	0.132399	0.152883	0.172528	0.181937
209264	control	0.19073	0.100107	0.133958	0.152489	0.172745	0.181595
568811	control	0.192195	0.098975	0.134743	0.152855	0.173305	0.182563
198190	case	0.192416	0.100562	0.134769	0.153965	0.173468	0.183072
594967	case	0.191779	0.101691	0.13474	0.153586	0.173538	0.182792
441384	control	0.190653	0.100515	0.133966	0.153697	0.172864	0.182135
113422	control	0.191742	0.0989859	0.134361	0.152783	0.173092	0.182334
121057	control	0.193286	0.100391	0.135498	0.153975	0.174293	0.183442
113278	control	0.191877	0.10239	0.133667	0.152405	0.172829	0.182097
482252	case	0.193108	0.0994744	0.134178	0.153809	0.174376	0.183137
214294	control	0.191438	0.100291	0.133879	0.153115	0.173299	0.18258
401305	case	0.192749	0.0986369	0.134478	0.153179	0.173785	0.182994
222424	control	0.191654	0.0995868	0.133736	0.15279	0.17252	0.181667
167425	case	0.190156	0.0981196	0.133444	0.152112	0.172086	0.181194
158959	control	0.192237	0.0999967	0.134138	0.153222	0.173294	0.182339
562661	control	0.189635	0.0973611	0.133844	0.151428	0.171401	0.180285
315752	control	0.189973	0.0984476	0.134253	0.152438	0.172573	0.181137
292153	case	0.191855	0.100802	0.135229	0.153296	0.172715	0.181968
260283	control	0.192731	0.100113	0.134062	0.153778	0.173951	0.183074
496205	control	0.192705	0.100899	0.134534	0.153554	0.174182	0.183018
322743	case	0.192	0.101792	0.135846	0.153806	0.173611	0.182458
375281	case	0.192772	0.10117	0.134875	0.153886	0.174619	0.183719
314774	control	0.191739	0.0997851	0.134566	0.152571	0.172566	0.182015
366219	case	0.191117	0.100609	0.133569	0.152296	0.173011	0.181691
193018	control	0.191048	0.0984089	0.133574	0.152507	0.17285	0.181926
206206	control	0.189174	0.101317	0.133217	0.153555	0.172167	0.180795
402674	case	0.191478	0.0988613	0.135296	0.153876	0.173839	0.182856
362373	control	0.192567	0.100848	0.134319	0.152576	0.172862	0.182733
446742	case	0.191877	0.0986083	0.133312	0.152682	0.172517	0.182087
354128	control	0.191563	0.0995045	0.133934	0.152646	0.172506	0.181858
453882	control	0.189415	0.0978038	0.132808	0.151142	0.171508	0.180091
181180	control	0.191571	0.100967	0.134812	0.152197	0.173091	0.181874
420114	control	0.191502	0.101534	0.135085	0.153107	0.17348	0.182477
132571	control	0.19139	0.101239	0.133729	0.152411	0.172016	0.181071
510871	control	0.191348	0.0991681	0.13413	0.153069	0.173286	0.182517
270024	control	0.192621	0.101532	0.134443	0.153411	0.173523	0.182965
357008	case	0.191259	0.100165	0.133492	0.151797	0.171631	0.181141
237100	case	0.190653	0.100876	0.135087	0.153738	0.173341	0.182175
388680	control	0.190848	0.0992262	0.134222	0.151565	0.17237	0.18159
480983	control	0.192542	0.100178	0.134725	0.152777	0.172689	0.181804
323633	control	0.190926	0.100833	0.134825	0.152658	0.173078	0.182244
547053	case	0.190194	0.0988803	0.133118	0.151836	0.172245	0.18132
140248	case	0.193903	0.0994614	0.135375	0.153334	0.173704	0.183279
563469	control	0.191461	0.0997814	0.134292	0.153266	0.173249	0.182393
422501	case	0.193056	0.10053	0.134365	0.152863	0.173329	0.182988
281140	case	0.191449	0.0988561	0.134019	0.152891	0.173058	0.182056
443431	case	0.190741	0.0999471	0.134337	0.153637	0.173066	0.182018
494260	case	0.192445	0.100513	0.135007	0.154137	0.174277	0.183187
126260	control	0.191288	0.100132	0.134081	0.153276	0.172659	0.182513
540268	case	0.191678	0.102761	0.136035	0.154718	0.174332	0.183526
372954	control	0.19102	0.100614	0.133931	0.153173	0.173006	0.18178
289662	case	0.190341	0.10009	0.134032	0.152924	0.172353	0.181525
385299	control	0.194056	0.100671	0.135753	0.154701	0.175102	0.184525
353602	case	0.192599	0.0993133	0.135284	0.153407	0.173983	0.183027
262719	control	0.192511	0.0978555	0.133463	0.15223	0.172982	0.182659
282860	control	0.19109	0.100744	0.134216	0.153971	0.172917	0.181895
284226	case	0.193025	0.100291	0.134831	0.153082	0.173357	0.182548
128574	case	0.192367	0.100713	0.13529	0.154237	0.174418	0.183631
264417	case	0.189866	0.096847	0.133344	0.151479	0.171442	0.180478
222320	case	0.19155	0.103145	0.134422	0.152714	0.172775	0.182074
109006	control	0.190863	0.0995798	0.134572	0.152842	0.173243	0.182176
194678	control	0.190791	0.0987405	0.133897	0.152757	0.173153	0.181996
446149	control	0.190538	0.0994714	0.134255	0.153633	0.173349	0.182342
485706	control	0.19138	0.0994145	0.134169	0.152371	0.17279	0.18208
349969	control	0.192163	0.100817	0.135163	0.153221	0.173428	0.182737
492225	case	0.193514	0.102144	0.136184	0.15522	0.175745	0.184478
258743	control	0.191422	0.0987034	0.134375	0.153035	0.172827	0.18231
577636	case	0.191346	0.101628	0.134338	0.152928	0.173287	0.182404
367760	case	0.19177	0.101668	0.134277	0.152481	0.172587	0.182114
235212	case	0.190537	0.0995246	0.133769	0.152227	0.171943	0.180882
556275	control	0.191733	0.0991435	0.133267	0.153152	0.173002	0.182075
409090	case	0.190624	0.100552	0.134769	0.153192	0.17365	0.182384
327852	case	0.191375	0.0977485	0.1338	0.15203	0.172908	0.1819
230237	control	0.191728	0.098526	0.13385	0.153421	0.173102	0.182058
442340	control	0.191645	0.101694	0.134779	0.152861	0.17358	0.182643
548366	control	0.19024	0.0996588	0.133956	0.151854	0.172372	0.181568
331312	case	0.191004	0.0989821	0.133644	0.151994	0.172053	0.181606
463032	case	0.189386	0.0982134	0.133115	0.152604	0.171987	0.180855
396136	control	0.191567	0.0994262	0.134787	0.152795	0.173986	0.183246
171542	control	0.192478	0.100066	0.135091	0.153686	0.173334	0.182373
456856	case	0.192241	0.10261	0.136443	0.154313	0.174061	0.182724
482532	control	0.191976	0.0993955	0.133835	0.152665	0.173189	0.182583
144797	case	0.192948	0.101377	0.133716	0.15272	0.173393	0.183051
526256	case	0.192369	0.100202	0.135332	0.153786	0.173569	0.18302
158619	control	0.191411	0.100822	0.134294	0.153456	0.173529	0.182741
476300	control	0.190073	0.0987366	0.132778	0.152636	0.17264	0.181232
177134	case	0.191317	0.0997986	0.132708	0.152124	0.172516	0.181891
438667	control	0.189969	0.101324	0.134032	0.151926	0.17235	0.181034
234061	control	0.190551	0.0991378	0.133263	0.151234	0.172397	0.181472
177359	control	0.190509	0.0985986	0.133873	0.15146	0.171984	0.181309
446619	control	0.190855	0.101273	0.134985	0.15371	0.173276	0.182578
492642	control	0.190586	0.101308	0.134499	0.1533	0.173081	0.182241
[truncated: 1,751 more rows]
