# Supplementary material for: Enrichment of minor allele of SNPs and genetic prediction of type 2 diabetes risk in British population
Source: PLoS One. 2017 Nov 3;12(11):e0187644. doi: 10.1371/journal.pone.0187644 (PMC5669465; doi:10.1371/journal.pone.0187644)
Supplement: S5 Table — Multivariate logistic regression analyses including MAC after LD of T2D in phs000091. (XLSX) [file pone.0187644.s007.xlsx]

## Sheet: sheet1
S5 Table. Multivariate logistic regression.
MAC after LD clumping at r-squared=0.05
Num	Factors	Explaination	Estimate	SE	P
1	MAC	Minor allele content	0.01245	0.003109	***
2	FamdbH	Family history of diabetes among first degree relatives	1.199	0.08271	***
3	Hbp	Reported high blood pressure at/before blood draw	0.8234	0.08571	***
4	Chol	Reported high blood cholesterol at/before blood draw	0.5063	0.09455	***
5	Smk	Cigarette smoking.	0.278	0.05946	***
6	Act	Total physical activity	-0.002757	0.001402	*
7	BMI	BMI in kg/m2	0.1595	0.00951	***
8	Age	Age in years	0.01257	0.005359	*
9	Alcohol	Alcohol intake in G/day	-0.01052	0.003116	***
10	Pufa	Polyunsaturated fat intake	-0.03847	0.0266	.
11	Trans	Trans fat intake	0.05806	0.08002	.
12	Magn	Magnesium intake in Mg/day	1.043e-05	0.0005697	.
13	Ceraf	Cereal fiber intake in G/day	-0.005797	0.01308	.
14	Heme	Heme iron intake in Mg/day	0.3031	0.08607	***
MAC after LD clumping at r-squared=0.2
Num	Factors	Explaination	Estimate	SE	P
1	MAC	Minor allele content	0.02325	0.004465	***
2	FamdbH	Family history of diabetes among first degree relatives	1.208	0.08294	***
3	Hbp	Reported high blood pressure at/before blood draw	0.8343	0.08595	***
4	Chol	Reported high blood cholesterol at/before blood draw	0.5149	0.09465	***
5	Smk	Cigarette smoking.	0.284	0.05954	***
6	Act	Total physical activity	-0.002878	0.001404	*
7	BMI	BMI in kg/m2	0.1589	0.009516	***
8	Age	Age in years	0.01258	0.005364	*
9	Alcohol	Alcohol intake in G/day	-0.01071	0.003114	***
10	Pufa	Polyunsaturated fat intake	-0.03872	0.02666	.
11	Trans	Trans fat intake	0.05396	0.08022	.
12	Magn	Magnesium intake in Mg/day	-2.915e-06	0.0005703	.
13	Ceraf	Cereal fiber intake in G/day	-0.007557	0.01304	.
14	Heme	Heme iron intake in Mg/day	0.303	0.08623	***
MAC after LD clumping at r-squared=0.4
Num	Factors	Explaination	Estimate	SE	P
1	MAC	Minor allele content	0.01776	0.004833	***
2	FamdbH	Family history of diabetes among first degree relatives	1.2	0.0827	***
3	Hbp	Reported high blood pressure at/before blood draw	0.8295	0.08571	***
4	Chol	Reported high blood cholesterol at/before blood draw	0.5186	0.09444	***
5	Smk	Cigarette smoking.	0.279	0.05943	***
6	Act	Total physical activity	-0.002794	0.001404	*
7	BMI	BMI in kg/m2	0.1593	0.0095	***
8	Age	Age in years	0.01222	0.005355	*
9	Alcohol	Alcohol intake in G/day	-0.01077	0.003111	***
10	Pufa	Polyunsaturated fat intake	-0.03727	0.0266	.
11	Trans	Trans fat intake	0.05533	0.08009	.
12	Magn	Magnesium intake in Mg/day	3.25e-05	0.0005693	.
13	Ceraf	Cereal fiber intake in G/day	-0.007263	0.01306	.
14	Heme	Heme iron intake in Mg/day	0.3054	0.08616	***
MAC after LD clumping at r-squared=0.6
Num	Factors	Explaination	Estimate	SE	P
1	MAC	Minor allele content	0.01934	0.004758	***
2	FamdbH	Family history of diabetes among first degree relatives	1.196	0.08273	***
3	Hbp	Reported high blood pressure at/before blood draw	0.8307	0.08575	***
4	Chol	Reported high blood cholesterol at/before blood draw	0.5201	0.09448	***
5	Smk	Cigarette smoking.	0.2821	0.05945	***
6	Act	Total physical activity	-0.00286	0.001402	*
7	BMI	BMI in kg/m2	0.159	0.009509	***
8	Age	Age in years	0.01258	0.005359	*
9	Alcohol	Alcohol intake in G/day	-0.01064	0.003115	***
10	Pufa	Polyunsaturated fat intake	-0.0376	0.02658	.
11	Trans	Trans fat intake	0.05758	0.08005	.
12	Magn	Magnesium intake in Mg/day	9.956e-06	0.000569	.
13	Ceraf	Cereal fiber intake in G/day	-0.007406	0.01303	.
14	Heme	Heme iron intake in Mg/day	0.3074	0.08616	***
MAC after LD clumping at r-squared=0.8
Num	Factors	Explaination	Estimate	SE	P
1	MAC	Minor allele content	0.01772	0.004438	***
2	FamdbH	Family history of diabetes among first degree relatives	1.197	0.08271	***
3	Hbp	Reported high blood pressure at/before blood draw	0.8322	0.08574	***
4	Chol	Reported high blood cholesterol at/before blood draw	0.5196	0.0945	***
5	Smk	Cigarette smoking.	0.2831	0.05948	***
6	Act	Total physical activity	-0.00282	0.001403	*
7	BMI	BMI in kg/m2	0.1589	0.009509	***
8	Age	Age in years	0.01235	0.005355	*
9	Alcohol	Alcohol intake in G/day	-0.01076	0.003114	***
10	Pufa	Polyunsaturated fat intake	-0.03761	0.02658	.
11	Trans	Trans fat intake	0.05461	0.08002	.
12	Magn	Magnesium intake in Mg/day	9.415e-07	0.0005687	.
13	Ceraf	Cereal fiber intake in G/day	-0.007143	0.01304	.
14	Heme	Heme iron intake in Mg/day	0.3074	0.08617	***
