# Supplementary material for: Enrichment of minor allele of SNPs and genetic prediction of type 2 diabetes risk in British population
Source: PLoS One. 2017 Nov 3;12(11):e0187644. doi: 10.1371/journal.pone.0187644 (PMC5669465; doi:10.1371/journal.pone.0187644)
Supplement: S6 Table — AUC values at different p and LD r-squared values in external-cross validation in UK samples of WTCCC. (XLSX) [file pone.0187644.s008.xlsx]

## Sheet: sheet1
S6 Table. AUC values.
p value	All SNPs	LD clumping at different r-square levels
		r2=0.05	r2=0.2	r2=0.4	r2=0.6	r2=0.8
p < 1E-33	0.8679	0.8179	0.8179	0.8179	0.8179	0.8179
p < 1E-29	0.8461	0.7958	0.7958	0.7959	0.7958	0.7958
p < 1E-27	0.8556	0.7958	0.7958	0.8075	0.8075	0.8075
p < 1E-25	0.8682	0.8243	0.8243	0.8326	0.8326	0.8326
p < 1E-24	0.8703	0.8208	0.8208	0.8366	0.8366	0.8366
p < 1E-22	0.8796	0.8266	0.8266	0.8394	0.8394	0.8394
p < 1E-21	0.8473	0.7813	0.7813	0.7947	0.7947	0.7947
p < 1E-20	0.8474	0.7813	0.7851	0.7961	0.7961	0.7961
p < 1E-19	0.8521	0.7813	0.7914	0.8038	0.8038	0.8038
p < 1E-18	0.8621	0.7977	0.8059	0.8168	0.8168	0.8168
p < 1E-17	0.8621	0.8028	0.8069	0.8185	0.8185	0.8185
p < 1E-16	0.8631	0.8083	0.8108	0.8212	0.8212	0.8212
p < 1E-15	0.8606	0.8041	0.8068	0.818	0.818	0.818
p < 1E-14	0.861	0.8016	0.8067	0.8184	0.8184	0.8184
p < 1E-13	0.8603	0.8034	0.8086	0.817	0.817	0.8202
p < 1E-12	0.8646	0.8026	0.8075	0.8156	0.8156	0.819
p < 1E-11	0.8758	0.8231	0.8284	0.8347	0.8347	0.8373
p < 1E-10	0.8625	0.8136	0.8172	0.8233	0.8233	0.826
p < 1E-9	0.8614	0.8086	0.8102	0.8175	0.8219	0.8287
p < 1E-8	0.8738	0.819	0.8211	0.8317	0.8368	0.8448
p < 1E-7	0.8797	0.8212	0.8294	0.8415	0.8478	0.8545
p < 1E-6	0.8693	0.8019	0.8182	0.8316	0.8396	0.8475
p < 1E-5	0.8722	0.8025	0.8216	0.8354	0.8424	0.8519
p < 1E-4	0.8719	0.8126	0.8286	0.8402	0.8487	0.8567
p < 1E-3	0.8471	0.8386	0.8476	0.8545	0.8638	0.8671
p < 0.01	0.7658	0.8414	0.8435	0.8394	0.836	0.8261
p < 0.03	0.7231	0.8403	0.8313	0.8234	0.8113	0.7957
p < 0.05	0.707	0.834	0.8238	0.8083	0.7943	0.7765
p < 0.07	0.7024	0.8355	0.8205	0.8016	0.7867	0.7602
p < 0.09	0.6964	0.8316	0.8112	0.7922	0.7766	0.7609
p < 0.1	0.6955	0.8288	0.8106	0.7908	0.7761	0.7357
p < 0.3	0.6849	0.8142	0.7972	0.7722	0.7515	0.7357
p < 0.5	0.6773	0.8104	0.7914	0.7634	0.7424	0.7278
p < 0.7	0.6757	0.8093	0.7914	0.7617	0.7407	0.7265
p < 1	0.674	0.809	0.7908	0.7611	0.7399	0.7258
