# Supplementary material for: Enrichment of minor allele of SNPs and genetic prediction of type 2 diabetes risk in British population
Source: PLoS One. 2017 Nov 3;12(11):e0187644. doi: 10.1371/journal.pone.0187644 (PMC5669465; doi:10.1371/journal.pone.0187644)
Supplement: S7 Table — TPR values (%) at different p and LD r-squared values in external-cross validation in UK samples of WTCCC. (XLSX) [file pone.0187644.s009.xlsx]

## Sheet: sheet1
S7 Table. TPR values.
p value	All SNPs	LD clumping
		r2=0.05	r2=0.2	r2=0.4	r2=0.6	r2=0.8
p < 1E-33	0	0	0	0	0	0
p < 1E-29	0	0	0	0	0	0
p < 1E-27	1.707	0	0	1.951	1.951	1.951
p < 1E-25	1.585	0	0	1.829	1.829	1.829
p < 1E-24	6.707	1.341	1.341	2.683	2.683	2.683
p < 1E-22	8.171	1.463	1.463	4.024	4.024	4.024
p < 1E-21	7.439	1.463	1.463	3.78	3.78	3.78
p < 1E-20	7.073	1.463	2.073	3.902	3.902	3.902
p < 1E-19	7.561	1.463	3.537	4.512	4.512	4.512
p < 1E-18	5.61	1.585	3.293	5.488	5.488	5.488
p < 1E-17	9.268	1.098	3.415	4.39	4.39	4.39
p < 1E-16	8.171	4.512	6.463	8.293	8.293	8.293
p < 1E-15	11.34	7.073	9.878	11.59	11.59	11.59
p < 1E-14	5.732	6.22	5.488	6.098	6.098	6.098
p < 1E-13	4.634	5.976	5.488	6.951	6.951	5.122
p < 1E-12	6.341	7.805	7.317	9.024	9.024	6.829
p < 1E-11	5.854	6.829	6.585	8.293	8.293	6.22
p < 1E-10	9.146	7.927	8.049	9.512	9.512	7.561
p < 1E-9	7.5609	4.756	5.854	6.341	8.902	6.7073
p < 1E-8	10.6097	9.756	9.2682	9.6341	10.6097	8.4146
p < 1E-7	9.5121	10.2439	11.8292	11.4634	13.0487	10.4878
p < 1E-6	1.4634	3.2926	3.1707	2.6829	2.9268	1.7073
p < 1E-5	1.3414	1.3414	1.2195	1.4634	1.9512	1.2195
p < 1E-4	7.5609	3.1707	6.0975	5.4878	6.8292	6.5853
p < 1E-3	10.9756	7.0731	12.8048	16.2195	12.9268	12.317
p < 0.01	5	5	12.317	11.0975	9.3902	8.5365
p < 0.03	2.5609	15.8536	7.317	2.439	2.8048	4.3902
p < 0.05	3.2926	9.3902	7.8048	1.9512	3.1707	2.9268
p < 0.07	2.317	12.9268	9.878	4.1463	3.6585	2.1951
p < 0.09	1.8292	11.7073	7.317	1.9512	2.317	1.3414
p < 0.1	1.5853	13.0487	5.3658	1.8292	1.8292	1.2195
p < 0.3	1.2195	6.7073	7.9268	2.9268	1.4634	2.317
p < 0.5	1.2195	6.3414	7.9268	2.6829	1.5853	1.9512
p < 0.7	1.2195	6.0975	7.9268	2.8048	1.7073	1.5853
p < 1	1.3414	5.8536	7.5609	2.9268	1.7073	1.5853
