# Supplementary material for: Enrichment of minor allele of SNPs and genetic prediction of type 2 diabetes risk in British population
Source: PLoS One. 2017 Nov 3;12(11):e0187644. doi: 10.1371/journal.pone.0187644 (PMC5669465; doi:10.1371/journal.pone.0187644)
Supplement: S8 Table — The annotation of the 6 SNPs excluded from the risk model. (XLSX) [file pone.0187644.s010.xlsx]

## Sheet: sheet1
S8 Table. The description of the 6 SNPs.
hg18				hg19		MA	MAF	RA
Chr	Position	SNP ID		Position	rsID
1	183307412	SNP_A-4287333		185040789	rs41529047	G	0.4843	A
3	131644655	SNP_A-4292417		130161965	rs41467244	A	0.4807	G
10	13916693	SNP_A-1859018		13876687	rs41506144	C	0.4728	G
11	78643419	SNP_A-2012334		78965771	rs41498744	T	0.4764	C
18	66065750	SNP_A-1857022		67914770	rs41439844	C	0.4969	T
21	34330656	SNP_A-2018383		35408786	rs41409046	G	0.4445	A
