# Supplementary material for: Enrichment of minor allele of SNPs and genetic prediction of type 2 diabetes risk in British population
Source: PLoS One. 2017 Nov 3;12(11):e0187644. doi: 10.1371/journal.pone.0187644 (PMC5669465; doi:10.1371/journal.pone.0187644)
Supplement: S9 Table — The 357 SNPs of the best prediction model for T2D. (XLSX) [file pone.0187644.s011.xlsx]

## Sheet: sheet1
S9 Table. The best prediction model.
hg18				hg19		MA	MAF	RA	Beta	Ass. P
Chr	Position	SNP ID		Position	rsID
1	9327280	SNP_A-2078314		9404693	rs41526651	G	0.4618	G	0.2243	0.000699
1	18479120	SNP_A-4255283		18606533	rs41388954	C	0.01772	C	-2.314	0.000109
1	18538806	SNP_A-4201410		18666219	rs6603894	G	0.4098	G	-0.4097	4.3e-08
1	18963996	SNP_A-2168847		19091409	rs2789336	G	0.01457	G	-2.518	0.0005354
1	21825891	SNP_A-1785236		21953304	rs1531829	A	0.3791	A	-0.2298	0.0005347
1	23665485	SNP_A-2141555		23792898	rs41521247	G	0.372	G	-0.4287	1.472e-09
1	35100832	SNP_A-2285346		35328245	rs4653109	G	0.3398	G	0.2211	0.0007715
1	41743799	SNP_A-4284371		41971212	rs11210339	A	0.2756	A	0.3016	1.35e-05
1	55225979	SNP_A-1951971		55453391	rs13374752	G	0.03228	G	-0.8395	0.0003865
1	79529866	SNP_A-2236476		79757278	rs41481146	T	0.06654	T	-0.5251	0.000482
1	79876184	SNP_A-4246681		80103596	rs11162766	A	0.09606	A	-0.4251	0.0003945
1	84989273	SNP_A-2117943		85216685	rs12744552	C	0.1535	C	-0.6032	2.459e-09
1	91300774	SNP_A-2139944		91528186	rs165277	C	0.1209	C	0.3305	0.0002784
1	93570711	SNP_A-1814960		93798123	rs41528947	T	0.1701	T	0.4087	1.29e-07
1	100417088	SNP_A-2148738		100644500	rs11166411	T	0.1098	T	1.077	2.047e-29
1	143954673	SNP_A-1965439		145243316	rs863111	G	0.4535	G	0.3854	4.15e-08
1	170572953	SNP_A-1842315		172306330	rs41468647	G	0.2437	G	-0.3398	6.797e-06
1	172495306	SNP_A-2132713		174228683	rs41511350	G	0.3173	G	0.3341	7.701e-07
1	178238916	SNP_A-4209698		179972293	rs41319345	A	0.3413	A	0.3047	1.29e-05
1	178546333	SNP_A-1974312		180279710	rs10494526	A	0.01299	A	1.72	3.328e-17
1	189752293	SNP_A-1789680		191485670	rs609733	T	0.3453	T	-0.2422	0.0003355
1	199651401	SNP_A-2026826		201384778	rs12064327	A	0.01024	A	1.224	4.434e-07
1	199722506	SNP_A-1980111		201455883	rs16848754	C	0.02638	C	-1.176	7.626e-05
1	219697830	SNP_A-1842575		221631207	rs17010062	T	0.04724	T	0.5749	1.279e-05
1	219876175	SNP_A-2244027		221809552	rs3860324	C	0.3736	C	0.2314	0.0004765
1	221605612	SNP_A-4280277		223538989	rs17163846	T	0.3972	T	0.2757	2.108e-05
1	227954713	SNP_A-1860712		229888090	rs17595207	T	0.1965	T	0.2715	0.0004658
1	231463890	SNP_A-1988587		233397267	rs10489808	A	0.1941	A	0.2826	0.000189
1	236027581	SNP_A-2171310		237960958	rs12043362	A	0.02717	A	1.118	1.042e-12
1	242410499	SNP_A-4279940		244343876	rs6696289	C	0.274	C	-0.251	0.0008188
1	244377208	SNP_A-1796272		246310585	rs6426282	C	0.1567	C	-0.3677	9.765e-05
2	3855622	SNP_A-1859790		3877747	rs17018121	A	0.1299	A	0.3201	0.0003484
2	7029350	SNP_A-2267832		7111899	rs3836204	T	0.1437	T	0.3051	0.0003889
2	25643098	SNP_A-2195436		25789594	rs41364849	G	0.3831	G	0.3351	3.434e-07
2	26648111	SNP_A-4249323		26794607	rs1522103	T	0.1016	T	-0.8194	8.288e-10
2	30808125	SNP_A-2081733		30954621	rs540532	C	0.1528	C	0.2825	0.00093
2	33477355	SNP_A-1962612		33623851	rs3731572	G	0.0622	G	0.4053	0.0007502
2	39190207	SNP_A-4261864		39336703	rs10184046	A	0.01654	A	1.546	9.259e-17
2	39322180	SNP_A-2094509		39468676	rs4516411	G	0.08858	G	0.3896	0.0001571
2	42662360	SNP_A-1845401		42808856	rs41515446	T	0.3	T	-0.4353	1.799e-09
2	50255119	SNP_A-2049453		50401615	rs41381448	T	0.2264	T	0.2573	0.0003556
2	56472585	SNP_A-1897552		56619081	rs41393544	G	0.3795	G	0.2735	2.587e-05
2	60696538	SNP_A-4245816		60843034	rs7557481	C	0.03819	C	-0.8247	0.0001399
2	67853402	SNP_A-2078423		67999898	rs12612467	T	0.08661	T	0.3944	0.000157
2	80836635	SNP_A-1964006		80983124	rs1946782	G	0.1697	G	-0.3293	0.000249
2	84426751	SNP_A-4235700		84573240	rs4832075	C	0.339	C	-0.2265	0.0008272
2	88092105	SNP_A-4259284		88310990	rs6735537	T	0.05945	T	0.564	4.322e-06
2	95238584	SNP_A-2034154		95874857	rs41426444	T	0.4118	T	0.2534	0.000153
2	105917754	SNP_A-1964359		106551322	rs10490696	C	0.3976	C	-0.2399	0.0003277
2	105953621	SNP_A-2265312		106587189	rs1111512	A	0.3291	A	0.2127	0.0009922
2	105954952	SNP_A-2265079		106588520	rs6755684	T	0.3579	T	-0.2233	0.0008116
2	106057822	SNP_A-4243676		106691390	rs10191073	G	0.06457	G	0.4222	0.0002923
2	114494821	SNP_A-2220237		114778351	rs156670	G	0.04055	G	-0.7154	0.0004018
2	138203960	SNP_A-1910362		138487490	rs1446233	C	0.04094	C	-0.6585	0.0008255
2	142242475	SNP_A-4271176		142526005	rs10170191	C	0.1559	C	-0.4297	9.126e-06
2	146063929	SNP_A-2039188		146347459	rs6430090	A	0.3799	A	0.2163	0.000863
2	169007778	SNP_A-2267998		169299532	rs17806793	C	0.2429	C	0.2396	0.000945
2	171850855	SNP_A-2215975		172142609	rs17218608	C	0.1622	C	0.272	0.0007882
2	181323158	SNP_A-2135964		181614913	rs17667540	A	0.3098	A	0.2868	1.559e-06
2	187827999	SNP_A-4273868		188119754	rs6715210	A	0.4209	A	0.217	0.0007924
2	188884150	SNP_A-4304278		189175905	rs11688935	G	0.287	G	0.2373	0.0005091
2	203852705	SNP_A-1850749		204144460	rs11690137	G	0.1823	G	0.2796	0.0004792
2	204302492	SNP_A-1966533		204594247	rs41412947	G	0.04055	G	0.9766	5.595e-16
2	215853648	SNP_A-1852392		216145403	rs7593777	G	0.2854	G	0.264	0.0001097
2	215900412	SNP_A-2257768		216192167	rs41501252	G	0.4209	G	0.3956	3.891e-09
2	224655414	SNP_A-4262585		224947170	rs16865545	G	0.1941	G	-0.4582	2.928e-07
2	236008566	SNP_A-1888241		236343827	rs880726	A	0.1677	A	0.2995	0.0002214
2	237918257	SNP_A-1795756		238253518	rs6725567	T	0.01024	T	0.9865	8.78e-05
2	239380656	SNP_A-1873220		239715911	rs9287641	T	0.03937	T	-0.8226	0.0001139
3	13112035	SNP_A-1857692		13137035	rs181722	T	0.08858	T	-0.4917	0.0001339
3	39156801	SNP_A-1862812		39181797	rs784500	G	0.04134	G	-0.8416	5.892e-05
3	43077295	SNP_A-1972518		43102291	rs1807403	T	0.3425	T	-0.2423	0.0003771
3	78594205	SNP_A-2008860		78511515	rs4680987	A	0.428	A	-0.2212	0.0007181
3	97600137	SNP_A-2227346		96117447	rs9831514	A	0.1717	A	0.2749	0.0006015
3	101281582	SNP_A-1898348		99798892	rs41386051	T	0.4185	T	0.2281	0.0008527
3	117604662	SNP_A-1908808		116121972	rs9877364	C	0.02717	C	0.5619	0.0009536
3	136740432	SNP_A-1914081		135257742	rs11718611	G	0.2276	G	0.2423	0.0008472
3	147738284	SNP_A-2137405		146255594	rs2738921	C	0.4906	C	-0.2134	0.0008271
3	150263984	SNP_A-2223032		148781294	rs2228257	G	0.009843	G	0.9521	0.0002216
3	151157935	SNP_A-1824515		149675245	rs41448248	G	0.4335	G	-0.217	0.0008536
3	152638073	SNP_A-2088384		151155383	rs41401648	G	0.4272	G	0.2343	0.0003504
3	168762344	SNP_A-2131252		167279650	rs6774632	G	0.3417	G	-0.2358	0.0006189
3	172090907	SNP_A-1951332		170608213	rs41486250	G	0.2012	G	0.5181	5.234e-11
3	174541669	SNP_A-4227163		173058975	rs41434345	A	0.02244	A	-2.239	1.582e-05
3	182174355	SNP_A-1975501		180691661	rs1805625	A	0.01339	A	1.591	5.782e-15
3	183856513	SNP_A-4256916		182373819	rs16833343	T	0.05118	T	-0.6981	9.254e-05
3	189240247	SNP_A-2051937		187757553	rs9819305	C	0.0815	C	-0.4353	0.000957
4	7179706	SNP_A-2307096		7128805	rs4689603	C	0.4469	C	-0.2322	0.0003559
4	11099801	SNP_A-4228466		11490703	rs41502846	T	0.2228	T	0.4912	2.553e-10
4	14819488	SNP_A-2076945		15210390	rs16891600	C	0.05866	C	0.4833	6.037e-05
4	16192214	SNP_A-1948357		16583116	rs11730714	C	0.09055	C	0.4371	2.447e-05
4	16218899	SNP_A-1810424		16609801	rs16893682	T	0.04449	T	0.4717	0.000662
4	16259188	SNP_A-4297141		16650090	rs1566066	G	0.1024	G	0.3222	0.0009756
4	17925090	SNP_A-1883961		18315992	rs4140904	G	0.2157	G	0.2875	0.0001052
4	25928948	SNP_A-2166590		26319850	rs10008046	G	0.1071	G	-0.3952	0.0004607
4	35780361	SNP_A-2137511		36103966	rs41411251	A	0.328	A	0.35	1.131e-07
4	38452715	SNP_A-4260102		38776320	rs11466651	T	0.05039	T	0.6456	7.366e-07
4	43927293	SNP_A-2021420		44232536	rs41387744	C	0.02677	C	-1.267	3.47e-05
4	67873789	SNP_A-2058261		68191194	rs17088254	G	0.05512	G	0.4331	0.0006771
4	79757067	SNP_A-2241120		79538043	rs41434945	G	0.3453	G	0.2792	2.794e-05
4	87323194	SNP_A-1977931		87104170	rs10516769	A	0.1154	A	0.3146	0.0007095
4	92333926	SNP_A-2296137		92114903	rs17268740	G	0.211	G	0.2996	5.743e-05
4	101605968	SNP_A-1978261		101386945	rs41389844	T	0.1394	T	0.4106	9.186e-07
4	102052641	SNP_A-2290654		101833618	rs13435486	A	0.111	A	0.3351	0.000418
4	103357651	SNP_A-2076099		103138628	rs151411	C	0.02874	C	0.6912	7.889e-08
4	106538723	SNP_A-1829405		106319274	rs41426946	A	0.3622	A	0.3609	1.635e-07
4	112166181	SNP_A-4289142		111946732	rs7668879	T	0.03189	T	0.7033	6.271e-06
4	112813214	SNP_A-1928504		112593765	rs17043621	A	0.01654	A	0.8128	6.262e-05
4	135279531	SNP_A-1979005		135060081	rs41384446	A	0.1472	A	0.5574	6.616e-12
4	147371790	SNP_A-1979310		147152340	rs891382	G	0.2846	G	0.2505	0.0004237
4	150713494	SNP_A-2287749		150494044	rs17502154	C	0.02402	C	0.6354	0.0003007
4	150859042	SNP_A-1979400		150639592	rs41485146	G	0.3441	G	0.3015	1.135e-05
4	166881658	SNP_A-1901601		166662208	rs2611234	A	0.4846	A	-0.2149	0.0006825
4	166910942	SNP_A-1979781		166691492	rs355168	T	0.3626	T	0.2485	0.0001299
4	169089176	SNP_A-4296405		168852601	rs13104196	C	0.2343	C	0.2473	0.0007597
4	186937857	SNP_A-2217955		186700863	rs2871491	A	0.1539	A	0.2784	0.0008401
4	187438205	SNP_A-1812331		187201211	rs5974	G	0.1311	G	0.3231	0.0002642
5	2818682	SNP_A-2021650		2765682	rs41493746	G	0.285	G	0.4838	1.654e-11
5	11001182	SNP_A-4228310		10948182	rs41480448	C	0.02874	C	-0.8529	0.0007049
5	12137583	SNP_A-2172962		12084583	rs7446603	G	0.1669	G	-0.3008	0.0009045
5	21268242	SNP_A-4215030		21232485	rs2172239	C	0.02283	C	0.6716	0.0002417
5	31370294	SNP_A-4210896		31334537	rs41456445	C	0.06811	C	2.015	4.093e-82
5	36764097	SNP_A-2267949		36728340	rs736917	T	0.2039	T	0.2952	0.0002084
5	58536559	SNP_A-2224252		58500802	rs154224	G	0.3043	G	0.2342	0.0005058
5	58984219	SNP_A-2231773		58948462	rs41493747	T	0.1008	T	0.421	1.203e-05
5	58984247	SNP_A-2144193		58948490	rs41466348	T	0.1969	T	0.2761	0.0003089
5	65924682	SNP_A-4289185		65888926	rs4532318	T	0.4535	T	0.2311	0.0004406
5	68140404	SNP_A-2181090		68104648	rs6863228	A	0.422	A	0.2204	0.0005408
5	73438469	SNP_A-1982107		73402713	rs41444348	C	0.2709	C	-0.2713	0.0001518
5	88249150	SNP_A-2142316		88213394	rs117258869	G	0.2437	G	0.3437	3.483e-06
5	99236729	SNP_A-1909426		99208830	rs17692255	T	0.1799	T	0.2682	0.0005261
5	104322489	SNP_A-1881443		104294590	rs6864348	G	0.2598	G	-0.251	0.0007421
5	122490486	SNP_A-4236670		122462587	rs6872465	T	0.01181	T	0.9758	2.361e-05
5	122724908	SNP_A-2212922		122697009	rs17473342	C	0.2248	C	0.2405	0.0007807
5	133173941	SNP_A-2147915		133146042	rs184977	C	0.4114	C	-0.2219	0.0006339
5	143662647	SNP_A-1818326		143682454	rs10068247	T	0.01654	T	1.052	9.844e-08
5	147921621	SNP_A-2294402		147941428	rs41381548	T	0.2571	T	0.3414	1.823e-06
5	153546572	SNP_A-1906566		153566379	rs7719182	C	0.3323	C	-0.2548	0.0002477
5	158364696	SNP_A-1899730		158432118	rs10066782	C	0.02835	C	-0.8383	0.0008856
5	165898869	SNP_A-2276890		165966291	rs41475448	C	0.3209	C	0.3022	8.562e-06
5	169714987	SNP_A-1896716		169782409	rs17072570	T	0.1031	T	0.3529	0.0002914
5	179109807	SNP_A-1798370		179177201	rs41436848	G	0.4272	G	0.2489	0.0001554
6	18315312	SNP_A-2269015		18207333	rs214600	C	0.3366	C	0.2436	0.0002789
6	18351152	SNP_A-2301467		18243173	rs1207038	T	0.09843	T	0.3271	0.0008437
6	42816606	SNP_A-2200657		42708628	rs6929834	T	0.1335	T	0.4168	1.927e-06
6	43918952	SNP_A-2288213		43810974	rs9369425	G	0.2898	G	0.225	0.0008573
6	44891615	SNP_A-2292042		44783637	rs539002	T	0.01732	T	0.7585	0.0002071
6	46022006	SNP_A-1939292		45914028	rs3777582	A	0.06496	A	0.4559	5.461e-07
6	69059065	SNP_A-1986324		69002344	rs778021	A	0.09882	A	0.3565	0.0002986
6	69541166	SNP_A-4193756		69484445	rs41489047	G	0.2035	G	-0.2954	0.0003107
6	90227802	SNP_A-2237374		90171083	rs41439454	G	0.3642	G	0.3984	3.198e-09
6	90870995	SNP_A-4211825		90814274	rs10485038	C	0.02677	C	0.5768	0.0007262
6	110950952	SNP_A-2118748		110844259	rs2817778	A	0.08819	A	0.367	0.0003224
6	122402946	SNP_A-4255409		122361247	rs2679692	T	0.05315	T	0.4425	0.000573
6	129179531	SNP_A-1834095		129137838	rs17056516	G	0.02717	G	-1.43	1.217e-05
6	130078374	SNP_A-4270848		130036681	rs12210902	C	0.2996	C	-0.2556	0.0004018
6	130986815	SNP_A-4276849		130945122	rs9483154	A	0.111	A	0.3657	0.0001005
6	136864752	SNP_A-1987785		136823059	rs41534050	T	0.3756	T	0.2829	3.701e-05
6	144961205	SNP_A-4279690		144919512	rs10081013	A	0.0189	A	0.6682	0.0008223
6	148374751	SNP_A-1868066		148333058	rs17077879	G	0.03937	G	0.603	3.419e-05
6	151399992	SNP_A-2222833		151358299	rs9478918	T	0.1575	T	0.3738	9.084e-06
6	155654704	SNP_A-2262680		155613012	rs41334651	C	0.2551	C	0.4602	1.649e-10
6	164423647	SNP_A-2023804		164503657	rs206731	A	0.1043	A	0.3915	5.641e-05
7	12306749	SNP_A-1813458		12340224	rs2192838	T	0.4382	T	0.213	0.0008132
7	15237276	SNP_A-1806820		15270751	rs10248417	T	0.2752	T	0.2304	0.0007897
7	28936038	SNP_A-4223392		28969513	rs4719961	C	0.3559	C	0.2404	0.0002078
7	36780388	SNP_A-2131208		36813863	rs4720219	G	0.1394	G	0.2955	0.0008412
7	37109212	SNP_A-4274004		37142687	rs6971267	A	0.1287	A	0.3912	1.213e-05
7	37413218	SNP_A-2126080		37446693	rs7782999	T	0.1799	T	0.2745	0.000379
7	39123083	SNP_A-4266315		39156558	rs1525791	T	0.1382	T	0.3353	0.0001978
7	47881264	SNP_A-2023535		47914739	rs17711066	T	0.1189	T	-0.3763	0.0004949
7	68097013	SNP_A-2286794		68459077	rs7801695	T	0.1559	T	0.308	0.0001533
7	73376003	SNP_A-2075209		73738067	rs519462	G	0.2311	G	0.2897	5.437e-05
7	83885162	SNP_A-2153154		84047226	rs41396050	T	0.3445	T	0.2573	0.0001617
7	87006973	SNP_A-2282518		87169037	rs7795817	T	0.02362	T	0.686	0.000119
7	93360516	SNP_A-4261472		93522580	rs17165842	T	0.01614	T	0.9538	2.075e-06
7	95823897	SNP_A-2262855		95985961	rs764454	A	0.09252	A	0.3716	0.0001667
7	102348406	SNP_A-4212550		102561170	rs41438745	G	0.4252	G	0.2191	0.0008754
7	104068646	SNP_A-1780286		104281410	rs55729538	C	0.213	C	0.7251	3.288e-24
7	111526144	SNP_A-1847796		111738908	rs41403747	C	0.1339	C	0.7644	2.832e-21
7	119534618	SNP_A-1991040		119747382	rs41500551	C	0.2055	C	0.4233	1.444e-08
7	155942530	SNP_A-2113456		156249769	rs10270285	T	0.1256	T	-0.3654	0.0004706
8	2586038	SNP_A-2044616		2598631	rs17076408	G	0.02087	G	0.5705	8.502e-05
8	3513223	SNP_A-2299436		3525815	rs41491246	C	0.0252	C	0.6159	0.0003632
8	4117728	SNP_A-4212748		4130320	rs10503245	G	0.1189	G	0.3427	0.0001499
8	6447596	SNP_A-2026547		6460188	rs1975622	T	0.05945	T	-0.7109	2.075e-05
8	9359367	SNP_A-4260418		9321957	rs1380104	A	0.2988	A	0.2775	7.561e-06
8	10846399	SNP_A-1785051		10808989	rs7008460	G	0.1531	G	-0.3135	0.0009417
8	10972492	SNP_A-2218502		10935082	rs11773990	T	0.4319	T	0.2213	0.0007743
8	13031177	SNP_A-2244602		12986806	rs35335364	C	0.2224	C	-0.3855	4.617e-06
8	20625442	SNP_A-4297900		20581162	rs17576178	C	0.06142	C	0.447	0.0002472
8	24012269	SNP_A-2093841		23956324	rs41425547	C	0.411	C	0.4022	3.158e-09
8	24943438	SNP_A-1992725		24887521	rs1830189	C	0.4248	C	0.3729	6.11e-08
8	32659063	SNP_A-4212907		32539521	rs41359646	C	0.1551	C	0.3614	1.142e-05
8	35018711	SNP_A-4212914		34899169	rs10503972	C	0.0874	C	0.3607	0.0004962
8	37165208	SNP_A-4298135		37046050	rs6981452	A	0.0752	A	-0.4594	0.000713
8	43330188	SNP_A-2268300		43211031	rs41493448	C	0.4508	C	0.4079	4.612e-10
8	51407207	SNP_A-4275089		51244654	rs41434950	T	0.3902	T	-0.3154	7.202e-06
8	70974348	SNP_A-2156369		70811794	rs41353545	A	0.3677	A	0.3482	5.317e-08
8	115434404	SNP_A-1994732		115365228	rs41414254	C	0.237	C	0.441	1.598e-09
8	128465324	SNP_A-2243704		128396142	rs41475248	C	0.4602	C	-0.221	0.0006427
8	129021490	SNP_A-4292800		128952308	rs12677518	T	0.009843	T	0.9521	0.0002216
8	129901338	SNP_A-2229160		129832156	rs6994324	C	0.09921	C	0.3997	3.466e-05
8	140428071	SNP_A-2114797		140358889	rs7002764	G	0.4831	G	-0.2117	0.0009575
8	140621310	SNP_A-1957451		140552128	rs41537944	T	0.3091	T	0.7422	2.191e-25
8	140632425	SNP_A-2204720		140563243	rs2542465	T	0.3417	T	-0.2293	0.0007368
9	1332328	SNP_A-1927878		1342328	rs10961025	T	0.03031	T	0.5821	0.0003134
9	18132898	SNP_A-1912192		18142898	rs7849137	T	0.1591	T	0.2888	0.000172
9	22232055	SNP_A-2126323		22242055	rs41509651	C	0.424	C	0.2715	1.284e-05
9	32273011	SNP_A-1886058		32283011	rs10758126	G	0.2299	G	-0.2742	0.0005412
9	102391752	SNP_A-4213574		103351931	rs1226596	C	0.4043	C	-0.2367	0.0003552
9	116864906	SNP_A-1997755		117825085	rs17241442	A	0.05945	A	-0.5493	0.0003985
9	121687925	SNP_A-2078472		122648104	rs41502748	T	0.2213	T	-0.298	0.000209
9	122346213	SNP_A-1997908		123306392	rs10818463	C	0.04331	C	-0.68	0.0004481
10	1875777	SNP_A-1798398		1885777	rs4266996	T	0.03386	T	1.096	2.579e-14
10	10710179	SNP_A-4267236		10670173	rs10508409	T	0.03504	T	0.5996	5.538e-05
10	26022141	SNP_A-4282152		25982135	rs7922415	T	0.01772	T	0.6721	0.0008519
10	29379876	SNP_A-2226622		29339870	rs1763398	A	0.01378	A	-2.407	0.0009334
10	35222408	SNP_A-1903879		35182402	rs3122239	T	0.3898	T	0.2165	0.0007654
10	63530289	SNP_A-2295732		63860283	rs11599405	A	0.2488	A	-0.2725	0.0003552
10	69873240	SNP_A-2175212		70203234	rs10998172	C	0.02205	C	-1.041	0.0007673
10	79607214	SNP_A-2305948		79937208	rs11002433	T	0.03228	T	0.6489	2.968e-05
10	87917128	SNP_A-2108641		87927148	rs41505346	C	0.4272	C	0.2368	0.0003269
10	101114590	SNP_A-2040970		101124600	rs41535452	A	0.4642	A	-0.3891	2.246e-09
10	107442867	SNP_A-4286270		107452877	rs17232271	A	0.06614	A	0.4496	0.0001494
10	112919743	SNP_A-1894553		112929753	rs10885102	A	0.2949	A	0.226	0.0006943
10	114722872	SNP_A-2005460		114732882	rs7917983	C	0.4602	C	0.3137	1.013e-06
10	114738487	SNP_A-1809965		114748497	rs4074720	T	0.4531	T	0.366	9.807e-09
11	7976366	SNP_A-2001680		8019790	rs6578918	A	0.322	A	0.2505	0.0001626
11	9809915	SNP_A-2086340		9853339	rs12574467	A	0.1748	A	-0.4109	1.073e-05
11	12391034	SNP_A-2250682		12434458	rs11022344	T	0.4854	T	-0.2086	0.0009794
11	13216137	SNP_A-2007896		13259561	rs41348446	A	0.2776	A	0.3806	6.705e-08
11	21022320	SNP_A-2094245		21065744	rs1516761	G	0.2354	G	0.2404	0.0008937
11	32549131	SNP_A-4275886		32592555	rs41490947	G	0.3823	G	0.3274	3.297e-07
11	48125888	SNP_A-1784782		48169312	rs4752905	C	0.01929	C	-1.293	0.0005856
11	75005360	SNP_A-4297143		75327712	rs41464948	T	0.4449	T	-0.264	6.393e-05
11	79995138	SNP_A-1802272		80317490	rs41483947	G	0.3071	G	0.4562	3.454e-10
11	86148471	SNP_A-2013013		86470823	rs41391848	T	0.2449	T	0.4574	3.417e-11
11	88880151	SNP_A-1831454		89240503	rs319025	T	0.3122	T	-0.2297	0.0009851
11	88984673	SNP_A-2013330		89345025	rs1488902	C	0.3343	C	0.2482	0.0001646
11	95491831	SNP_A-4247597		95852183	rs41518446	C	0.2882	C	0.3081	2.187e-05
11	109414195	SNP_A-2232313		109908985	rs17110649	C	0.01772	C	-1.545	0.0003647
11	113306801	SNP_A-2162071		113801591	rs17116117	G	0.02913	G	1.366	2.903e-20
11	116023218	SNP_A-1934429		116518008	rs1124874	A	0.05433	A	0.5038	5.648e-05
11	127855956	SNP_A-2055005		128350746	rs4937338	A	0.08858	A	0.3681	0.0003838
11	131666408	SNP_A-2041649		132161198	rs3099783	T	0.3563	T	0.223	0.0006108
11	134093450	SNP_A-2173094		134588240	rs6590761	C	0.1476	C	0.2885	0.0004877
12	2816231	SNP_A-4302379		2945970	rs4765999	T	0.3449	T	0.2388	0.000583
12	4679642	SNP_A-2108010		4809381	rs5007510	T	0.1531	T	0.2832	0.000671
12	5433770	SNP_A-4261044		5563509	rs7297212	A	0.08937	A	0.3571	0.0004342
12	8967370	SNP_A-4282954		9076103	rs4882970	T	0.02087	T	0.6743	0.0002497
12	9169142	SNP_A-4287932		9277875	rs226373	A	0.1909	A	-0.3001	0.000616
12	23913427	SNP_A-4273140		24022160	rs10505911	A	0.2807	A	-0.2714	0.0003847
12	59157093	SNP_A-2026301		60870826	rs11173484	T	0.08346	T	-0.5231	0.0001138
12	63956501	SNP_A-2088467		65670234	rs7970955	A	0.01969	A	-1.571	0.0001091
12	69881390	SNP_A-4302808		71595123	rs1798078	A	0.3413	A	0.2579	0.0001432
12	81165033	SNP_A-2030253		82640902	rs9668009	T	0.111	T	0.504	6.5e-08
12	83030143	SNP_A-1951730		84506012	rs7979024	G	0.03228	G	-0.7851	0.0007051
12	85247566	SNP_A-1820421		86723435	rs12303046	T	0.009843	T	1.999	1.308e-18
12	97701500	SNP_A-2107705		99177369	rs11109604	C	0.4205	C	0.2531	7.711e-05
12	99831341	SNP_A-4279110		101307210	rs1532723	T	0.05827	T	0.461	0.0001925
12	100660931	SNP_A-4249110		102136800	rs41402844	C	0.222	C	0.3853	3.11e-07
12	101652164	SNP_A-4288098		103128034	rs41416849	G	0.3886	G	0.2488	0.0001118
12	110266682	SNP_A-2042243		111782299	rs41466849	C	0.4453	C	0.287	1.311e-05
13	22658819	SNP_A-4301460		23760819	rs502068	G	0.2661	G	0.2466	0.0006089
13	25121618	SNP_A-1927628		26223618	rs4284500	A	0.1299	A	0.2945	0.0007281
13	33985716	SNP_A-2065202		35087716	rs41383450	C	0.07835	C	0.3859	0.0006602
13	41718732	SNP_A-1794613		42820732	rs41518346	T	0.4217	T	0.2286	0.0005088
13	78192606	SNP_A-1954795		79294605	rs41337946	G	0.1984	G	-0.4709	3.393e-08
13	104874115	SNP_A-1949472		106076114	rs9301028	T	0.2146	T	0.2702	0.0002627
13	110780292	SNP_A-4268579		111982291	rs1536053	T	0.3319	T	0.3424	3.655e-06
14	22327900	SNP_A-1857483		23258060	rs6572754	A	0.2083	A	0.28	0.0002344
14	22502231	SNP_A-2119216		23432391	rs41515247	T	0.3882	T	0.2571	0.0001047
14	23024967	SNP_A-2231853		23955127	rs17199205	A	0.1067	A	0.3961	3.928e-05
14	32855455	SNP_A-4203112		33785704	rs41355251	C	0.3126	C	0.3065	3.168e-06
14	34376782	SNP_A-2314237		35307031	rs2145028	T	0.1634	T	0.3501	1.218e-05
14	46753746	SNP_A-1800655		47683996	rs17118171	T	0.09843	T	-0.4221	0.0003661
14	55280159	SNP_A-4303723		56210406	rs41528447	C	0.4252	C	0.3506	2.982e-07
14	55808169	SNP_A-4229071		56738416	rs7146919	A	0.01496	A	-1.805	0.0005977
14	68433783	SNP_A-2128575		69364030	rs41515544	G	0.4228	G	0.2383	0.0002641
14	74066356	SNP_A-2288308		74996603	rs862028	A	0.03346	A	-0.7954	0.0005059
14	74542255	SNP_A-1866471		75472502	rs3742781	G	0.402	G	0.2414	0.0001813
14	81567165	SNP_A-2238009		82497412	rs41321646	G	0.01811	G	-1.823	0.0001158
14	87629745	SNP_A-4256919		88559992	rs6574988	T	0.08386	T	0.4111	0.0001365
14	100648600	SNP_A-4297956		101578847	rs915372	C	0.1157	C	-0.5293	2.978e-06
14	105716891	SNP_A-2257524		106645846	rs1981496	T	0.1244	T	-0.3579	0.0005985
15	25956336	SNP_A-1850595		28282741	rs1448485	T	0.1079	T	0.3263	0.0006008
15	47094785	SNP_A-1921961		49307493	rs41324244	C	0.152	C	0.4085	1.097e-06
15	50689206	SNP_A-2280909		52901914	rs3751613	C	0.04134	C	-0.7183	0.0003275
15	76185769	SNP_A-2099962		78398714	rs1561807	A	0.0748	A	-0.4992	0.0003102
15	90083438	SNP_A-1822149		92282434	rs12708588	C	0.04055	C	0.4975	0.0005136
16	1321918	SNP_A-4284205		1381917	rs3759937	A	0.08307	A	0.36	0.0006992
16	6006397	SNP_A-2109819		6066396	rs41530646	A	0.01299	A	1.037	3.279e-06
16	6665969	SNP_A-1805458		6725968	rs41363348	A	0.1823	A	0.3214	5.894e-05
16	11204669	SNP_A-2181462		11297168	rs40448	C	0.1567	C	-0.3272	0.0005976
16	11888844	SNP_A-1785879		11981343	rs41402648	G	0.4213	G	0.3003	6.959e-06
16	12342175	SNP_A-1786181		12434674	rs16959252	G	0.04685	G	0.4479	0.0008968
16	15750942	SNP_A-2280875		15843441	rs12325390	A	0.04252	A	-0.9416	1.097e-05
16	16824638	SNP_A-1824223		16917137	rs1840186	T	0.4654	T	0.2458	0.0001636
16	25156758	SNP_A-1792680		25249257	rs17625090	G	0.148	G	0.2801	0.0009029
16	47086325	SNP_A-1955480		48528824	rs41334049	C	0.1953	C	-0.2689	0.0004592
16	49292956	SNP_A-2051764		50735455	rs41449646	A	0.3512	A	0.3125	2.63e-06
16	50250537	SNP_A-2219766		51693036	rs4275850	C	0.202	C	0.2608	0.0006107
16	55552539	SNP_A-2111457		56995038	rs4783962	T	0.2445	T	-0.2544	0.000979
16	56563770	SNP_A-2279302		58006269	rs3888264	C	0.1091	C	0.505	6.114e-08
16	63805428	SNP_A-1810994		65247927	rs41443650	C	0.1031	C	0.4865	7.28e-08
16	76382949	SNP_A-1894398		77825448	rs2966072	A	0.0689	A	0.5128	8.121e-06
16	79251754	SNP_A-2196363		80694253	rs41368550	C	0.4421	C	0.4846	9.996e-12
16	85230603	SNP_A-4293448		86673102	rs16941745	T	0.1543	T	0.301	0.0003391
17	24516168	SNP_A-2085641		27492042	rs11650603	T	0.2949	T	-0.2764	0.0001399
17	49715569	SNP_A-1861323		52360570	rs17670876	G	0.05236	G	-0.6181	0.0003255
17	51504466	SNP_A-2129643		54149467	rs16956629	G	0.03504	G	-0.7572	0.0005905
17	61912500	SNP_A-1955468		64482038	rs41510050	C	0.01772	C	0.823	3.844e-05
17	71917723	SNP_A-2249996		74406128	rs4789291	G	0.4185	G	-0.2296	0.0004173
17	74091971	SNP_A-2236206		76580376	rs16971566	C	0.03583	C	0.5459	0.0003357
18	7498561	SNP_A-2130157		7508561	rs543759	G	0.2717	G	-0.2486	0.0009341
18	8466957	SNP_A-2183391		8476957	rs13380910	G	0.04882	G	0.4431	0.0005674
18	22278529	SNP_A-2206946		24024531	rs4800259	T	0.2228	T	-0.2665	0.0008174
18	26862756	SNP_A-2249684		28608758	rs41470451	G	0.04685	G	1.005	7.888e-18
18	48673554	SNP_A-1913115		50419556	rs41510648	C	0.1472	C	0.6319	1.585e-14
18	49569498	SNP_A-1832423		51315500	rs1424508	T	0.01102	T	1.596	8.946e-13
18	51096555	SNP_A-2113937		52945557	rs41422344	A	0.3547	A	-0.2298	0.0008021
18	52950438	SNP_A-2036765		54799440	rs4078078	C	0.4307	C	-0.2209	0.0006483
18	57163666	SNP_A-1805033		59012686	rs17068201	C	0.274	C	-0.3978	6.992e-08
18	67206012	SNP_A-1898690		69055032	rs17084348	T	0.06102	T	0.7729	3.028e-11
18	67259406	SNP_A-4258102		69108426	rs41457549	C	0.009449	C	1.225	1.142e-06
18	70916257	SNP_A-2180617		72787269	rs41416645	T	0.04882	T	0.5187	9.625e-05
19	2705548	SNP_A-4259059		2754548	rs6510699	G	0.1874	G	0.2697	0.0004833
19	34745907	SNP_A-1868419		30054067	rs13382165	C	0.3409	C	0.2185	0.0007688
19	35750907	SNP_A-1946456		31059067	rs9676752	C	0.3264	C	-0.2326	0.0008121
19	58177175	SNP_A-4232075		53485363	rs329724	A	0.01732	A	0.7625	0.0001643
19	63271452	SNP_A-2216463		58579640	rs2228276	T	0.02283	T	-1.726	1.811e-05
20	19899246	SNP_A-2191178		19951246	rs41384844	C	0.2657	C	0.2644	0.0001108
20	22217510	SNP_A-1780579		22269510	rs55916513	T	0.25	T	-2.266	1.543e-53
20	36233880	SNP_A-1924487		36800466	rs6014186	C	0.0752	C	-0.5868	4.888e-05
20	44007866	SNP_A-1892834		44574459	rs41450546	T	0.4504	T	0.3281	1.893e-06
21	22048374	SNP_A-4215657		23126503	rs11909659	T	0.05827	T	-0.5829	0.0003185
21	26261150	SNP_A-4215737		27339279	rs436587	G	0.4177	G	0.2587	5.219e-05
21	27644855	SNP_A-2017285		28722984	rs2830859	C	0.2165	C	-0.3373	3.643e-05
21	27646007	SNP_A-2017288		28724136	rs4817168	T	0.4469	T	0.2172	0.0004876
21	28407477	SNP_A-2017414		29485606	rs17747953	G	0.08504	G	-0.4272	0.0007662
21	36800834	SNP_A-2018846		37878964	rs41378546	G	0.4713	G	0.3122	4.289e-06
21	41993189	SNP_A-4270656		43120120	rs7281940	C	0.1232	C	0.3197	0.0003129
21	46360594	SNP_A-4270762		47536166	rs41353548	A	0.4063	A	0.2292	0.0002473
22	23765959	SNP_A-4241909		25435959	rs115232052	A	0.1327	A	-2.087	2.208e-27
22	24525440	SNP_A-4301242		26195440	rs7292491	T	0.03268	T	0.8937	2.698e-09
22	24803392	SNP_A-4280464		26473392	rs6004929	A	0.2835	A	0.2345	0.0006452
22	25502387	SNP_A-1825713		27172387	rs41358645	C	0.2957	C	-0.3588	8.411e-07
22	26162985	SNP_A-2178534		27832985	rs16984654	G	0.228	G	0.2447	0.0008434
22	26172207	SNP_A-2180100		27842207	rs8139244	A	0.02441	A	1.433	1.581e-19
22	28398770	SNP_A-2033007		30068770	rs8135737	G	0.02008	G	-1.135	0.0007167
22	34018661	SNP_A-1893866		35688661	rs41459445	G	0.3913	G	0.2111	0.000995
22	34728539	SNP_A-2089992		36398593	rs28603187	C	0.3154	C	-0.4377	4.036e-09
22	35974567	SNP_A-4302625		37644621	rs10212068	T	0.0437	T	-4.373	1.366e-05
22	43798779	SNP_A-1798434		45420115	rs4823437	T	0.1177	T	0.3604	9.069e-05
22	45718405	SNP_A-2041162		47339741	rs9616170	A	0.1154	A	-0.4006	0.0002915
22	48141145	SNP_A-2299093		49755141	rs5770287	G	0.05827	G	0.4588	0.0002644
MA denotes minor allele. MAF denotes minor allele frequency. RA denotes risk allele.
