# Supplementary material for: Enrichment of minor allele of SNPs and genetic prediction of type 2 diabetes risk in British population
Source: PLoS One. 2017 Nov 3;12(11):e0187644. doi: 10.1371/journal.pone.0187644 (PMC5669465; doi:10.1371/journal.pone.0187644)
Supplement: S10 Table — (XLSX) [file pone.0187644.s012.xlsx]

## Sheet: sheet1
S9 Table. The best prediction model.
SNP ID	Ref.	Alt.	Associated genes	Regions
SNP_A-1780286	T	C	LHFPL3	intronic
SNP_A-1780579	C	T	LINC01427, LOC284788	intergenic
SNP_A-1784782	C	T	PTPRJ	intronic
SNP_A-1785051	A	G	XKR6	intronic
SNP_A-1785236	G	A	RAP1GAP	intronic
SNP_A-1785879	A	G	GSPT1	intronic
SNP_A-1786181	A	G	SNX29	intronic
SNP_A-1789680	T	C	LOC440704, RGS18	intergenic
SNP_A-1792680	A	G	ZKSCAN2	UTR3
SNP_A-1794613	C	T	DGKH, AKAP11	intergenic
SNP_A-1795756	C	T	COL6A3	intronic
SNP_A-1796272	T	C	SMYD3	intronic
SNP_A-1798370	A	G	MAML1	intronic
SNP_A-1798398	C	T	ADARB2, LINC00700	intergenic
SNP_A-1798434	C	T	PHF21B, NUP50-AS1	intergenic
SNP_A-1800655	C	T	MDGA2	intronic
SNP_A-1802272	A	G	TENM4, LOC101928944	intergenic
SNP_A-1805033	G	C	MC4R, CDH20	intergenic
SNP_A-1805458	G	A	RBFOX1	intronic
SNP_A-1806820	T	C	AGMO	intronic
SNP_A-1809965	C	T	TCF7L2	intronic
SNP_A-1810424	C	T	MIR548AX	ncRNA_intronic
SNP_A-1810994	G	C	LOC101927650, LINC00922	intergenic
SNP_A-1812331	A	G	F11	exonic
SNP_A-1813458	C	T	TMEM106B, VWDE	intergenic
SNP_A-1814960	C	T	CCDC18-AS1	ncRNA_intronic
SNP_A-1818326	C	T	KCTD16	intronic
SNP_A-1820421	G	T	MGAT4C	intronic
SNP_A-1822149	G	C	CRAT37, SLCO3A1	intergenic
SNP_A-1824223	A	T	NPIPA8, XYLT1	intergenic
SNP_A-1824515	T	G	RNF13	intronic
SNP_A-1825713	T	C	MIATNB	ncRNA_intronic
SNP_A-1829405	G	A	PPA2	intronic
SNP_A-1831454	T	C	NOX4	intronic
SNP_A-1832423	T	C	LOC102724651, MBD2	intergenic
SNP_A-1834095	T	G	PTPRK, LAMA2	intergenic
SNP_A-1842315	A	G	DNM3	intronic
SNP_A-1842575	C	T	C1orf140, DUSP10	intergenic
SNP_A-1845401	A	T	MTA3	intronic
SNP_A-1847796	T	C	DOCK4	intronic
SNP_A-1850595	G	T	OCA2	intronic
SNP_A-1850749	A	G	CYP20A1	intronic
SNP_A-1852392	T	G	ABCA12, ATIC	intergenic
SNP_A-1857483	A	G	SLC7A7	intronic
SNP_A-1857692	T	C	IQSEC1, NUP210	intergenic
SNP_A-1859790	G	A	DCDC2C	intronic
SNP_A-1860712	G	T	URB2, GALNT2	intergenic
SNP_A-1861323	A	G	KIF2B, TOM1L1	intergenic
SNP_A-1862812	A	G	TTC21A, CSRNP1	intergenic
SNP_A-1866471	C	G	EIF2B2	intronic
SNP_A-1868066	C	G	SAMD5, SASH1	intergenic
SNP_A-1868419	G	C	VSTM2B	intronic
SNP_A-1873220	C	T	LINC01107, TWIST2	intergenic
SNP_A-1881443	A	G	NUDT12, RAB9BP1	intergenic
SNP_A-1883961	A	G	LCORL, SLIT2	intergenic
SNP_A-1886058	G	C	LINC01242, ACO1	intergenic
SNP_A-1888241	C	A, T	SH3BP4, AGAP1	intergenic
SNP_A-1892834	C	T	PCIF1	exonic
SNP_A-1893866	A	G	HMGXB4	intronic
SNP_A-1894398	A	C	VAT1L	intronic
SNP_A-1894553	G	A	ADRA2A, GPAM	intergenic
SNP_A-1896716	C	T	KCNIP1	intronic
SNP_A-1897552	A	G	CCDC85A, VRK2	intergenic
SNP_A-1898348	C	T	CMSS1, FILIP1L	intronic
SNP_A-1898690	C	T	GTSCR1, LINC01541	intergenic
SNP_A-1899730	T	C	EBF1	intronic
SNP_A-1901601	C	A	LINC01179, LOC101928131	ncRNA_intronic
SNP_A-1903879	C	T	PARD3-AS1, CUL2	intergenic
SNP_A-1906566	T	C	MFAP3, GALNT10	intergenic
SNP_A-1908808	T	C	LSAMP	intronic
SNP_A-1909426	C	T	CTD-2151A2.1, LOC100133050	intergenic
SNP_A-1910362	C	G	THSD7B, LOC101928273	intergenic
SNP_A-1912192	T	G	SH3GL2, ADAMTSL1	intergenic
SNP_A-1913115	A	C	DCC	intronic
SNP_A-1914081	A	G	EPHB1, PPP2R3A	intergenic
SNP_A-1921961	G	C	SECISBP2L	intronic
SNP_A-1924487	C	G	TGM2, KIAA1755	intergenic
SNP_A-1927628	A	G	ATP8A2	intronic
SNP_A-1927878	C	T	DMRT2, SMARCA2	intergenic
SNP_A-1928504	G	A	PITX2, C4orf32	intergenic
SNP_A-1934429	G	A	LINC00900, BUD13	intergenic
SNP_A-1939292	A	T	CLIC5	intronic
SNP_A-1946456	T	C	ZNF536, TSHZ3	intergenic
SNP_A-1948357	T	C	LDB2	intronic
SNP_A-1949472	G	T	LINC01309, DAOA-AS1	intergenic
SNP_A-1951332	T	G	EIF5A2	UTR3
SNP_A-1951730	C	G	TMTC2, SLC6A15	intergenic
SNP_A-1951971	A	G	TMEM61	intronic
SNP_A-1954795	A	G	RNF219, LINC00331	intergenic
SNP_A-1955468	T	C	PRKCA	intronic
SNP_A-1955480	G	C	MIR5095	ncRNA_intronic
SNP_A-1957451	C	T	COL22A1, KCNK9	intergenic
SNP_A-1962612	A	G	LTBP1	UTR3
SNP_A-1964006	G	A	CTNNA2, LOC100507201	intergenic
SNP_A-1964359	T	C	NCK2, C2orf40	intergenic
SNP_A-1965439	G	A	NBPF20, NBPF9, NOTCH2NL	intronic
SNP_A-1966533	C	G	CD28	intronic
SNP_A-1972518	C	T	FAM198A, POMGNT2	intergenic
SNP_A-1974312	G	A	ACBD6	intronic
SNP_A-1975501	G	A	FXR1	intronic
SNP_A-1977931	C	A	LOC101929064	ncRNA_intronic
SNP_A-1978261	C	T	EMCN	intronic
SNP_A-1979005	G	A	PCDH10, PABPC4L	intergenic
SNP_A-1979310	G	A	LSM6, SLC10A7	intergenic
SNP_A-1979400	A	G	LOC101927849, DCLK2	intergenic
SNP_A-1979781	T	C	LINC01179, TLL1	intergenic
SNP_A-1980111	G	A, C	CSRP1	intronic
SNP_A-1982107	T	C	ARHGEF28, LINC01335	intergenic
SNP_A-1986324	C	A	LOC101928280	ncRNA_intronic
SNP_A-1987785	C	T	MAP7	intronic
SNP_A-1988587	G	A	PCNXL2	intronic
SNP_A-1991040	T	C	LVCAT5, KCND2	intergenic
SNP_A-1992725	C	T	NEFL, DOCK5	intergenic
SNP_A-1994732	T	C	CSMD3, TRPS1	intergenic
SNP_A-1997755	G	A	TNC	intronic
SNP_A-1997908	C	G	CDK5RAP2	intronic
SNP_A-2001680	C	A	EIF3F, CASC23	intergenic
SNP_A-2005460	T	C	TCF7L2	intronic
SNP_A-2007896	G	A	RASSF10, ARNTL	intergenic
SNP_A-2008860	G	A	ROBO2, ROBO1	intergenic
SNP_A-2013013	G	T	ME3, PRSS23	intergenic
SNP_A-2013330	T	C	NOX4, FOLH1B	intergenic
SNP_A-2017285	T	C	MIR5009	ncRNA_intronic
SNP_A-2017288	A	T	MIR5009	ncRNA_intronic
SNP_A-2017414	A	G	LOC284825	ncRNA_intronic
SNP_A-2018846	A	G	CLDN14	intronic
SNP_A-2021420	T	C	KCTD8	intronic
SNP_A-2021650	A	G	C5orf38, LINC01377	intergenic
SNP_A-2023535	C	T	PKD1L1	intronic
SNP_A-2023804	C	A	QKI, MEAT6	intergenic
SNP_A-2026301	C	T	SLC16A7, FAM19A2	intergenic
SNP_A-2026547	T	C	MCPH1	intronic
SNP_A-2026826	G	A	TNNI1	intronic
SNP_A-2030253	G	T	LOC101928449, CCDC59	intergenic
SNP_A-2033007	T	G	NF2	intronic
SNP_A-2034154	C	T	ZNF2, PROM2	intergenic
SNP_A-2036765	C	T	LINC-ROR, BOD1L2	intergenic
SNP_A-2039188	A	G	TEX41, PABPC1P2	intergenic
SNP_A-2040970	C	A	CNNM1	intronic
SNP_A-2041162	G	A	TBC1D22A	intronic
SNP_A-2041649	T	C	NTM	intronic
SNP_A-2042243	T	C	CUX2	intronic
SNP_A-2044616	C	G	LOC101927815, CSMD1	intergenic
SNP_A-2049453	C	T	NRXN1	intronic
SNP_A-2051764	G	A	NOD2	intronic
SNP_A-2051937	A	C	BCL6, LPP-AS2	intergenic
SNP_A-2055005	A	G	ETS1	intronic
SNP_A-2058261	C	G	MIR1269A, LOC101927237	intergenic
SNP_A-2065202	G	C	LINC00457	ncRNA_intronic
SNP_A-2075209	G	A	CLIP2	intronic
SNP_A-2076099	A	C	BANK1, SLC39A8	intergenic
SNP_A-2076945	T	C	LOC101929095	ncRNA_intronic
SNP_A-2078314	T	G	SPSB1	intronic
SNP_A-2078423	C	T	ETAA1, LOC101927701	intergenic
SNP_A-2078472	A	T	BRINP1, LINC01613	intergenic
SNP_A-2081733	C	T	CAPN13	intronic
SNP_A-2085641	C	T	MYO18A	intronic
SNP_A-2086340	G	A	SBF2	intronic
SNP_A-2088384	G	A	IGSF10	exonic
SNP_A-2088467	C	A	LEMD3, MSRB3	intergenic
SNP_A-2089992	T	C	RBFOX2	intronic
SNP_A-2093841	A	C	STC1, ADAM28	intergenic
SNP_A-2094245	A	G	NELL1	intronic
SNP_A-2094509	T	G	CDKL4, MAP4K3	intergenic
SNP_A-2099962	A	G	CIB2	intronic
SNP_A-2107705	T	C	ANKS1B	intronic
SNP_A-2108010	A	T	LOC101929549	downstream
SNP_A-2108641	T	C	GRID1	intronic
SNP_A-2109819	A	G	MIR8065, RBFOX1	intergenic
SNP_A-2111457	T	C	CETP	upstream
SNP_A-2113456	T	C	LOC285889, LINC01006	intergenic
SNP_A-2113937	G	A	TCF4	intronic
SNP_A-2114797	G	C	COL22A1, KCNK9	intergenic
SNP_A-2117943	T	C	SSX2IP, LPAR3	intergenic
SNP_A-2118748	A	G	SLC22A16, CDK19	intergenic
SNP_A-2119216	A	T	HAUS4, AJUBA	intergenic
SNP_A-2126080	A	T	ELMO1	intronic
SNP_A-2126323	T	C	CDKN2B-AS1, DMRTA1	intergenic
SNP_A-2128575	T	G	ACTN1	intronic
SNP_A-2129643	T	G	PCTP, ANKFN1	intergenic
SNP_A-2130157	A	G	LRRC30, PTPRM	intergenic
SNP_A-2131208	G	A	AOAH, ELMO1	intergenic
SNP_A-2131252	A	G	WDR49	intronic
SNP_A-2132713	A	G	RABGAP1L	intronic
SNP_A-2135964	A	G	SCHLAP1	ncRNA_intronic
SNP_A-2137405	G	C	PLSCR1	intronic
SNP_A-2137511	G	A	ARAP2	intronic
SNP_A-2139944	A	C	ZNF644, HFM1	intergenic
SNP_A-2141555	C	G	ASAP3	intronic
SNP_A-2142316	T	G	MEF2C-AS1	ncRNA_intronic
SNP_A-2144193	C	T	PDE4D	intronic
SNP_A-2147915	C	T	FSTL4, WSPAR	intergenic
SNP_A-2148738	C	T	LRRC39	upstream
SNP_A-2153154	C	T	SEMA3A, LOC101927378	intergenic
SNP_A-2156369	C	A	SLCO5A1, PRDM14	intergenic
SNP_A-2162071	A	G	HTR3B	intronic
SNP_A-2166590	A	G	SMIM20, RBPJ	intergenic
SNP_A-2168847	A	G	PAX7, TAS1R2	intergenic
SNP_A-2171310	G	A	RYR2	intronic
SNP_A-2172962	G	A	CTNND2, LINC01194	intergenic
SNP_A-2173094	A	C	LOC283177	intergenic
SNP_A-2175212	G	C	DNA2	intronic
SNP_A-2178534	C	G	LINC01422, MN1	intergenic
SNP_A-2180100	G	A	LINC01422, MN1	intergenic
SNP_A-2180617	C	T	ZNF407, ZADH2	intergenic
SNP_A-2181090	G	A	PIK3R1, LOC101928885	intergenic
SNP_A-2181462	T	C	CLEC16A, SOCS1	intergenic
SNP_A-2183391	A	G	PTPRM, RAB12	intergenic
SNP_A-2191178	T	C	RIN2	intronic
SNP_A-2195436	A	G	DTNB	intronic
SNP_A-2196363	T	C	CDYL2	intronic
SNP_A-2200657	T	C	ATP6V0CP3, TBCC	intergenic
SNP_A-2204720	T	C	COL22A1, KCNK9	intergenic
SNP_A-2206946	T	C	LINC01543, KCTD1	intergenic
SNP_A-2212922	T	C	CEP120	intronic
SNP_A-2215975	T	C	TLK1, METTL8	intergenic
SNP_A-2216463	C	T	ZNF135	exonic
SNP_A-2217955	G	A	SORBS2	intronic
SNP_A-2218502	T	C	XKR6	intronic
SNP_A-2219766	C	A	SALL1, LINC01571	intergenic
SNP_A-2220237	A	G	LINC01191, DPP10	intergenic
SNP_A-2222833	T	C	MTHFD1L	intronic
SNP_A-2223032	C	G	HLTF	exonic
SNP_A-2224252	T	G	PDE4D	intronic
SNP_A-2226622	A	G	C10orf126, LYZL1	intergenic
SNP_A-2227346	C	A	MIR8060, EPHA6	intergenic
SNP_A-2229160	T	C	LINC00824, LINC00977	intergenic
SNP_A-2231773	C	T	PDE4D	intronic
SNP_A-2231853	G	A	NGDN, ZFHX2	intergenic
SNP_A-2232313	G	C	C11orf87, ZC3H12C	intergenic
SNP_A-2236206	T	C	DNAH17, LOC101928710	intergenic
SNP_A-2236476	A	T	ADGRL4, LOC101927412	intergenic
SNP_A-2237374	A	G	ANKRD6	intronic
SNP_A-2238009	A	G	LINC01467	intergenic
SNP_A-2241120	A	G	ANXA3, LINC01094	intergenic
SNP_A-2243704	G	C	CASC21, CASC8	ncRNA_intronic
SNP_A-2244027	C	T	C1orf140, DUSP10	intergenic
SNP_A-2244602	T	C	DLC1	intronic
SNP_A-2249684	T	G	DSC3	intronic
SNP_A-2249996	G	T	UBE2O	intronic
SNP_A-2250682	C	T	PARVA	intronic
SNP_A-2257524	A	T	ADAM6, LINC00226	intergenic
SNP_A-2257768	A	G	ATIC	intronic
SNP_A-2262680	A	C	TFB1M	intronic
SNP_A-2262855	G	A	SLC25A13, C7orf76	intergenic
SNP_A-2265079	C	T	NCK2, C2orf40	intergenic
SNP_A-2265312	A	C	NCK2, C2orf40	intergenic
SNP_A-2267832	-	T	RNF144A	intronic
SNP_A-2267949	G	T	SLC1A3, NIPBL-AS1	intergenic
SNP_A-2267998	T	C	STK39, CERS6	intergenic
SNP_A-2268300	T	C	POTEA	intronic
SNP_A-2269015	T	C	KDM1B	intronic
SNP_A-2276890	T	C	LOC102546299, CTB-7E3.1	intergenic
SNP_A-2279302	A	C	CNGB1, TEPP	intergenic
SNP_A-2280875	G	A	MYH11	intronic
SNP_A-2280909	T	C	FAM214A	exonic
SNP_A-2282518	C	T	ABCB1	intronic
SNP_A-2285346	A	G	SMIM12, DLGAP3	intergenic
SNP_A-2286794	T	C	LOC102723427, LOC100507468	intergenic
SNP_A-2287749	T	C	LOC101927849, DCLK2	intergenic
SNP_A-2288213	G	A	VEGFA, LINC01512	intergenic
SNP_A-2288308	G	A	LTBP2	intronic
SNP_A-2290654	G	A	LINC01216, PPP3CA	intergenic
SNP_A-2292042	C	T	CDC5L, SUPT3H	intergenic
SNP_A-2294402	C	T	HTR4	intronic
SNP_A-2295732	G	A	ARID5B, RTKN2	intergenic
SNP_A-2296137	A	G	CCSER1	intronic
SNP_A-2299093	C	G	LINC01310	intergenic
SNP_A-2299436	G	C	CSMD1	intronic
SNP_A-2301467	C	T	DEK	intronic
SNP_A-2305948	C	T	RPS24, LINC00856	intergenic
SNP_A-2307096	T	C	FLJ36777, SORCS2	intergenic
SNP_A-2314237	A	T	BAZ1A	intronic
SNP_A-4193756	T	G	ADGRB3	intronic
SNP_A-4201410	A	C, G, T	IGSF21	intronic
SNP_A-4203112	T	C	NPAS3	intronic
SNP_A-4209698	T	A	CEP350	intronic
SNP_A-4210896	T	C	CDH6, DROSHA	intergenic
SNP_A-4211825	G	C	BACH2	intronic
SNP_A-4212550	A	G	FBXL13, LRRC17	intronic
SNP_A-4212748	C	G	CSMD1	intronic
SNP_A-4212907	T	C	NRG1	intronic
SNP_A-4212914	T	C	LINC01288, UNC5D	intergenic
SNP_A-4213574	C	A	MURC, PLPPR1	intergenic
SNP_A-4215030	G	C	CDH18, GUSBP1	intergenic
SNP_A-4215657	C	T	LINC01425	ncRNA_intronic
SNP_A-4215737	G	T	APP	intronic
SNP_A-4223392	C	T	CREB5, TRIL	intergenic
SNP_A-4227163	C	A	SPATA16, NLGN1	intergenic
SNP_A-4228310	T	C	DAP, CTNND2	intergenic
SNP_A-4228466	G	T	HS3ST1, LOC101929019	intergenic
SNP_A-4229071	G	A	PELI2	intronic
SNP_A-4232075	G	A	ZNF702P	ncRNA_intronic
SNP_A-4235700	T	C	FUNDC2P2, SUCLG1	intergenic
SNP_A-4236670	C	T	PRDM6	intronic
SNP_A-4241909	C	A	KIAA1671	exonic
SNP_A-4243676	G	A	C2orf40	intronic
SNP_A-4245816	T	C	BCL11A, PAPOLG	intergenic
SNP_A-4246681	A	C	ADGRL4, LOC101927412	intergenic
SNP_A-4247597	T	C	MAML2	intronic
SNP_A-4249110	T	C	SYCP3, GNPTAB	intergenic
SNP_A-4249323	C	T	C2orf70	intronic
SNP_A-4255283	G	C	IGSF21	intronic
SNP_A-4255409	C	T	GJA1, HSF2	intergenic
SNP_A-4256916	C	T	FLJ46066, ATP11B	intergenic
SNP_A-4256919	T	C	LINC01146, KCNK10	intergenic
SNP_A-4258102	G	C	GTSCR1, LINC01541	intergenic
SNP_A-4259059	A	G	SGTA	downstream
SNP_A-4259284	C	T	RGPD1, KRCC1	intergenic
SNP_A-4260102	C	T	TLR10	exonic
SNP_A-4260418	A	C	LOC157273, TNKS	intergenic
SNP_A-4261044	A	G	NTF3	intronic
SNP_A-4261472	C	T	TFPI2, GNGT1	intergenic
SNP_A-4261864	G	A	SOS1	intronic
SNP_A-4262585	A	G	SERPINE2, FAM124B	intergenic
SNP_A-4266315	C	T	POU6F2	intronic
SNP_A-4267236	C	T	LOC101928322, SFTA1P	intergenic
SNP_A-4268579	C	T	TEX29	intronic
SNP_A-4270656	A	C	LINC00111, LINC00479	intergenic
SNP_A-4270762	G	A	COL6A2	intronic
SNP_A-4270848	T	C	ARHGAP18, TMEM244	intergenic
SNP_A-4271176	T	C	LRP1B	intronic
SNP_A-4273140	C	A	SOX5	intronic
SNP_A-4273868	C	A	ZSWIM2, CALCRL	intergenic
SNP_A-4274004	G	A	ELMO1	intronic
SNP_A-4275089	G	T	SNTG1	intronic
SNP_A-4275886	A	G	WT1-AS, EIF3M	intergenic
SNP_A-4276849	G	A	TMEM200A, SMLR1	intergenic
SNP_A-4279110	C	T	ANO4	intronic
SNP_A-4279690	G	A	UTRN	intronic
SNP_A-4279940	T	C	ZBTB18, C1orf100	intergenic
SNP_A-4280277	C	T	SUSD4, CCDC185	intergenic
SNP_A-4280464	A	C	MYO18B, SEZ6L	intergenic
SNP_A-4282152	G	T	LINC00836	ncRNA_intronic
SNP_A-4282954	T	C	PHC1	intronic
SNP_A-4284205	C	A	UBE2I, BAIAP3	intergenic
SNP_A-4284371	G	A	HIVEP3	downstream
SNP_A-4286270	G	A	LOC101927549	ncRNA_intronic
SNP_A-4287932	A	G	A2M, PZP	intergenic
SNP_A-4288098	A	G	IGF1, LINC00485	intergenic
SNP_A-4289142	C	T	PITX2, C4orf32	intergenic
SNP_A-4289185	C	T	LOC101928769, MAST4	intergenic
SNP_A-4292800	C	T	PVT1	ncRNA_intronic
SNP_A-4293448	C	T	FOXL1, LOC440390	intergenic
SNP_A-4296405	A	C	SPOCK3, ANXA10	intergenic
SNP_A-4297141	A	G	LDB2	intronic
SNP_A-4297143	G	T	MAP6	intronic
SNP_A-4297900	T	C	LZTS1-AS1, LOC102467222	intergenic
SNP_A-4297956	C	T	MEG9, LINC00524	intergenic
SNP_A-4298135	C	A	MIR1268A	ncRNA_intronic
SNP_A-4301242	T	G	MYO18B	intronic
SNP_A-4301460	G	T	SGCG	intronic
SNP_A-4302379	C	T	LOC100507424	upstream
SNP_A-4302625	C	T	RAC2, CYTH4	intergenic
SNP_A-4302808	A	T	TSPAN8, LGR5	intergenic
SNP_A-4303723	C	T	KTN1, RPL13AP3	intergenic
SNP_A-4304278	G	A	GULP1	intronic
